# Supplementary material for: Chronic Occupational Exposure to Ionizing Radiation Induces Alterations in the Structure and Metabolism of the Heart: A Proteomic Analysis of Human Formalin-Fixed Paraffin-Embedded (FFPE) Cardiac Tissue
Source: Int J Mol Sci. 2020 Sep 17;21(18):6832. doi: 10.3390/ijms21186832 (PMC7555548; doi:10.3390/ijms21186832)
Supplement: Supplementary file 1 [file ijms-21-06832-s001.zip]

Archive with 2 entries (2 files):
- ijms-856560_Supplementary Figure_18062020.docx
- ijms-856560_Supplementary Tables_160920.xlsx
