# Supplementary material for: Chronic Occupational Exposure to Ionizing Radiation Induces Alterations in the Structure and Metabolism of the Heart: A Proteomic Analysis of Human Formalin-Fixed Paraffin-Embedded (FFPE) Cardiac Tissue
Source: Int J Mol Sci. 2020 Sep 17;21(18):6832. doi: 10.3390/ijms21186832 (PMC7555548; doi:10.3390/ijms21186832)
Supplement: Supplementary file 1 [file ijms-21-06832-s001.zip › ijms-856560_Supplementary Tables_160920.xlsx]

## Sheet: S1
Table S1. Detailed information of the donors for FFPE tissue samples.
The information of individuals in control (Ctrl) group and irradiated (IR) workers was shown.
The smoking index was calculated as the mean number of cigarette packs smoked in a day times years of smoking (pack-years). N means the numbers are not known.
The smoking status was indicated as follows: 0 - non-smoker, 1 - ex-smoker, 2 - smoker, 3 - unknown
The alcohol consumption status was indicated 0 - non-drinker or occasional drinker; 1 - moderate drinker; 2 - alcohol abuser; 3 - unknown
BMI is a measure used for assessing underweight, normal weight or overweight of an individual. BMI for a person is defined as body mass in kilograms divided by the square of their height in meters.
The ‘normal BMI’ is in the range of 18.5–24.99 kg/m2. BMI was taken as on the date of death (or the 5 years prior to the date of death). BMI was as follows: 0 for unknown, 1 for underweight (<18.5 kg/m2); 2 normal weight (18.5-25 kg/m2); 3 for overweight (25-30kg/m2); 4 for obese (>30 kg/m2)
Samples of human heart tissue
№	worker or control	Gender	Date of birth	Date of death	Age	Years of employment at the Mayak main facility		External gamma-rays			Plutonium		Smoking (0 - non-smoker, 1 - ex-smoker, 2 - smoker, 3 - unknown)		Alcohol consumption status	BMI	Date of first disease (410-414 ICD-9)
						Date of started work	Date of finished work	Duration of exposure, years	Total body (Hp10) dose, mSv	Absorbed liver dose, mGy	Body burden, nCi	Liver dose, mGy	status	index, pack-years
1	Ctrl1	m	01.07.1935	13.11.2003	68						0	0	1	N	1	29,4	24.04.2002 (410)
2	Ctrl2	m	09.05.1927	08.07.2002	75						0	0	2	47,4	2	30,42	04.02.1987 (410)
3	Ctrl3	m	02.10.1941	28.08.2012	71						0	0	2	88,55	2	20,28	23.03.2011 (410)
4	Ctrl4	m	03.06.1920	17.01.1992	72						0	0	0	0	0	29,82	01.01.1979 (411)
5	Ctrl5	m	29.06.1949	08.01.2013	64						0	0	0	0	1	29,61	08.01.2013 (411)
1	IR1 (worker)	m	01.11.1926	22.02.1989	63	04.01.1951	04.04.1979	29	1778.02	1437.99	0	0	1	36,4	2	28,7	26.03.1973 (411)
2	IR10 (worker)	m	13.06.1950	07.07.2002	52	21.06.1967	02.09.1994	28	736.037	588.966	0	0	0	0	1	31,98	01.01.2002 (414)
3	IR11 (worker)	m	01.07.1934	30.03.1986	52	25.08.1952	31.03.1986	31	768.515	638.428	0	0	2	35	1	26,58	30.03.1986 (410)
4	IR12 (worker)	m	13.11.1921	26.11.1981	60	11.06.1949	25.09.1973	24	912.864	757.744	0	0	2	N	3	23,1	30.01.1973 (411)
5	IR13 (worker)	m	25.06.1930	07.02.1986	56	10.07.1950	29.04.1976	27	1167.77	923.187	0	0	1	41,25	2	29,76	18.02.1975 (410)
6	IR14(worker)	m	07.01.1928	10.11.1989	61	01.08.1951	22.06.1964	14	1133.41	891.507	0	0	0	0	1	27,4	18.09.1970 (410)
7	IR15 (worker)	m	11.02.1939	24.06.2004	65	21.07.1958	15.05.2000	43	1611.85	1273.83	0	0	0	0	1	28,93	06.08.2002 (410)
8	IR2 (worker)	m	15.10.1925	12.06.1987	62	29.03.1951	06.04.1987	37	2419.39	1973.87	0	0	1	56,25	1	29,24	04.02.1970 (411)
9	IR3 (worker)	m	06.05.1930	30.06.1982	52	14.07.1949	01.02.1977	28	1423.11	1141.9	0	0	1	26	1	30,3	06.10.1976 (411)
10	IR4 (worker)	m	12.07.1933	26.08.1986	53	13.12.1955	15.07.1985	31	1192.62	940.436	0	0	2	8,1	0	26,49	28.06.1977 (410)
11	IR6 (worker)	m	10.04.1927	19.02.1983	56	25.01.1950	15.01.1980	28	1140.31	894.771	0	0	2	41,4	2	29,01	18.12.1970 (411)
12	IR5 (worker)	m	15.08.1928	11.07.1984	56	22.03.1948	08.08.1983	36	1826.72	1467.05	0	0	2	42	1	23,19	11.08.1983 (410)
13	IR7 (worker)	m	05.03.1922	09.11.1979	57	31.03.1952	09.11.1979	28	1861.07	1543.73	0	0	2	16,2	1	26,4	09.11.1979 (411)
14	IR8 (worker)	m	19.11.1927	27.02.2013	86	10.05.1951	10.06.1981	31	3046.34	2463.1	0	0	0	0	1	30,4	15.11.2007 (411)
15	IR9 (worker)	m	08.11.1917	21.04.1982	65	03.09.1948	08.12.1971	24	2986.61	2333.01	0	0	2	28,8	1	20,3	18.09.1971 (411)

## Sheet: S2
Table S2. All identified and quantified human FFPE heart proteins using label-free proteomics.
Protein FDR Confidence: Combined	Accession	Description	Exp. q-value: Combined	Sum PEP Score	Coverage [%]	# Peptides	# PSMs	# Unique Peptides	# Protein Groups	# AAs	MW [kDa]	calc. pI	Score Sequest HT: Sequest HT	# Peptides (by Search Engine): Sequest HT	# Razor Peptides	Abundance Ratio: (Irradiated) / (Control)	Abundance Ratio P-Value: (Irradiated) / (Control)	Abundances (Grouped): Irradiated	Abundances (Grouped): Control	Abundances (Grouped) CV [%]: Irradiated	Abundances (Grouped) CV [%]: Control	Abundances (Normalized) IR5	Abundances (Normalized) IR6	Abundances (Normalized) IR10	Abundances (Normalized) IR12	Abundances (Normalized) IR2	Abundances (Normalized) IR9	Abundances (Normalized) IR13	Abundances (Normalized) IR3	Abundances (Normalized) IR11	Abundances (Normalized) IR1	Abundances (Normalized) IR14	Abundances (Normalized) IR8	Abundances (Normalized) IR15	Abundances (Normalized) IR7	Abundances (Normalized) IR4	Abundances (Normalized) Ctrl3	Abundances (Normalized) Ctrl5	Abundances (Normalized) Ctrl1	Abundances (Normalized) Ctrl4	Abundances (Normalized) Ctrl2	Modifications
High	O14874	[3-methyl-2-oxobutanoate dehydrogenase [lipoamide]] kinase, mitochondrial OS=Homo sapiens GN=BCKDK PE=1 SV=2	0	15.269	9	3	36	3	1	412	46.3	8.82	74.12	3	0	0.841	0.55535	91.4	108.6	36.32	59.25	3.41951e+07	2.7504e+07		4.63781e+07	3.14076e+07	1.42164e+07	2.48756e+07	4.7272e+07	2.77361e+07	2.18162e+07	2.43233e+07	2.84227e+07	2.69035e+07	1.2153e+07		3.26906e+07	40706559	3.44481e+06	3.65882e+07	1.72238e+07
High	Q8NDY3	[Protein ADP-ribosylarginine] hydrolase-like protein 1 OS=Homo sapiens GN=ADPRHL1 PE=2 SV=1	0	44.17	32	12	128	12	1	354	40.1	5.85	268.95	12	0	0.747	0.0476114	85.5	114.5	43.91	21.85	7.78449e+08	6.43534e+08	8.04778e+08	8.77137e+08	1.09378e+09	3.39642e+08	1.24333e+09	1.07154e+09	8.56587e+08	5.87463e+08	8.12435e+08	6.408e+08	1.0228e+09	2.37344e+08	9.75142e+07	1.17649e+09	1167235815	1.01639e+09	1.0778e+09	6.36186e+08
High	Q15118	[Pyruvate dehydrogenase (acetyl-transferring)] kinase isozyme 1, mitochondrial OS=Homo sapiens GN=PDK1 PE=1 SV=1	0	21.535	17	7	29	7	1	436	49.2	8.81	54.72	7	0	0.708	0.565869	82.9	117.1	55.66	47.15	2.31072e+08	1.63716e+08	3.55128e+08	1.84898e+08	9.38266e+07	7.03843e+07	1.73329e+08	1.3338e+08	9.19352e+07	2.63596e+08	3.98373e+07	1.08809e+08	7.76181e+07	9.96106e+07	1.82346e+08	1.88445e+08	59833644	2.89752e+08	1.48773e+08	1.96287e+08
High	Q15119	[Pyruvate dehydrogenase (acetyl-transferring)] kinase isozyme 2, mitochondrial OS=Homo sapiens GN=PDK2 PE=1 SV=2	0	17.5	12	4	28	4	1	407	46.1	6.61	62.63	4	0	1.118	0.639367	105.6	94.4	51.26	43.75	4.89542e+07	5.32797e+07	3.50422e+07	7.45141e+07	3.72336e+07	1.57401e+07	4.23127e+07	5.94312e+07	3.86427e+07	4.47222e+07	2.87124e+07	3.37182e+07	2.25078e+07	5.87136e+06	8.53255e+06	3.32932e+07	55042098	2.0143e+07	5.53304e+07	2.52364e+07
High	Q16654	[Pyruvate dehydrogenase (acetyl-transferring)] kinase isozyme 4, mitochondrial OS=Homo sapiens GN=PDK4 PE=1 SV=1	0.001	13.992	11	4	15	4	1	411	46.4	6.65	23.1	4	0	1.07	0.893797	103.4	96.6	133.44	194.55		9.3449e+07	2.22291e+07	1.40394e+07		1.23137e+07	6.97048e+06	5.24249e+06	1.82323e+07	1.40364e+08	2.22334e+07	1.60637e+07	7.40648e+06		1.58335e+07	1.29928e+06	5.66901e+06	2.39028e+07	3.90773e+08	1.49072e+07
High	Q9P0J1	[Pyruvate dehydrogenase [acetyl-transferring]]-phosphatase 1, mitochondrial OS=Homo sapiens GN=PDP1 PE=1 SV=3	0	23.829	16	6	23	6	1	537	61	6.67	41.41	6	0	0.776	0.154123	87.4	112.6	41.64	28.59	1.68369e+07		5.57282e+07	5.74503e+07	5.54073e+07	2.25025e+07	3.97479e+07	8.2341e+07	5.84485e+07	4.86983e+07	5.12192e+07	5.05864e+07	5.26773e+07	1.19934e+07		7.09239e+07	7.47866e+07	4.18474e+07	3.93056e+07	6.602e+07
High	Q04446	1,4-alpha-glucan-branching enzyme OS=Homo sapiens GN=GBE1 PE=1 SV=3	0	64.661	25	12	135	12	1	702	80.4	6.32	371.57	12	0	1.108	0.912559	105.1	94.9	24.27	14.72	6.82742e+08	3.1417e+08	7.03645e+08	5.39554e+08	6.53957e+08	5.85921e+08	4.98266e+08	4.67256e+08	6.62161e+08	4.93977e+08	5.90222e+08	5.496e+08	5.85177e+08	3.88082e+08	2.75747e+08	6.57889e+08	4.96096e+08	4.8264e+08	5.24124e+08	4.64924e+08	Met-loss+Acetyl [N-Term]
High	P61604	10 kDa heat shock protein, mitochondrial OS=Homo sapiens GN=HSPE1 PE=1 SV=2	0	18.968	59	7	102	7	1	102	10.9	8.92	111.52	7	0	0.869	0.273892	93	107	45.68	37.33	9.73869e+08	7.24446e+08	1.31571e+09	5.89931e+08	6.92264e+08	6.07501e+08	1.33271e+09	1.22286e+09	6.29054e+08	1.45335e+09	5.44591e+08	7.89277e+08	6.30194e+08	4.65539e+08	1.70722e+08	1.37101e+09	1.37307e+09	6.89322e+08	6.53607e+08	7.96907e+08
High	Q9NRX4	14 kDa phosphohistidine phosphatase OS=Homo sapiens GN=PHPT1 PE=1 SV=1	0	17.461	35	3	76	3	1	125	13.8	6.07	215.61	3	0	0.949	0.172427	97.4	102.6	31.68	31.68	1.34612e+08	1.1214e+08	1.97077e+08	1.69924e+08	1.92672e+08	1.06088e+08	1.8308e+08	1.72379e+08	1.73783e+08	1.6084e+08	1.67891e+08	1.47679e+08	1.59244e+08	6.22557e+07	4.2213e+07	2.64052e+08	223505581	1.69569e+08	1.59566e+08	1.12528e+08	Met-loss+Acetyl [N-Term]
High	P31946	14-3-3 protein beta/alpha OS=Homo sapiens GN=YWHAB PE=1 SV=3	0	84.048	61	13	465	6	1	246	28.1	4.83	972.17	13	0	1.084	0.881462	104	96	26.57	47.79	2.07712e+08	8.47869e+07	2.54123e+08	1.68985e+08	2.34398e+08	2.41945e+08	2.68728e+08	2.11222e+08	2.20598e+08	2.31571e+08	2.31328e+08	2.19585e+08	2.41779e+08	3.65946e+08	1.72413e+08	4.0326e+08	2.3048e+08	2.13341e+08	1.4781e+08	1.32524e+08
High	P62258	14-3-3 protein epsilon OS=Homo sapiens GN=YWHAE PE=1 SV=1	0	107.726	60	18	628	15	1	255	29.2	4.74	1366.59	18	6	0.862	0.0757992	92.6	107.4	18.88	14.88	3.81619e+09	3.45826e+09	4.59291e+09	4.00278e+09	4.55304e+09	3.34792e+09	4.59033e+09	4.18851e+09	4.41302e+09	5.17714e+09	4.11904e+09	4.66313e+09	3.93169e+09	3.14252e+09	2.13536e+09	5.72477e+09	3.99584e+09	4.77613e+09	4.8976e+09	4.09635e+09
High	Q04917	14-3-3 protein eta OS=Homo sapiens GN=YWHAH PE=1 SV=4	0	43.87	41	11	368	6	1	246	28.2	4.84	737.49	11	0	0.825	0.715707	90.4	109.6	30.99	35.71	3.53771e+08	1.26252e+08	1.85979e+08	2.0959e+08	2.13051e+08	1.89297e+08	2.51514e+08	2.93117e+08	3.77878e+08	1.535e+08	2.04737e+08	2.05879e+08	1.79674e+08	1.89543e+08	2.25359e+08	3.64726e+08	127195333	2.75748e+08	2.07385e+08	2.49634e+08	Met-loss+Acetyl [N-Term]
High	P61981	14-3-3 protein gamma OS=Homo sapiens GN=YWHAG PE=1 SV=2	0	95.74	61	14	496	8	1	247	28.3	4.89	1076.62	14	3	0.918	0.191539	95.7	104.3	20.15	21.28	1.48438e+09	1.32393e+09	2.15726e+09	1.41229e+09	1.85849e+09	1.71502e+09	1.55961e+09	1.59223e+09	2.01776e+09	1.67125e+09	1.70231e+09	1.88215e+09	1.74563e+09	1.30397e+09	8.28432e+08	2.49566e+09	1788102794	1.97001e+09	1.38106e+09	1.82044e+09
High	P27348	14-3-3 protein theta OS=Homo sapiens GN=YWHAQ PE=1 SV=1	0	72.007	51	11	416	6	1	245	27.7	4.78	887.7	11	0	1.317	0.913188	113.7	86.3	45.46	31.87	1.04122e+09	7.18277e+08	1.19989e+09	1.63147e+09	1.70028e+09	7.14621e+08	8.15279e+08	1.4558e+09	1.80581e+09	6.62154e+08	1.7364e+09	1.3884e+09	1.6986e+09	4.94547e+08	2.00416e+08	1.40551e+09	722131391	1.45947e+09	9.11205e+08	8.40278e+08
High	P63104	14-3-3 protein zeta/delta OS=Homo sapiens GN=YWHAZ PE=1 SV=1	0	89.134	56	14	478	9	1	245	27.7	4.79	1059.1	14	3	1.035	0.895614	101.7	98.3	16.58	32.36	1.08774e+09	9.59257e+08	1.15142e+09	9.86872e+08	1.10277e+09	9.768e+08	1.13442e+09	9.38431e+08	9.96691e+08	1.3856e+09	1.19239e+09	1.13746e+09	1.12134e+09	1.52266e+09	7.76274e+08	1.64629e+09	1230809901	1.06558e+09	8.67851e+08	7.22597e+08
High	Q99943	1-acyl-sn-glycerol-3-phosphate acyltransferase alpha OS=Homo sapiens GN=AGPAT1 PE=1 SV=2	0.007	7.368	7	1	5	1	1	283	31.7	9.38	12.88	1	0	1.032	0.83151	101.6	98.4	41.54	53.35			9.96901e+06	1.19723e+07	1.30781e+07	5.27644e+06	2.83397e+06	8.57444e+06	4.51135e+06	8.508e+06	9.45089e+06	1.10875e+07	8.72633e+06	6.48024e+06	3.04827e+06	1.23416e+06	7.91626e+06	1.26172e+07	1.14052e+07	8.30857e+06
High	Q8N3E9	1-phosphatidylinositol 4,5-bisphosphate phosphodiesterase delta-3 OS=Homo sapiens GN=PLCD3 PE=1 SV=3	0.007	7.12	4	2	7	2	1	789	89.2	6.98	12.41	2	0	2.273	0.291815	138.9	61.1	62.31	91.44	2.49209e+07	3.68202e+07	6.38179e+06	1.73753e+07	8.81981e+06	9.74257e+06	6.14625e+06	9.02362e+06	1.46854e+07	7.33261e+06		1.28558e+07	1.31721e+07	1.23848e+07		4.42476e+06	6181087		2.23179e+07	4.80243e+06
High	P09543	2',3'-cyclic-nucleotide 3'-phosphodiesterase OS=Homo sapiens GN=CNP PE=1 SV=2	0.008	6.022	6	2	2	2	1	421	47.5	9.07	0	2	0	0.906	0.977215	95.1	104.9	51.3	112.04			1.86145e+07	5.31644e+07	3.46605e+07		2.61655e+07	6.30815e+07	3.38159e+07			2.19296e+07		1.4449e+07			4.64787e+06	9.44304e+07	1.14142e+07	1.73165e+08
High	Q16698	2,4-dienoyl-CoA reductase, mitochondrial OS=Homo sapiens GN=DECR1 PE=1 SV=1	0	166.581	73	19	774	19	1	335	36	9.28	2231.61	19	0	0.746	0.0415916	85.5	114.5	38.95	28.18	5.01108e+09	6.03937e+09	7.38714e+09	8.59862e+09	5.91943e+09	3.69056e+09	6.86515e+09	6.90148e+09	6.44474e+09	5.72932e+09	4.8115e+09	5.53967e+09	5.33099e+09	1.51404e+09	6.93525e+08	7.89259e+09	11035326603	5.27393e+09	7.67512e+09	6.4341e+09
High	P62333	26S protease regulatory subunit 10B OS=Homo sapiens GN=PSMC6 PE=1 SV=1	0	30.164	30	8	37	8	1	389	44.1	7.49	76.48	8	0	1.322	0.538095	113.9	86.1	37.88	95.72	1.49683e+07		6.85517e+07	4.61601e+07	6.47997e+07	4.07307e+07	4.86291e+07	3.39841e+07	6.09273e+07	5.21801e+07	2.27352e+07	7.75652e+07	5.69294e+07	7.07912e+07	3.26465e+07	1.26536e+08	65602691	3.80921e+07	6.14347e+06	1.58906e+07
High	P62191	26S protease regulatory subunit 4 OS=Homo sapiens GN=PSMC1 PE=1 SV=1	0	25.835	20	6	36	6	1	440	49.2	6.21	90.51	6	0	1.666	0.0355428	125	75	46.42	40.26	3.77873e+08	1.86976e+08	4.15434e+08	2.77097e+08	3.23119e+08	6.2381e+08	1.1335e+08	2.64315e+08	3.35143e+08	2.72138e+08	6.29263e+08	4.08277e+08	5.94876e+08	6.41384e+08	1.80169e+08	1.67869e+08	8.11229e+07	2.012e+08	2.10824e+08	2.93606e+08
High	P17980	26S protease regulatory subunit 6A OS=Homo sapiens GN=PSMC3 PE=1 SV=3	0	35.633	15	5	62	5	1	439	49.2	5.24	146.52	5	0	1.034	0.893141	101.7	98.3	25.13	15.67	1.9653e+08	1.5276e+08	2.33773e+08	1.65283e+08	2.02763e+08	1.82275e+08	9.07942e+07	1.91225e+08	1.6945e+08	2.34794e+08	2.57107e+08	2.13738e+08	2.72199e+08	1.49255e+08	1.4399e+08	2.11209e+08	1.44989e+08	2.10648e+08	1.65663e+08	1.84975e+08
High	P43686	26S protease regulatory subunit 6B OS=Homo sapiens GN=PSMC4 PE=1 SV=2	0	33.781	29	6	39	6	1	418	47.3	5.21	113.28	6	0	0.867	0.857527	92.9	107.1	18.5	26.9	7.65137e+07	7.28487e+07	7.14245e+07	8.68168e+07	9.61595e+07	5.87151e+07	6.06485e+07	8.75686e+07	8.11488e+07	9.44882e+07	8.23553e+07	9.31751e+07	7.68785e+07	7.85603e+07	4.47837e+07	9.72302e+07	7.04884e+07	9.88564e+07	9.06387e+07	4.76498e+07
High	P35998	26S protease regulatory subunit 7 OS=Homo sapiens GN=PSMC2 PE=1 SV=3	0	33.796	33	11	43	11	1	433	48.6	5.95	92.05	11	0	0.888	0.402267	94.1	105.9	23.94	28.08	1.23363e+08	1.03447e+08	1.19792e+08	1.31591e+08	1.51785e+08	5.58751e+07	1.25868e+08	1.49447e+08	1.44698e+08	1.24171e+08	1.55076e+08	1.35293e+08	1.45473e+08	1.24281e+08	6.31509e+07	1.27709e+08	8.68965e+07	1.55351e+08	1.41719e+08	1.95813e+08
High	P62195	26S protease regulatory subunit 8 OS=Homo sapiens GN=PSMC5 PE=1 SV=1	0	21.832	17	5	45	5	1	406	45.6	7.55	119.39	5	0	1.646	0.193456	124.4	75.6	29.93	47.14	6.96432e+07	5.2617e+07	4.80293e+07	3.88284e+07	3.69879e+07	7.98427e+07	1.00045e+08	6.76094e+07	5.92829e+07	4.41743e+07	5.31728e+07	6.41238e+07	8.24591e+07	9.02986e+07	5.58512e+07	3.60084e+07	3.26255e+07	3.13662e+07	8.455e+07	5.56134e+07
High	Q99460	26S proteasome non-ATPase regulatory subunit 1 OS=Homo sapiens GN=PSMD1 PE=1 SV=2	0	32.896	12	7	39	7	1	953	105.8	5.39	110.19	7	0	0.607	0.0171485	75.6	124.4	51.54	43.3	5.08402e+07	5.2235e+07	8.47541e+07	8.9e+07	6.99428e+06	4.15132e+07	4.64695e+07	3.00649e+07	1.19305e+07	6.08662e+07	3.72724e+07	6.35457e+07	5.22881e+07	7.37929e+07	1.74627e+07	1.50306e+08	83690860	9.86067e+07	4.69367e+07	6.91669e+07
High	O00231	26S proteasome non-ATPase regulatory subunit 11 OS=Homo sapiens GN=PSMD11 PE=1 SV=3	0	22.756	20	7	35	7	1	422	47.4	6.48	45.61	7	0	1.001	0.253517	100	100	31.83	26.61	3.29882e+07	2.34669e+07	3.32015e+07	2.9945e+07	4.651e+07	2.14465e+07	4.41132e+07	3.60594e+07	4.24546e+07	3.49886e+07	3.62453e+07	4.07286e+07	3.98867e+07	3.72802e+07	4.28125e+06	5.53818e+07	41887712	3.06528e+07	3.04505e+07	3.60333e+07	Met-loss+Acetyl [N-Term]
High	O00232	26S proteasome non-ATPase regulatory subunit 12 OS=Homo sapiens GN=PSMD12 PE=1 SV=3	0	23.754	18	5	22	5	1	456	52.9	7.65	55.6	5	0	2.885	0.487742	148.5	51.5	60.03	94.4	5.76925e+07		4.80217e+06	1.08855e+07	3.96769e+07	5.0221e+07	3.39078e+07	1.64531e+07	1.23433e+07	5.83761e+07	4.94276e+07	2.25714e+07	4.36049e+07	6.35482e+07	1.24283e+07	5.8891e+07	11149676	5.62351e+07	1.27116e+07	3.20609e+06
High	Q9UNM6	26S proteasome non-ATPase regulatory subunit 13 OS=Homo sapiens GN=PSMD13 PE=1 SV=2	0	22.217	18	6	22	6	1	376	42.9	5.81	36.16	6	0	1.534	0.788318	121.1	78.9	41.36	62.87	6.02305e+07	1.30819e+07	6.54511e+07	3.7777e+07	6.66693e+07	3.76988e+07	5.2776e+07	3.59577e+07	2.60464e+07	6.80254e+07	5.81052e+07	6.82289e+07	3.35079e+07	4.13891e+07	1.64975e+07	8.8344e+07	4.90756e+07	2.69818e+07	2.51595e+07	2.62992e+07
High	O00487	26S proteasome non-ATPase regulatory subunit 14 OS=Homo sapiens GN=PSMD14 PE=1 SV=1	0	15.605	20	3	30	3	1	310	34.6	6.52	67.63	3	0	1.094	0.93086	104.5	95.5	30.85	39.34	2.65103e+07	1.39443e+07	5.09264e+07	2.73968e+07	3.99932e+07	2.9505e+07	5.1561e+07	3.17752e+07	3.97193e+07	5.61828e+07	3.49803e+07	3.47566e+07	3.90906e+07	2.7706e+07	4.63976e+07	6.29941e+07	3.36274e+07	2.67766e+07	3.0651e+07	3.1983e+07
High	Q13200	26S proteasome non-ATPase regulatory subunit 2 OS=Homo sapiens GN=PSMD2 PE=1 SV=3	0	49.041	16	10	65	10	1	908	100.1	5.2	130	10	0	0.964	0.769397	98.2	101.8	47.1	58.27	3.52997e+08	6.74168e+08	3.16039e+08	3.83201e+08	3.6167e+08	1.32558e+08	2.93538e+08	4.1116e+08	3.25163e+08	2.35426e+08	2.41363e+08	2.74548e+08	2.2811e+08	1.65501e+08	7.68327e+07	3.04573e+08	2.73551e+08	9.44572e+07	4.57101e+08	6.43776e+08
High	O43242	26S proteasome non-ATPase regulatory subunit 3 OS=Homo sapiens GN=PSMD3 PE=1 SV=2	0	35.387	21	9	65	9	1	534	60.9	8.44	136.14	9	0	1.292	0.0606221	112.8	87.2	46.56	20.66	1.31538e+08	2.14788e+08	1.45287e+08	1.74007e+08	1.74619e+08	1.70074e+08	4.69671e+08	1.90939e+08	1.2187e+08	2.00263e+08	2.43851e+08	3.15103e+08	2.38552e+08	1.41828e+08	8.3204e+07	1.85745e+08	1.461e+08	1.35102e+08	1.04996e+08	1.34215e+08
High	P55036	26S proteasome non-ATPase regulatory subunit 4 OS=Homo sapiens GN=PSMD4 PE=1 SV=1	0.002	12.033	12	3	13	3	1	377	40.7	4.79	39.42	3	0	0.43	0.380438	60.2	139.8	62.06	60.6			4.80165e+07	2.16994e+07	3.07972e+07	1.13715e+07	3.69115e+07	3.81197e+07	4.90398e+07	1.02645e+07	5.60136e+06	3.27411e+07	1.64053e+07	1.30134e+07	7.5379e+06	5.81236e+07	68222755	2.60553e+07	6.06295e+06	5.04177e+07
High	Q16401	26S proteasome non-ATPase regulatory subunit 5 OS=Homo sapiens GN=PSMD5 PE=1 SV=3	0.001	13.383	9	4	21	4	1	504	56.2	5.48	49.29	4	0	1.246	0.585708	110.9	89.1	63.78	87	9.13114e+07	2.29732e+07	7.25965e+07	1.02202e+08	7.5108e+07	6.08319e+07	1.77228e+08	1.17892e+07	8.13113e+06	1.3712e+07	7.97865e+07	8.45807e+07	7.73834e+07	8.02498e+07	5.95973e+07		1.10667e+08	1.10485e+08	3.29062e+07	1.21314e+06	Met-loss+Acetyl [N-Term]
High	Q15008	26S proteasome non-ATPase regulatory subunit 6 OS=Homo sapiens GN=PSMD6 PE=1 SV=1	0	18.987	19	5	23	5	1	389	45.5	5.62	34.11	5	0	0.787	0.330018	88.1	111.9	48.36	47.07	4.08542e+07	4.89919e+07	2.77671e+07	3.86615e+07	3.75607e+07	6.06754e+07	1.93976e+07	5.00709e+07	1.87131e+07	1.5582e+07	1.31195e+07	1.77586e+07	3.9104e+07	3.56044e+07	1.08987e+07	3.37997e+07	1.51159e+07	4.93562e+07	4.52446e+07	6.94869e+07
High	O00233	26S proteasome non-ATPase regulatory subunit 9 OS=Homo sapiens GN=PSMD9 PE=1 SV=3	0.008	6.49	9	2	10	2	1	223	24.7	6.95	15.53	2	0	1.639	0.132456	124.2	75.8	54.67	53.3	2.05131e+07		3.36539e+07	3.74111e+07	4.41075e+07	4.67764e+07	1.80945e+07	4.05241e+07	3.42657e+07	2.49337e+07	4.39793e+07	3.51663e+07	3.35602e+07	1.10089e+08	3.74844e+07	2.2134e+07	24152882	3.49809e+06	3.49334e+07	2.13646e+07
Medium	Q13442	28 kDa heat- and acid-stable phosphoprotein OS=Homo sapiens GN=PDAP1 PE=1 SV=1	0.016	3.625	7	1	3	1	1	181	20.6	8.87	6.76	1	0	0.355	0.117595	52.4	147.6	38.21	51.58			8.57782e+06	1.12227e+07	1.3172e+07		7.07833e+06			4.5048e+06						3.27428e+07	26524618		2.2048e+07	6.28345e+06
Medium	O60783	28S ribosomal protein S14, mitochondrial OS=Homo sapiens GN=MRPS14 PE=1 SV=1	0.011	4.579	12	1	3	1	1	128	15.1	11.41	11.63	1	0	1.103	0.822705	104.9	95.1	29.17	36.19			8.20796e+06	8.45516e+06	6.15096e+06	8.11915e+06	5.43568e+06	6.67051e+06	6.57994e+06	4.35225e+06	7.49273e+06	4.20219e+06	1.18185e+07		8.1159e+06	6.41185e+06	10640316		5.54612e+06
Medium	Q9Y2R5	28S ribosomal protein S17, mitochondrial OS=Homo sapiens GN=MRPS17 PE=1 SV=1	0.016	3.444	7	1	4	1	1	130	14.5	9.85	5.25	1	0	0.907	0.4441	95.1	104.9	33.03	34.22	1.79158e+07	7.8772e+06	2.30208e+07	2.30037e+07	1.67794e+07	7.78639e+06	1.66848e+07	2.30745e+07	2.86919e+07	1.82351e+07	1.64187e+07	1.70128e+07	1.47134e+07			1.68152e+07	25902014	1.19079e+07	2.93354e+07	1.87565e+07
Medium	Q9Y676	28S ribosomal protein S18b, mitochondrial OS=Homo sapiens GN=MRPS18B PE=1 SV=1	0.016	3.752	4	1	1	1	1	258	29.4	9.38	1.8	1	0	0.6	0.182937	75	125	40.54	31.27			4.34305e+06		4.15507e+06		1.24315e+07		1.3046e+07	6.68659e+06	8.7878e+06	7.99127e+06	7.47809e+06			1.02933e+07	16136368
High	P82650	28S ribosomal protein S22, mitochondrial OS=Homo sapiens GN=MRPS22 PE=1 SV=1	0	15.732	16	5	34	5	1	360	41.3	7.9	60.41	5	0	0.476	0.253706	64.5	135.5	52.07	56.57	3.28846e+07	5.52531e+06	3.38976e+07	4.61777e+07	2.04954e+07	9.78647e+06	3.52893e+07	5.12384e+07	5.08788e+07	2.7956e+07	2.96569e+07	1.57799e+07	3.19772e+07	1.56447e+07	1.22328e+07	7.07363e+07	8.69389e+07	8.62361e+06	3.9896e+07	6.22873e+07
High	Q9Y3D9	28S ribosomal protein S23, mitochondrial OS=Homo sapiens GN=MRPS23 PE=1 SV=2	0.001	14.153	22	4	40	4	1	190	21.8	8.9	79.08	4	0	0.94	0.176262	96.9	103.1	41.67	16.97	6.7961e+07	9.05363e+07	1.0932e+08	1.09298e+08	8.01545e+07	5.12576e+07	7.58961e+07	6.78671e+07	8.31175e+07	7.31328e+07	5.20904e+07	7.24581e+07	1.01916e+08	1.13984e+07	1.36643e+07	6.85738e+07	93436947	6.67115e+07	9.59822e+07	7.78324e+07
Medium	Q96EL2	28S ribosomal protein S24, mitochondrial OS=Homo sapiens GN=MRPS24 PE=1 SV=1	0.025	2.646	5	1	8	1	1	167	19	9.38	15.65	1	0	1.154	0.201201	107.2	92.8	46.87	28.68	5.63994e+07	1.37723e+08	4.17508e+07	5.84202e+07	5.61367e+07	4.9801e+07	4.05224e+07	7.12542e+07	5.75762e+07	4.52389e+07	4.51657e+07	3.90801e+07	5.11789e+07	1.25648e+08	7.09504e+07	2.89791e+07	42836692	5.52263e+07		5.7977e+07
High	P82663	28S ribosomal protein S25, mitochondrial OS=Homo sapiens GN=MRPS25 PE=1 SV=1	0.009	4.816	10	1	3	1	1	173	20.1	8.82	1.79	1	0	2.015	0.961896	133.7	66.3	82.53	56.43		2.18967e+08	7.72295e+07	1.61236e+07		2.10855e+08								2.49348e+08	1.23678e+07	6.33194e+07	38754944	1.58514e+08	8.2975e+07	6.31278e+07
High	Q9BYN8	28S ribosomal protein S26, mitochondrial OS=Homo sapiens GN=MRPS26 PE=1 SV=1	0.003	10.026	13	2	6	2	1	205	24.2	10.39	12.98	2	0	0.466	0.513841	63.6	136.4	53.5	66.69			1.35687e+07	1.69767e+07	7.03918e+06		9.93617e+06	6.17051e+06	1.74995e+07	2.37702e+06		1.53614e+07			5.11257e+06	2.43997e+06	18323228		3.38395e+07	2.47647e+07
High	Q92552	28S ribosomal protein S27, mitochondrial OS=Homo sapiens GN=MRPS27 PE=1 SV=3	0.005	9.025	7	3	22	3	1	414	47.6	6.18	29.84	3	0	2.984	0.689713	149.8	50.2	59.44	108.66	2.92967e+07	1.50633e+07	2.44008e+07	2.02254e+07	9.26494e+06		2.81576e+07	1.74078e+07	3.53559e+07	2.1409e+07	5.63812e+06	2.24178e+07	1.88896e+06	2.13972e+06		1.27615e+07	4.50992e+07	5.97784e+06	6.66668e+06	6.77752e+06
High	Q9Y2Q9	28S ribosomal protein S28, mitochondrial OS=Homo sapiens GN=MRPS28 PE=1 SV=1	0.001	13.999	32	4	33	4	1	187	20.8	9.1	47.69	4	0	1.194	0.206174	108.8	91.2	39.73	19.67	5.06014e+07	8.66375e+07	7.11069e+07	9.07681e+07	6.74735e+07	1.79828e+07	6.48198e+07	9.53663e+07	8.80845e+07	8.53501e+07	8.94499e+07	7.95803e+07	8.12282e+07	2.9296e+07	1.6134e+07	6.34251e+07	66095614	6.66532e+07	9.02208e+07	9.48209e+07
High	P51398	28S ribosomal protein S29, mitochondrial OS=Homo sapiens GN=DAP3 PE=1 SV=1	0	22.707	22	6	22	6	1	398	45.5	8.88	31.37	6	0	1.378	0.000484704	115.9	84.1	32.14	14.7	2.09027e+08	1.22744e+08	8.57644e+07	1.36145e+08	1.02852e+08	9.99951e+07	1.02962e+08	1.43172e+08	1.01872e+08	8.76152e+07	8.19817e+07	1.07661e+08	9.59713e+07	8.9148e+07	1.87234e+08	7.46131e+07	77953830	5.97164e+07	8.60786e+07	6.39997e+07
High	Q92665	28S ribosomal protein S31, mitochondrial OS=Homo sapiens GN=MRPS31 PE=1 SV=3	0	17.443	16	5	13	5	1	395	45.3	9.29	39.61	5	0	0.671	0.283158	80.3	119.7	64.4	53.64	1.06883e+07	1.2105e+07	3.05926e+07	1.69188e+07	1.87307e+07	1.58925e+06	1.46183e+07	1.95605e+07	2.6811e+07	2.32305e+07	1.35415e+07	2.43383e+06	1.53868e+07	1.78937e+06	3.3781e+06	2.17718e+07	35470642	3.72365e+06	2.67077e+07	2.05425e+07
High	P82909	28S ribosomal protein S36, mitochondrial OS=Homo sapiens GN=MRPS36 PE=1 SV=2	0	39.762	69	5	76	5	1	103	11.5	9.99	207.62	5	0	1.022	0.463903	101.1	98.9	50.38	39.45	3.14345e+08	9.28553e+07	4.21044e+08	4.71772e+08	5.76101e+08	8.53689e+07	4.52067e+08	4.1358e+08	1.79493e+08	2.97547e+08	3.8516e+08	4.70148e+08	4.12783e+08	4.53837e+07	2.28652e+08	5.25687e+08	376688228	2.74612e+08	4.25268e+08	1.63547e+08
High	P82675	28S ribosomal protein S5, mitochondrial OS=Homo sapiens GN=MRPS5 PE=1 SV=2	0.005	8.209	7	3	8	3	1	430	48	9.92	6.66	3	0	0.552	0.0116985	71.1	128.9	52.09	42.56	1.23512e+07	7.92426e+06	1.57033e+07	3.05383e+07	2.34294e+07		1.98351e+07	2.4415e+07	3.17241e+07	9.88029e+06	1.29365e+07	9.30597e+06	1.63291e+07	3.60947e+06		1.8067e+07	2.62293e+07	2.84494e+07	5.41775e+07	4.34442e+07
High	Q9Y2R9	28S ribosomal protein S7, mitochondrial OS=Homo sapiens GN=MRPS7 PE=1 SV=2	0.001	13.268	19	4	15	4	1	242	28.1	9.99	35.53	4	0	0.889	0.753161	94.1	105.9	46.48	48.78	2.97639e+07		6.60232e+07	6.44449e+07	3.94359e+07	1.69749e+07	5.02582e+07	6.47842e+07	6.59033e+07	2.88008e+07	2.16568e+07	2.31922e+07	2.90348e+07			4.1922e+07	65725215	1.60763e+07	3.85229e+07	2.76311e+07
High	P82933	28S ribosomal protein S9, mitochondrial OS=Homo sapiens GN=MRPS9 PE=1 SV=2	0.005	8.019	8	3	9	3	1	396	45.8	9.51	12.71	3	0	1.366	0.8045	115.5	84.5	88.13	63.99	1.68701e+08	8.21172e+07	9.26254e+07	1.78714e+07	7.09562e+07	4.46626e+08	2.09324e+07	4.20999e+07	3.76684e+07	2.79759e+08	2.16944e+08	1.91527e+08	2.30656e+08	1.61784e+08	1.19081e+07	6.92756e+07		1.74006e+08	4.79217e+07	6.6342e+07
Medium	O75600	2-amino-3-ketobutyrate coenzyme A ligase, mitochondrial OS=Homo sapiens GN=GCAT PE=1 SV=1	0.037	2.335	3	1	1	1	1	419	45.3	8.05	1.65	1	0	1.667	0.0966379	125	75	65.95	44.46		6.39692e+06	2.5641e+07	1.77155e+07	2.67922e+07	3.63514e+06		6.25217e+06	1.25988e+07	1.6152e+07	4.49151e+06	8.52844e+06			8.30367e+06	5.1151e+06	7.987e+06	3.18956e+06
High	Q5HYK3	2-methoxy-6-polyprenyl-1,4-benzoquinol methylase, mitochondrial OS=Homo sapiens GN=COQ5 PE=1 SV=2	0	48.783	51	13	40	13	1	327	37.1	6.95	102.52	13	0	1.099	0.641496	104.7	95.3	56.29	73.28	2.82851e+08	1.25329e+08	4.3517e+07	2.43805e+08	1.04291e+08	7.19902e+07	1.5075e+08	1.45516e+08	1.03607e+08	8.64292e+07	5.17165e+07	8.69537e+07	8.54709e+07	1.84675e+08	7.16429e+07	1.32455e+08	2.419e+08	3.15897e+07	9.42358e+07	5.90702e+07
High	Q02218	2-oxoglutarate dehydrogenase, mitochondrial OS=Homo sapiens GN=OGDH PE=1 SV=3	0	352.26	59	50	1232	39	1	1023	115.9	6.86	3366.21	50	15	0.955	0.176141	97.7	102.3	33.81	17.21	1.00575e+10	7.11389e+09	9.55743e+09	1.0127e+10	8.8061e+09	6.35164e+09	6.59737e+09	8.47182e+09	7.85595e+09	8.20939e+09	7.8067e+09	9.80229e+09	7.31981e+09	2.33165e+09	1.6703e+09	1.09342e+10	8.22266e+09	7.36316e+09	8.79573e+09	7.37508e+09
High	Q9ULD0	2-oxoglutarate dehydrogenase-like, mitochondrial OS=Homo sapiens GN=OGDHL PE=1 SV=3	0	74.982	15	14	304	3	1	1010	114.4	6.65	753.1	14	0	0.818	0.992954	90	110	98.12	88.93			2.06377e+07			2.22431e+06	1.34654e+07	5.59615e+06				1.61533e+06			3.20692e+06	1.81436e+07	1.09169e+06	5.17756e+06	3.46988e+06	1.01316e+07
High	P12694	2-oxoisovalerate dehydrogenase subunit alpha, mitochondrial OS=Homo sapiens GN=BCKDHA PE=1 SV=2	0	64.622	38	12	128	12	1	445	50.4	8.27	306.1	12	0	0.955	0.117345	97.7	102.3	39.21	13.98	1.46633e+08	2.33902e+08	3.45214e+08	4.86288e+08	4.00194e+08	2.26089e+08	3.1221e+08	5.05349e+08	3.60468e+08	3.70606e+08	2.9998e+08	3.91717e+08	3.50088e+08	1.30488e+08	1.02709e+08	4.12497e+08	400234803	2.89303e+08	3.61525e+08	3.3317e+08
High	P21953	2-oxoisovalerate dehydrogenase subunit beta, mitochondrial OS=Homo sapiens GN=BCKDHB PE=1 SV=2	0	42.9	25	5	53	5	1	392	43.1	6.29	161.94	5	0	1.15	0.6597	107	93	53.23	37.38	6.00039e+07	1.47494e+08	6.85829e+07	1.12961e+08	8.97186e+07	1.34247e+07	4.70234e+07	1.19436e+08	7.99713e+07	1.01019e+08	5.45917e+07	7.2553e+07	8.33669e+07	3.93917e+07	4.44991e+06	6.38175e+07	73983817	2.58806e+07	6.30728e+07	3.92907e+07
Medium	O95861	3'(2'),5'-bisphosphate nucleotidase 1 OS=Homo sapiens GN=BPNT1 PE=1 SV=1	0.037	2.326	3	1	12	1	1	308	33.4	5.69	0	1	0	0.821	0.771717	90.2	109.8	35.16	37.61	1.64167e+07		1.87428e+07	2.12456e+07	1.99337e+07	1.05721e+07	2.24453e+07	1.58616e+07	1.71204e+07	1.69587e+07	1.49212e+07	1.83791e+07	1.55526e+07	7.29142e+06	2.39456e+06	2.03291e+07	20401774	1.07969e+07	2.06809e+07	8.27984e+06
High	Q9BYD6	39S ribosomal protein L1, mitochondrial OS=Homo sapiens GN=MRPL1 PE=1 SV=2	0.008	6.163	10	2	3	2	1	325	36.9	8.78	6.11	2	0	0.848	0.707263	91.8	108.2	5.52	38.03			1.12858e+07	1.2326e+07	1.12924e+07		1.25047e+07									1.94913e+07	17678556	5.65483e+06	1.33725e+07	1.39091e+07
Medium	Q9BYD1	39S ribosomal protein L13, mitochondrial OS=Homo sapiens GN=MRPL13 PE=1 SV=1	0.04	2.24	8	1	3	1	1	178	20.7	9.16	6.72	1	0	1.179	0.75641	108.2	91.8	38.71	26.84	1.51886e+07	7.47397e+06	1.20865e+07	1.74082e+06	1.07128e+07		6.01315e+06	1.37123e+07	1.61692e+07	9.43198e+06	1.45998e+07	9.38445e+06	1.13002e+07	1.83052e+07	1.44753e+07	1.06469e+07	9908832	5.90676e+06	1.32893e+07	9.60835e+06
High	Q6P1L8	39S ribosomal protein L14, mitochondrial OS=Homo sapiens GN=MRPL14 PE=1 SV=1	0.008	5.336	12	2	7	2	1	145	15.9	10.24	7.62	2	0	0.709	0.642101	83	117	29.23	56.09	1.0652e+07			1.80018e+07	1.52764e+07		1.10736e+07	2.14138e+07	1.04025e+07			1.33825e+07					18871694	8.55669e+06	3.00407e+07
High	P49406	39S ribosomal protein L19, mitochondrial OS=Homo sapiens GN=MRPL19 PE=1 SV=2	0.008	6.406	6	2	6	2	1	292	33.5	9.5	0	2	0	1.09	0.59285	104.3	95.7	47.35	40.56	2.66212e+07		4.74255e+07	5.45984e+07	5.01494e+07		2.86356e+07	6.2362e+07	5.45851e+07	2.70699e+07	3.9599e+07	5.18224e+07	4.93014e+07	8.46446e+06	4.05003e+06	1.75743e+07	43498898	3.50651e+07	6.30654e+07	4.36963e+07
Medium	Q9NWU5	39S ribosomal protein L22, mitochondrial OS=Homo sapiens GN=MRPL22 PE=1 SV=1	0.026	2.626	6	1	2	1	1	206	23.6	9.94	5.37	1	0	4.007	0.0941409	160.1	39.9	46.81	78.76	4.09563e+07	5.80663e+07	4.91034e+07	5.34304e+06	3.60686e+07		7.19202e+07	4.06004e+07	8.14732e+07		4.11507e+07					2.77624e+07	5955273		1.02688e+07
Medium	Q96A35	39S ribosomal protein L24, mitochondrial OS=Homo sapiens GN=MRPL24 PE=1 SV=1	0.018	3.007	5	1	3	1	1	216	24.9	9.29	5.91	1	0	0.344	0.317466	51.2	148.8	170.63	14.86					3.29158e+06		3.76556e+06			1.15406e+07		9.0026e+06		3.42377e+07	1.74939e+08	2.96004e+07	31302475	2.08106e+07	3.00123e+07	2.86965e+07
High	Q13084	39S ribosomal protein L28, mitochondrial OS=Homo sapiens GN=MRPL28 PE=1 SV=4	0.008	6.19	12	2	10	2	1	256	30.1	8.29	16.24	2	0	1.532	0.0538232	121	79	60.73	30.55	2.8892e+06		8.16288e+06		5.52372e+06	1.96369e+06		1.35693e+06	1.43025e+06	3.3284e+06	9.06488e+06	3.67593e+06	5.70544e+06	4.63467e+06	2.32279e+06	2.28392e+06	2079584	1.19531e+06	3.06208e+06	2.39667e+06
Medium	P09001	39S ribosomal protein L3, mitochondrial OS=Homo sapiens GN=MRPL3 PE=1 SV=1	0.033	2.377	3	1	2	1	1	348	38.6	9.48	1.79	1	0	1.622	0.890096	123.7	76.3	43.9	125.33	4.23249e+07	2.95386e+07		1.52153e+07		3.10096e+07	1.19887e+07	3.30166e+07	1.85382e+07			2.26594e+07	4.97093e+07		4.71433e+07	1.89535e+07	15984892		1.83787e+07	1.3701e+08
Medium	Q96DV4	39S ribosomal protein L38, mitochondrial OS=Homo sapiens GN=MRPL38 PE=1 SV=2	0.015	3.965	3	1	9	1	1	380	44.6	7.53	22.15	1	0	1.493	0.644504	119.8	80.2	50.22	71.16	1.31452e+07	3.51604e+06	8.33582e+06	1.51735e+07	8.00372e+06	4.06088e+06	6.05674e+06	1.66176e+07	1.00955e+07	1.02672e+07	5.98918e+06	7.66476e+06	7.31628e+06	2.3116e+06		4.41409e+06	7.7303e+06	5.24677e+06	1.67015e+07	3.55833e+06
High	Q9NYK5	39S ribosomal protein L39, mitochondrial OS=Homo sapiens GN=MRPL39 PE=1 SV=3	0.008	6.396	8	2	13	2	1	338	38.7	7.65	22.59	2	0	1.405	0.48347	116.8	83.2	85.06	72.56	3.64903e+07	4.30375e+06	4.59372e+07	1.81641e+07	9.99844e+06	2.18737e+06	1.46986e+07	1.73992e+07	5.72799e+06	4.11863e+06	2.16359e+07	5.94675e+06	2.07324e+07		5.93364e+06	9.63637e+06	1.84227e+07		7.72299e+06	1.91496e+06
High	Q9BYD3	39S ribosomal protein L4, mitochondrial OS=Homo sapiens GN=MRPL4 PE=1 SV=1	0.005	8.194	11	2	8	2	1	311	34.9	9.72	12.9	2	0	0.927	0.944673	96.2	103.8	57.56	69.69	4.17143e+07	1.38896e+07	1.24496e+07	2.38345e+07	2.1134e+07	3.49212e+06	2.21005e+07	3.86904e+07	2.43795e+07	2.42265e+07	1.92836e+07	1.63684e+07	1.4781e+07	5.83127e+06	5.02291e+06	2.91681e+06	20798503	1.23806e+07	4.10098e+07	2.59838e+07
Medium	Q9NQ50	39S ribosomal protein L40, mitochondrial OS=Homo sapiens GN=MRPL40 PE=1 SV=1	0.012	4.506	8	1	3	1	1	206	24.5	9.63	8.55	1	0	1.056	0.829078	102.7	97.3	103.91	27.3	5.91475e+06	3.1304e+07	6.03269e+06	6.23696e+06	2.91401e+06	3.81268e+06	3.06172e+06		4.35687e+06	8.37742e+06		6.45614e+06	6.23142e+06			9.03555e+06	5.38064e+06	5.30415e+06		6.06444e+06
Medium	Q9H9J2	39S ribosomal protein L44, mitochondrial OS=Homo sapiens GN=MRPL44 PE=1 SV=1	0.016	3.209	4	1	5	1	1	332	37.5	8.4	7.04	1	0	1.029	0.866113	101.4	98.6	44.14	50.8			3.39459e+06		1.50995e+06			2.31965e+06	1.72704e+06	1.60691e+06		1.16584e+06	1.05291e+06			2.90358e+06	2.10344e+06	945841	1.15947e+06
Medium	Q9BRJ2	39S ribosomal protein L45, mitochondrial OS=Homo sapiens GN=MRPL45 PE=1 SV=2	0.011	4.771	8	2	3	2	1	306	35.3	9.03	6.56	2	0	1.303	0.917348	113.2	86.8	61.65	37.8	1.02031e+07	8.38175e+06	4.2144e+06	4.37763e+06	5.57498e+06		5.14462e+06	7.11256e+06	8.11329e+06	2.17652e+07	1.00781e+07	4.89053e+06	1.01018e+07		2.61975e+06	9.79862e+06	10198635	4.90249e+06	5.45804e+06	5.03969e+06
Medium	Q9H2W6	39S ribosomal protein L46, mitochondrial OS=Homo sapiens GN=MRPL46 PE=1 SV=1	0.021	2.862	3	1	3	1	1	279	31.7	7.05	0	1	0	1.074	0.780613	103.5	96.5	34.32	26.73	1.02998e+07			1.98456e+07	1.90436e+07		1.12938e+07	1.87625e+07	1.47037e+07	8.74738e+06	1.58446e+07	1.07539e+07	1.63284e+07	5.49981e+06		1.17813e+07	18126062		9.98715e+06	1.59218e+07
Medium	Q96GC5	39S ribosomal protein L48, mitochondrial OS=Homo sapiens GN=MRPL48 PE=1 SV=2	0.022	2.773	5	1	3	1	1	212	23.9	8.98	7	1	0	0.983	0.284522	99.1	100.9	61.51	44.21			7.28512e+06		8.78829e+06		5.36025e+06	3.2804e+06	6.73881e+06	7.47203e+06	3.00612e+06	3.08188e+06	8.85643e+06		1.80239e+07	6.52332e+06	7.43425e+06		1.47553e+07	6.83986e+06
High	Q13405	39S ribosomal protein L49, mitochondrial OS=Homo sapiens GN=MRPL49 PE=1 SV=1	0.007	7.376	16	2	15	2	1	166	19.2	9.45	19.85	2	0	1.015	0.496715	100.7	99.3	56.85	15.24	1.47639e+08	1.01741e+08	1.23904e+08	2.31242e+08	1.82575e+08	6.59299e+07	1.03063e+08	2.02407e+08	2.07512e+08	9.69025e+07	2.54611e+08	1.24658e+08	2.66721e+08	1.49432e+07	8.33725e+06	1.14777e+08	143464345	1.5394e+08	1.0748e+08	1.22816e+08
High	Q99714	3-hydroxyacyl-CoA dehydrogenase type-2 OS=Homo sapiens GN=HSD17B10 PE=1 SV=3	0	99.849	74	12	213	12	1	261	26.9	7.78	621.47	12	0	1.034	0.532128	101.7	98.3	31.34	18.54	8.64733e+08	7.61566e+08	8.80606e+08	1.15133e+09	1.02238e+09	5.29991e+08	7.2983e+08	9.54189e+08	8.60396e+08	1.08592e+09	9.20785e+08	9.17084e+08	8.6333e+08	4.21404e+08	2.01267e+08	1.06022e+09	9.00271e+08	6.63245e+08	8.35906e+08	7.25946e+08
High	P31937	3-hydroxyisobutyrate dehydrogenase, mitochondrial OS=Homo sapiens GN=HIBADH PE=1 SV=2	0	68.459	49	11	142	11	1	336	35.3	8.13	444.79	11	0	1.082	0.677006	104	96	52.4	52.68	9.32475e+08	5.21976e+08	1.01426e+09	1.19564e+09	1.37904e+09	6.55795e+08	2.65366e+09	1.20137e+09	9.84767e+08	8.7172e+08	9.23251e+08	1.06522e+09	8.93195e+08	4.55236e+08	4.48753e+08	2.0962e+09	1211333643	7.45968e+08	8.61472e+08	6.59625e+08
High	Q6NVY1	3-hydroxyisobutyryl-CoA hydrolase, mitochondrial OS=Homo sapiens GN=HIBCH PE=1 SV=2	0	60.566	34	10	69	10	1	386	43.5	8.19	139.08	10	0	1.073	0.683063	103.5	96.5	46.17	44.28	2.1792e+08	1.70372e+08	3.63551e+08	2.30062e+08	2.36604e+08	1.1667e+08	1.91545e+08	3.523e+08	2.88619e+08	1.78392e+08	3.06778e+08	2.79351e+08	3.2083e+08	1.91052e+07	5.69495e+07	2.16092e+08	3.8204e+08	1.6938e+08	2.14385e+08	1.22864e+08
High	P42765	3-ketoacyl-CoA thiolase, mitochondrial OS=Homo sapiens GN=ACAA2 PE=1 SV=2	0	215.15	77	22	637	22	1	397	41.9	8.09	2082.54	22	0	0.751	0.215657	85.8	114.2	50.52	38.08	3.63864e+09	8.43206e+09	7.10376e+09	9.31717e+09	5.01468e+09	1.71792e+09	6.38949e+09	7.0578e+09	4.46689e+09	4.49791e+09	4.06295e+09	6.88837e+09	4.17751e+09	1.28009e+09	9.69119e+08	5.98831e+09	8863662914	3.46628e+09	8.39806e+09	4.44193e+09
High	P09110	3-ketoacyl-CoA thiolase, peroxisomal OS=Homo sapiens GN=ACAA1 PE=1 SV=2	0	31.525	22	7	60	7	1	424	44.3	8.44	134.83	7	0	1.257	0.319107	111.4	88.6	37.67	30.34	1.62318e+08	1.13981e+08	1.10049e+08	2.30018e+08	1.57695e+08	8.5602e+07	1.42281e+08	1.88173e+08	1.1269e+08	1.29714e+08	1.26306e+08	2.00086e+08	1.34293e+08	6.41178e+07	4.1292e+07	1.03156e+08	1.57161e+08	8.07184e+07	1.13471e+08	7.70099e+07
High	P25325	3-mercaptopyruvate sulfurtransferase OS=Homo sapiens GN=MPST PE=1 SV=3	0	32.664	37	7	64	7	1	297	33.2	6.6	216.73	7	0	1.215	0.323491	109.7	90.3	28.06	18.63	1.72371e+08	1.364e+08	1.80008e+08	3.05275e+08	2.39743e+08	1.87597e+08	2.04772e+08	2.50923e+08	2.52444e+08	2.84278e+08	2.26085e+08	1.88785e+08	2.08632e+08	2.06643e+08	6.98411e+07	1.35608e+08	1.70122e+08	2.25528e+08	1.86403e+08	1.65658e+08
High	P46783	40S ribosomal protein S10 OS=Homo sapiens GN=RPS10 PE=1 SV=1	0.001	12.737	24	4	30	4	1	165	18.9	10.15	70.59	4	0	1.302	0.999609	113.1	86.9	83.54	60.45	6.4706e+07	1.50647e+08	1.49206e+07	7.45247e+07	5.84411e+07	1.53465e+07	8.07527e+07	6.14625e+07	7.51511e+06	1.16558e+07	3.17656e+07	5.7448e+07	1.30972e+07	1.41239e+08	2.41449e+07	5.16374e+07	3.22286e+07	4.41396e+07	8.48603e+07	1.12337e+07
High	P62280	40S ribosomal protein S11 OS=Homo sapiens GN=RPS11 PE=1 SV=3	0.001	13.032	33	5	40	5	1	158	18.4	10.3	14.2	5	0	0.911	0.724283	95.4	104.6	29.11	27.92	2.73177e+08	3.75875e+08	1.89669e+08	2.93658e+08	2.92946e+08	1.85745e+08	1.59238e+08	3.42491e+08	2.2044e+08	1.99435e+08	1.88937e+08	2.33929e+08	1.78932e+08	3.62715e+08	2.00784e+08	1.72315e+08	164275088	2.4187e+08	3.18869e+08	2.64194e+08
High	P25398	40S ribosomal protein S12 OS=Homo sapiens GN=RPS12 PE=1 SV=3	0	29.561	33	3	63	3	1	132	14.5	7.21	146.45	3	0	0.981	0.353827	99	101	28.12	22.26	6.07719e+07	7.53247e+07	1.36982e+08	8.03367e+07	1.43364e+08	1.23554e+08	8.30672e+07	1.13697e+08	1.25999e+08	1.09438e+08	1.30823e+08	1.15781e+08	1.16746e+08	1.81689e+08	8.23123e+07	1.70048e+08	1.19172e+08	1.06034e+08	1.01621e+08	1.18077e+08	Met-loss+Acetyl [N-Term]
High	P62277	40S ribosomal protein S13 OS=Homo sapiens GN=RPS13 PE=1 SV=2	0.002	11.442	25	3	42	3	1	151	17.2	10.54	75.7	3	0	0.926	0.533016	96.1	103.9	30.74	27.66	7.34538e+07	5.91614e+07	4.91672e+07	4.87145e+07	4.51843e+07	3.41116e+07	5.71014e+07	6.15863e+07	4.29297e+07	4.62821e+07	3.30651e+07	4.90536e+07	3.34414e+07	5.53578e+07	1.39187e+07	5.9343e+07	68072670	3.78755e+07	5.26234e+07	3.52115e+07
High	P62263	40S ribosomal protein S14 OS=Homo sapiens GN=RPS14 PE=1 SV=3	0.001	13.487	23	3	45	3	1	151	16.3	10.05	96.63	3	0	0.76	0.0279975	86.4	113.6	21.29	16.79	3.40967e+08	4.66892e+08	4.61853e+08	4.26816e+08	4.79531e+08	3.03036e+08	3.94066e+08	4.70467e+08	4.3755e+08	3.96843e+08	3.79381e+08	4.35038e+08	4.05784e+08	4.76766e+08	1.54293e+08	4.41732e+08	406232263	6.02932e+08	5.69826e+08	5.61461e+08
High	P62841	40S ribosomal protein S15 OS=Homo sapiens GN=RPS15 PE=1 SV=2	0	35.272	37	3	47	3	1	145	17	10.39	61.55	3	0	1.73	0.0644299	126.7	73.3	27.81	42.33	2.97491e+07	2.61542e+07	2.99228e+07	3.08011e+07	2.42352e+07	2.15298e+07	1.74454e+07	4.08182e+07	2.58226e+07	2.80323e+07	3.33401e+07	4.10273e+07	3.64151e+07	4.00817e+07	1.434e+07	1.13893e+07	2.45668e+07	1.1339e+07	2.9012e+07	1.71978e+07
High	P62244	40S ribosomal protein S15a OS=Homo sapiens GN=RPS15A PE=1 SV=2	0	18.686	46	5	39	5	1	130	14.8	10.13	64.22	5	0	1.08	0.17892	103.8	96.2	41.29	32.98	4.08129e+08	4.13062e+08	1.37157e+08	3.03551e+08	1.8593e+08	1.63344e+08	2.61646e+08	3.06794e+08	2.27755e+08	2.19189e+08	1.77209e+08	2.50005e+08	2.20813e+08	4.80035e+08	1.18069e+08	2.12443e+08	238662536	1.72296e+08	2.10884e+08	8.39299e+07
High	P62249	40S ribosomal protein S16 OS=Homo sapiens GN=RPS16 PE=1 SV=2	0.001	12.772	23	3	64	3	1	146	16.4	10.21	90.06	3	0	0.75	0.0974	85.7	114.3	31.32	24.03	5.87449e+07	1.45556e+08	1.60396e+08	1.12309e+08	1.25174e+08	9.11397e+07	6.5514e+07	1.36324e+08	1.08952e+08	1.36484e+08	1.11495e+08	1.12017e+08	8.21318e+07	1.28374e+08	4.2764e+07	1.26739e+08	87442227	1.74309e+08	1.5583e+08	1.49428e+08
High	P08708	40S ribosomal protein S17 OS=Homo sapiens GN=RPS17 PE=1 SV=2	0	17.779	47	4	17	4	1	135	15.5	9.85	39.8	4	0	0.96	0.686071	97.9	102.1	26.29	25.55	5.88022e+07	2.64356e+07	4.93746e+07	8.21774e+07	5.59169e+07	4.99264e+07	5.21597e+07	8.15915e+07	4.93296e+07	6.08077e+07	6.08688e+07	6.59431e+07	6.36968e+07	8.2531e+07	4.22218e+07	6.93356e+07	6.12782e+07	4.00226e+07	6.42068e+07	3.97289e+07
High	P62269	40S ribosomal protein S18 OS=Homo sapiens GN=RPS18 PE=1 SV=3	0	28.378	44	8	87	8	1	152	17.7	10.99	165.6	8	0	0.977	0.823137	98.8	101.2	32.43	19.34	2.90943e+08	2.96314e+08	2.30385e+08	2.9176e+08	2.92206e+08	2.85447e+08	1.79469e+08	2.71069e+08	2.3519e+08	2.05058e+08	2.14357e+08	2.13308e+08	2.01793e+08	4.86014e+08	1.16238e+08	2.20555e+08	1.76183e+08	2.59141e+08	3.0142e+08	2.40821e+08
High	P39019	40S ribosomal protein S19 OS=Homo sapiens GN=RPS19 PE=1 SV=2	0	29.634	48	7	76	7	1	145	16.1	10.32	113.56	7	0	0.825	0.0417173	90.4	109.6	28.52	12.15	1.49367e+08	1.92763e+08	2.16118e+08	3.01797e+08	1.57117e+08	1.95661e+08	1.31241e+08	2.72428e+08	2.39174e+08	2.13581e+08	2.15679e+08	2.93137e+08	2.2446e+08	3.46717e+08	1.45836e+08	2.88079e+08	295846010	2.24708e+08	2.61482e+08	2.33568e+08
High	P15880	40S ribosomal protein S2 OS=Homo sapiens GN=RPS2 PE=1 SV=2	0	29.403	28	7	59	7	1	293	31.3	10.24	136.53	7	0	0.946	0.909595	97.2	102.8	40.15	57	1.01594e+09	1.42416e+09	6.56115e+08	1.10134e+09	8.38178e+08	4.14064e+08	3.56563e+08	1.0408e+09	9.06556e+08	7.83414e+08	8.11781e+08	8.17879e+08	7.37355e+08	5.54269e+08	2.1293e+08	3.44961e+08	3.88166e+08	8.92604e+08	1.44374e+09	8.58018e+08
High	P60866	40S ribosomal protein S20 OS=Homo sapiens GN=RPS20 PE=1 SV=1	0.001	12.449	19	2	36	2	1	119	13.4	9.94	83.07	2	0	0.624	0.0318123	76.8	123.2	23.51	22.46	1.41392e+08	2.28122e+08	2.47357e+08	1.65457e+08	2.26395e+08	1.78874e+08	1.88642e+08	2.15299e+08	2.06939e+08	1.95791e+08	1.74689e+08	2.20829e+08	1.77659e+08	2.96317e+08	9.90367e+07	2.44002e+08	1.83279e+08	3.19033e+08	3.27346e+08	3.13998e+08
High	P63220	40S ribosomal protein S21 OS=Homo sapiens GN=RPS21 PE=1 SV=1	0.002	11.281	29	2	21	2	1	83	9.1	8.5	51.09	2	0	0.641	0.0113883	78.1	121.9	36.84	14.69	7.06485e+06		5.30954e+07	2.31112e+07	4.09036e+07	3.26381e+07	4.29361e+07	3.01745e+07	2.80786e+07	2.30568e+07	4.98179e+07	3.1707e+07	3.69327e+07	5.25077e+07	3.23514e+07	5.06839e+07	45538016	5.65529e+07	3.85195e+07	5.41155e+07
High	P62266	40S ribosomal protein S23 OS=Homo sapiens GN=RPS23 PE=1 SV=3	0.008	6.286	15	2	4	2	1	143	15.8	10.49	2.54	2	0	1.1	0.782945	104.8	95.2	40.57	12.49	7.482e+07	4.49166e+07	6.10503e+07	6.37797e+07	6.3874e+07	4.50084e+07	5.61884e+07	6.94307e+07	5.47408e+07	8.81551e+06	5.49401e+07	6.14956e+07	5.0783e+07	1.08789e+08	2.10492e+07	5.92769e+07	51067210	4.88958e+07	5.85345e+07	4.39199e+07
High	P62847	40S ribosomal protein S24 OS=Homo sapiens GN=RPS24 PE=1 SV=1	0.001	13.111	29	3	24	3	1	133	15.4	10.78	65.29	3	0	0.932	0.0354759	96.5	103.5	44.6	21.82	7.01039e+07	6.76514e+07	1.09723e+08	3.03432e+07	7.4661e+07	2.13396e+07	4.11159e+07	5.97255e+07	7.5011e+07	7.69162e+07	7.0079e+07	3.67344e+07	8.73262e+07	5.00092e+07	1.39296e+07	6.90231e+07	59919200	1.00615e+08	7.26065e+07	9.39587e+07
High	P62851	40S ribosomal protein S25 OS=Homo sapiens GN=RPS25 PE=1 SV=1	0.003	10.233	22	3	62	3	1	125	13.7	10.11	107.56	3	0	0.888	0.123717	94.1	105.9	27.51	16.45	2.3949e+08	2.19465e+08	2.14708e+08	2.03475e+08	2.17556e+08	1.50747e+08	1.84985e+08	2.31312e+08	1.54622e+08	1.94582e+08	1.78102e+08	2.34911e+08	1.85987e+08	3.73136e+08	1.22051e+08	2.29018e+08	199074292	2.52925e+08	2.98163e+08	2.11483e+08
High	P62854	40S ribosomal protein S26 OS=Homo sapiens GN=RPS26 PE=1 SV=3	0.008	6.554	21	2	14	2	1	115	13	11	32.98	2	0	1.052	0.675158	102.5	97.5	25.95	15.28	1.85238e+08	1.50804e+08	1.54629e+08	1.95017e+08	1.86784e+08	1.59955e+08	1.34009e+08	1.83054e+08	1.92532e+08	1.80893e+08	1.47898e+08	2.02716e+08	1.66498e+08	2.73838e+08	6.24867e+07	1.4266e+08	164500904	1.76132e+08	2.15864e+08	1.72015e+08
High	P42677	40S ribosomal protein S27 OS=Homo sapiens GN=RPS27 PE=1 SV=3	0	15.094	38	3	34	1	1	84	9.5	9.45	59.72	3	2	0.879	0.119016	93.6	106.4	31.13	10.69	1.10533e+08	4.80302e+07	1.00994e+08	1.0613e+08	9.61118e+07	8.70797e+07	9.03991e+07	1.04596e+08	5.67436e+07	9.40385e+07	1.18628e+08	1.13415e+08	5.7542e+07	1.52424e+08	5.18197e+07	1.09313e+08	92074444	1.15157e+08	1.12199e+08	9.23926e+07
High	Q71UM5	40S ribosomal protein S27-like OS=Homo sapiens GN=RPS27L PE=1 SV=3	0	19.238	38	3	37	1	1	84	9.5	9.45	71.53	3	0	0.444	0.0494458	61.5	138.5	27.73	43.25	6.71006e+07		7.84135e+07		7.31544e+07	7.72824e+07	7.0679e+07	8.11493e+07	4.02835e+07	4.7072e+07	3.75631e+07	5.6342e+07	9.58994e+07	8.90754e+07		8.20899e+07	60568000	1.699e+08	1.89013e+08	1.62114e+08
High	P62857	40S ribosomal protein S28 OS=Homo sapiens GN=RPS28 PE=1 SV=1	0.004	9.854	30	2	51	2	1	69	7.8	10.7	125.55	2	0	0.868	0.399631	92.9	107.1	28.95	27.8	1.22458e+08	1.74532e+08	1.56015e+08	1.27796e+08	2.14464e+08	1.46571e+08	1.11436e+08	1.60952e+08	1.84661e+08	1.85613e+08	2.06143e+08	1.86706e+08	1.96926e+08	1.96168e+08	3.65096e+07	1.2897e+08	127878692	2.03357e+08	2.41376e+08	2.01073e+08
High	P23396	40S ribosomal protein S3 OS=Homo sapiens GN=RPS3 PE=1 SV=2	0	45.742	59	13	142	13	1	243	26.7	9.66	297.45	13	0	0.984	0.670134	99.2	100.8	26.61	12.47	7.12408e+08	8.71317e+08	6.1486e+08	7.0796e+08	6.43392e+08	5.74368e+08	5.7477e+08	6.60058e+08	5.91782e+08	6.00024e+08	6.02248e+08	6.76282e+08	5.78891e+08	1.29837e+09	6.96757e+08	6.44385e+08	5.42411e+08	6.54155e+08	7.71881e+08	6.7798e+08
High	P61247	40S ribosomal protein S3a OS=Homo sapiens GN=RPS3A PE=1 SV=2	0	39.218	30	8	81	8	1	264	29.9	9.73	198.39	8	0	1.139	0.318674	106.5	93.5	24.52	34.37	2.2581e+08	1.35644e+08	2.39705e+08	2.29887e+08	2.45184e+08	1.5576e+08	2.03316e+08	2.56753e+08	1.86859e+08	2.03554e+08	1.97323e+08	2.67579e+08	2.43549e+08	3.66105e+08	1.79345e+08	2.48615e+08	2.28326e+08	8.70941e+07	1.62833e+08	1.98186e+08
High	P62701	40S ribosomal protein S4, X isoform OS=Homo sapiens GN=RPS4X PE=1 SV=2	0	46.472	42	10	112	10	1	263	29.6	10.15	232.28	10	0	0.892	0.235683	94.3	105.7	23.38	20.1	1.0721e+09	5.69627e+08	7.49144e+08	8.59567e+08	8.23157e+08	4.70961e+08	7.26774e+08	7.76142e+08	8.97982e+08	8.03813e+08	7.64157e+08	9.10467e+08	7.52644e+08	6.92065e+08	3.71893e+08	7.11442e+08	675481861	8.57036e+08	1.10258e+09	9.09955e+08
High	P46782	40S ribosomal protein S5 OS=Homo sapiens GN=RPS5 PE=1 SV=4	0.001	12.233	16	3	19	3	1	204	22.9	9.72	27.1	3	0	1.072	0.523205	103.5	96.5	27.19	9.93	1.06022e+08	1.20018e+08	6.65491e+07	7.92142e+07	8.00027e+07	6.25107e+07	6.39974e+07	8.10578e+07	7.67565e+07	6.87447e+07	7.40881e+07	8.4153e+07	7.44839e+07	1.15399e+08	3.51994e+07	6.99564e+07	64331820	7.1602e+07	8.40103e+07	7.19733e+07
High	P62753	40S ribosomal protein S6 OS=Homo sapiens GN=RPS6 PE=1 SV=1	0	29.105	27	6	44	6	1	249	28.7	10.84	103.59	6	0	0.687	0.0201723	81.5	118.5	39.38	19.75	1.0264e+08	1.5413e+08	1.71667e+08	1.0245e+08	5.93128e+07	1.02175e+08	1.73117e+08	1.36935e+08	1.1745e+08	1.68811e+08	1.11786e+08	1.30216e+08	1.13377e+08	2.32116e+08	2.58121e+07	1.48888e+08	137921354	2.01247e+08	1.70878e+08	2.20457e+08
High	P62081	40S ribosomal protein S7 OS=Homo sapiens GN=RPS7 PE=1 SV=1	0.002	11.9	33	3	19	3	1	194	22.1	10.1	76.58	3	0	0.881	0.198424	93.7	106.3	34.79	14.7	5.52299e+07	6.22275e+07	6.2383e+07	3.68126e+07	4.09456e+07	5.36758e+07	2.64919e+07	5.29607e+07	4.47231e+07	3.65283e+07	5.60633e+07	5.03725e+07	4.36054e+07	7.99232e+07	1.03527e+07	5.17555e+07	40419244	5.97237e+07	5.71908e+07	5.7976e+07
High	P62241	40S ribosomal protein S8 OS=Homo sapiens GN=RPS8 PE=1 SV=2	0	24.394	33	6	65	6	1	208	24.2	10.32	141.35	6	0	0.834	0.167357	90.9	109.1	25.97	24.36	3.585e+08	3.58623e+08	2.90673e+08	2.95331e+08	3.35306e+08	2.81059e+08	2.83477e+08	2.86471e+08	3.45217e+08	3.48364e+08	3.20884e+08	3.90859e+08	5.19787e+08	4.28207e+08	1.23534e+08	2.99187e+08	328657284	5.48814e+08	4.05489e+08	4.02139e+08
High	P46781	40S ribosomal protein S9 OS=Homo sapiens GN=RPS9 PE=1 SV=3	0	16.112	26	6	84	6	1	194	22.6	10.65	169.66	6	0	0.923	0.336385	96	104	27.34	16.27	4.19376e+08	5.14831e+08	3.27844e+08	3.41337e+08	3.31718e+08	2.77481e+08	3.60735e+08	3.83503e+08	3.50912e+08	3.08841e+08	2.7283e+08	3.33973e+08	2.78171e+08	5.6007e+08	1.74048e+08	3.61909e+08	317408450	3.74051e+08	4.78378e+08	3.47054e+08
High	P08865	40S ribosomal protein SA OS=Homo sapiens GN=RPSA PE=1 SV=4	0	43.483	43	9	74	9	1	295	32.8	4.87	229.34	9	0	1.025	0.267882	101.2	98.8	49.11	37.95	1.5492e+08	2.56447e+08	1.42328e+08	1.779e+08	1.40195e+08	1.99261e+08	1.37837e+08	1.7032e+08	9.75582e+07	1.31846e+08	1.22899e+08	1.42096e+08	1.53383e+08	4.44148e+08	1.09942e+08	2.1061e+08	138831053	1.41732e+08	7.81918e+07	9.89701e+07	Met-loss+Acetyl [N-Term]
High	P80404	4-aminobutyrate aminotransferase, mitochondrial OS=Homo sapiens GN=ABAT PE=1 SV=3	0	17.009	10	4	16	4	1	500	56.4	7.96	23.83	4	0	0.682	0.96679	81.1	118.9	88.51	73.19	3.20882e+07	8.62936e+06	1.60186e+07	3.81873e+07	1.08968e+07	8.56145e+06	5.30584e+06	2.33231e+07	3.4371e+06	1.14555e+07	1.04421e+07	1.51132e+06	5.08202e+06	2.10723e+06		1.14815e+07		1.68905e+07	1.29185e+06	2.52875e+07
High	P49189	4-trimethylaminobutyraldehyde dehydrogenase OS=Homo sapiens GN=ALDH9A1 PE=1 SV=3	0	67.977	32	12	181	12	1	494	53.8	5.87	425.35	12	0	1.054	0.513161	102.6	97.4	35.45	40.43	2.39544e+09	2.03095e+09	1.5814e+09	2.41091e+09	2.04228e+09	1.18679e+09	1.20214e+09	1.83009e+09	2.62272e+09	1.72982e+09	1.9536e+09	2.20456e+09	1.97363e+09	6.80371e+08	5.02925e+08	1.3398e+09	1.20721e+09	1.85279e+09	2.42904e+09	3.15673e+09	Met-loss+Acetyl [N-Term]
High	Q8TCD5	5'(3')-deoxyribonucleotidase, cytosolic type OS=Homo sapiens GN=NT5C PE=1 SV=2	0	17.686	21	3	8	3	1	201	23.4	6.64	20.56	3	0	4.156	0.0729158	161.2	38.8	233.04	74.99	2.64721e+06	3.04562e+08	6.24885e+06	4.07117e+06	1.26692e+07					1.37726e+07		1.27213e+07	2.31155e+06	2.16284e+07		1.91862e+06	7347029	1.11289e+06	4.84438e+06
High	P54646	5'-AMP-activated protein kinase catalytic subunit alpha-2 OS=Homo sapiens GN=PRKAA2 PE=1 SV=2	0	20.882	18	6	20	4	1	552	62.3	7.75	39.8	6	1	1.081	0.699682	103.9	96.1	49.17	33.43	1.53452e+08	1.40865e+08	8.86057e+07	1.07432e+08	1.11169e+08	5.59954e+07	9.26339e+07	1.08662e+08	1.20051e+08	1.59939e+08	8.42671e+07	1.35304e+08	3.60587e+07	1.98076e+07	1.05422e+07	4.48418e+07	8.16566e+07	1.26899e+08	1.02143e+08	9.94213e+07
Medium	O43741	5'-AMP-activated protein kinase subunit beta-2 OS=Homo sapiens GN=PRKAB2 PE=1 SV=1	0.029	2.482	4	1	6	1	1	272	30.3	6.46	6.97	1	0	1.095	0.745925	104.5	95.5	26.63	68.12			7.34292e+06		5.33764e+06		5.43828e+06	3.31362e+06	5.22328e+06	4.3818e+06	3.27984e+06	5.29173e+06	3.82791e+06			1.20707e+07	7.18268e+06	2.86773e+06		3.1699e+06
High	Q9UGJ0	5'-AMP-activated protein kinase subunit gamma-2 OS=Homo sapiens GN=PRKAG2 PE=1 SV=1	0.008	6.607	4	2	11	2	1	569	63	9.35	25.91	2	0	0.893	0.29505	94.3	105.7	43.59	37.41	5.16646e+07		6.60367e+07	4.35927e+07	5.6182e+07	1.5756e+07	6.95606e+07	1.75603e+07	5.05953e+07	4.45898e+07	4.0255e+07	5.96807e+07	4.25591e+07	3.30568e+07	8.2594e+06	7.89211e+07	60652184	2.66437e+07	4.41512e+07	4.93822e+07
High	Q99807	5-demethoxyubiquinone hydroxylase, mitochondrial OS=Homo sapiens GN=COQ7 PE=1 SV=3	0	23.184	28	6	19	6	1	217	24.3	8.59	31.29	6	0	0.999	0.659637	99.9	100.1	42.37	16.08	1.51584e+08	1.53218e+08	1.43918e+08	1.48153e+08	1.10896e+08	6.29071e+07	1.06082e+08	1.16447e+08	1.94604e+08	8.04258e+07	9.83319e+07	1.04936e+08	8.25681e+07	4.99989e+07	1.82476e+07	8.27751e+07	1.06233e+08	9.21253e+07	1.2154e+08	1.18869e+08
High	O14841	5-oxoprolinase OS=Homo sapiens GN=OPLAH PE=1 SV=3	0	25.852	8	7	44	7	1	1288	137.4	6.58	88.33	7	0	1.41	0.108353	117	83	73.81	38.28	3.7701e+08	1.49716e+08	1.71646e+08	7.48944e+08	3.21418e+08	1.57198e+08	7.23652e+07	3.76788e+08	2.333e+08	1.5952e+08	2.30968e+08	1.61912e+08	2.67085e+08	5.34435e+07	7.07164e+07	1.21699e+08	7.48933e+07	1.51878e+08	2.03529e+08	9.91452e+07
High	P10809	60 kDa heat shock protein, mitochondrial OS=Homo sapiens GN=HSPD1 PE=1 SV=2	0	245.936	67	33	812	33	1	573	61	5.87	2477.58	33	0	0.905	0.152635	95	105	35.38	22.2	4.60212e+09	5.15574e+09	5.02263e+09	4.23345e+09	4.17091e+09	2.36797e+09	5.21439e+09	4.90746e+09	4.2096e+09	5.37095e+09	3.27855e+09	3.76155e+09	3.44579e+09	1.24547e+09	1.11211e+09	5.0004e+09	5.99588e+09	3.15322e+09	4.39179e+09	4.64954e+09
High	P10155	60 kDa SS-A/Ro ribonucleoprotein OS=Homo sapiens GN=TROVE2 PE=1 SV=2	0.003	9.986	5	3	15	3	1	538	60.6	8.03	29.04	3	0	1.143	0.597145	106.7	93.3	38.92	61.47	3.52784e+07	2.93673e+07	7.30294e+07	6.39125e+07	4.89824e+07	4.43076e+07	7.56426e+07	5.02583e+07	4.87706e+07	7.33098e+07	3.72589e+07	5.19174e+07	4.59009e+07	6.60684e+07	2.93908e+06	7.74424e+07	5.66274e+07	4.28618e+07	4.12634e+07	3.08414e+06
High	P05388	60S acidic ribosomal protein P0 OS=Homo sapiens GN=RPLP0 PE=1 SV=1	0	29.556	34	7	71	7	1	317	34.3	5.97	160.52	7	0	1.326	0.197333	114	86	28.46	24.96	2.18183e+08	1.50157e+08	9.09514e+07	1.07036e+08	1.14523e+08	1.1305e+08	1.85387e+08	1.60342e+08	1.60004e+08	1.07135e+08	1.2395e+08	1.40134e+08	1.62085e+08	1.92837e+08	7.87376e+07	1.57169e+08	9.25646e+07	1.05688e+08	1.30686e+08	8.88894e+07
High	P05386	60S acidic ribosomal protein P1 OS=Homo sapiens GN=RPLP1 PE=1 SV=1	0.005	8.716	38	2	13	2	1	114	11.5	4.32	44.15	2	0	0.935	0.550464	96.6	103.4	47.09	26.29	1.85582e+07		4.24943e+07	1.33745e+07	9.71242e+06	1.62147e+07	1.00966e+07	1.87667e+07	1.53923e+07	2.9498e+07	2.19338e+07	1.89127e+07	1.66069e+07	1.51539e+07	1.06323e+07	2.75264e+07	16042703	1.91578e+07	1.75578e+07	1.49176e+07	Met-loss+Acetyl [N-Term]
High	P05387	60S acidic ribosomal protein P2 OS=Homo sapiens GN=RPLP2 PE=1 SV=1	0.001	13.319	53	3	20	3	1	115	11.7	4.54	54.44	3	0	0.721	0.432949	83.8	116.2	35.77	47.82	3.60164e+07	1.69993e+07	7.17433e+07	3.42622e+07	5.1908e+07	4.65838e+07	6.99881e+07	4.04869e+07	4.52534e+07	4.62481e+07	5.46357e+07	4.56293e+07	5.27519e+07	8.248e+07	2.65742e+07	1.01759e+08	75458184	3.73198e+07	2.89915e+07	6.41876e+07
High	P27635	60S ribosomal protein L10 OS=Homo sapiens GN=RPL10 PE=1 SV=4	0	21.225	33	5	37	5	1	214	24.6	10.08	68.35	5	0	1.199	0.686986	109.1	90.9	36.81	27.26	6.69157e+07	1.25996e+07	5.5352e+07	3.18974e+07	6.34251e+07	4.5523e+07	4.1277e+07	5.43721e+07	4.60636e+07	4.27472e+07	5.1037e+07	5.98545e+07	6.11739e+07	8.91032e+07	2.63999e+07	6.32284e+07	4.38263e+07	4.256e+07	3.02285e+07	4.02141e+07
High	P62906	60S ribosomal protein L10a OS=Homo sapiens GN=RPL10A PE=1 SV=2	0.001	14.551	16	4	35	4	1	217	24.8	9.94	51.48	4	0	0.569	0.0180773	72.5	127.5	24.12	26.92	1.3851e+08	1.6336e+08	1.97055e+08	1.12554e+08	1.46073e+08	1.02329e+08	1.28252e+08	1.51032e+08	1.34698e+08	1.65854e+08	1.02978e+08	1.2384e+08	1.27102e+08	1.76212e+08	6.78247e+07	1.78198e+08	137468250	2.40548e+08	2.369e+08	2.85727e+08
High	P62913	60S ribosomal protein L11 OS=Homo sapiens GN=RPL11 PE=1 SV=2	0.008	5.571	13	2	13	2	1	178	20.2	9.6	20.77	2	0	0.784	0.0702132	87.9	112.1	34.23	17.87	6.52551e+07	5.74125e+07	4.90662e+07	2.92911e+07	4.86845e+07	4.0516e+07	7.22324e+07	6.10235e+07	5.03211e+07	4.24853e+07	4.22213e+07	2.80709e+07	4.52033e+07	8.75969e+07	2.57059e+07	7.56285e+07	62111668	5.02272e+07	6.31692e+07	4.96138e+07
High	P30050	60S ribosomal protein L12 OS=Homo sapiens GN=RPL12 PE=1 SV=1	0	19.066	28	3	25	3	1	165	17.8	9.42	84.9	3	0	1.43	0.958222	117.7	82.3	38.89	57.33	4.46828e+07	2.14234e+07	5.38319e+07	6.07315e+07	6.79549e+07	5.12524e+07	8.89071e+07	6.00344e+07	6.44459e+07	4.78357e+07	4.57333e+07	6.08677e+07	9.67247e+07	9.6225e+07	2.04859e+07	1.04366e+08	98791878	4.19936e+07	3.60675e+07	3.15819e+07
High	P26373	60S ribosomal protein L13 OS=Homo sapiens GN=RPL13 PE=1 SV=4	0	17.267	24	5	76	5	1	211	24.2	11.65	165.4	5	0	1.02	0.518633	101	99	30.75	19.77	5.04765e+08	8.96268e+08	4.48502e+08	5.31833e+08	4.90273e+08	5.13855e+08	3.2216e+08	5.02272e+08	5.24383e+08	5.37166e+08	5.714e+08	5.44965e+08	5.46897e+08	8.13796e+08	2.09712e+08	4.02053e+08	345566360	5.14074e+08	5.58036e+08	5.41445e+08
High	P40429	60S ribosomal protein L13a OS=Homo sapiens GN=RPL13A PE=1 SV=2	0	16.593	19	4	56	4	1	203	23.6	10.93	97.87	4	0	0.886	0.40833	94	106	49.32	12.63	3.17172e+08	1.52333e+08	7.94562e+07	1.78223e+08	1.56648e+08	6.72901e+07	1.68066e+08	2.05587e+08	1.89268e+08	8.42282e+07	2.50993e+08	1.07331e+08	2.56953e+08	3.71184e+08	1.13568e+08	2.08464e+08	163877844	1.95048e+08	1.89681e+08	1.5276e+08	Met-loss+Acetyl [N-Term]
High	P50914	60S ribosomal protein L14 OS=Homo sapiens GN=RPL14 PE=1 SV=4	0.001	13.813	16	3	45	3	1	215	23.4	10.93	104.68	3	0	0.852	0.0465235	92	108	34.26	24.12	8.28016e+07	8.93989e+07	8.1542e+07	1.00068e+08	8.93968e+07	7.19767e+07	9.85527e+07	1.38073e+08	1.29785e+08	8.34029e+07	6.28187e+07	1.10842e+08	5.88617e+07	1.62822e+08	4.01589e+07	1.35838e+08	101291600	1.04923e+08	1.68444e+08	1.01523e+08
High	P61313	60S ribosomal protein L15 OS=Homo sapiens GN=RPL15 PE=1 SV=2	0	17.067	22	4	44	4	1	204	24.1	11.62	111.22	4	0	1.07	0.737362	103.4	96.6	30.92	27.31	2.53219e+08	3.61589e+08	2.11007e+08	2.3202e+08	2.33567e+08	1.75668e+08	1.60242e+08	2.39584e+08	2.31569e+08	1.93379e+08	2.41688e+08	2.05181e+08	1.94069e+08	3.89813e+08	1.0768e+08	1.58142e+08	153648710	2.1643e+08	2.62152e+08	2.82146e+08
High	P18621	60S ribosomal protein L17 OS=Homo sapiens GN=RPL17 PE=1 SV=3	0	21.479	36	5	32	5	1	184	21.4	10.17	29.79	5	0	1.257	0.898559	111.4	88.6	31.5	42.07	4.7766e+07	7.29125e+07	4.52427e+07	4.66113e+07	5.34481e+07	5.49629e+07	6.56018e+07	5.20763e+07	4.15913e+07	2.49353e+07	5.61032e+07	5.25515e+07	3.86452e+07	8.85903e+07	2.83173e+07	3.73391e+07	82647113	3.05251e+07	6.27101e+07	4.14332e+07
High	Q07020	60S ribosomal protein L18 OS=Homo sapiens GN=RPL18 PE=1 SV=2	0	22.611	31	5	81	5	1	188	21.6	11.72	193.59	5	0	0.953	0.656217	97.6	102.4	26.17	21.47	4.95743e+08	4.54468e+08	4.19468e+08	4.01951e+08	3.74294e+08	3.80294e+08	2.85755e+08	4.22456e+08	3.99484e+08	3.68117e+08	3.82594e+08	4.24659e+08	3.87636e+08	6.85387e+08	1.84384e+08	3.40539e+08	329656022	4.68139e+08	5.4592e+08	4.19382e+08
High	Q02543	60S ribosomal protein L18a OS=Homo sapiens GN=RPL18A PE=1 SV=2	0.005	8.47	16	3	24	3	1	176	20.7	10.71	60.51	3	0	1.197	0.534455	109	91	32.58	59.27	9.83129e+07	9.49584e+06	8.78891e+07	7.14608e+07	7.91677e+07	6.93776e+07	4.88698e+07	8.49883e+07	7.38462e+07	8.76507e+07	8.10282e+07	6.66765e+07	6.11054e+07	9.18687e+07	4.20619e+07	6.16682e+07	49243780	7.25445e+06	9.91596e+07	8.93221e+07
High	P84098	60S ribosomal protein L19 OS=Homo sapiens GN=RPL19 PE=1 SV=1	0.003	10.113	17	3	24	3	1	196	23.5	11.47	65.01	3	0	1.241	0.443557	110.7	89.3	51.41	30.6	1.46294e+08	1.06181e+08	1.42385e+08	8.24913e+07	1.34845e+08	3.33515e+08	1.05551e+08	9.62761e+07	1.07724e+08	1.02218e+08	1.99075e+08	1.24383e+08	2.0118e+08	2.78756e+08	5.43993e+07	1.76643e+08	100245276	1.35004e+08	9.43909e+07	9.06544e+07
High	P46778	60S ribosomal protein L21 OS=Homo sapiens GN=RPL21 PE=1 SV=2	0.006	7.707	21	3	9	3	1	160	18.6	10.49	16.39	3	0	1.253	0.0743005	111.2	88.8	105.73	23.38	1.6114e+08		1.55153e+07	4.53146e+07	4.20453e+07	1.11739e+08	3.23768e+07	2.9416e+07	2.84721e+07	1.34852e+07	2.30325e+07	2.66671e+07	1.38308e+07	2.17504e+08	5.79185e+07	2.981e+07	21662584		2.80091e+07	1.75572e+07
High	P35268	60S ribosomal protein L22 OS=Homo sapiens GN=RPL22 PE=1 SV=2	0.005	8.247	19	2	21	2	1	128	14.8	9.19	62.23	2	0	0.959	0.0966097	97.9	102.1	21.76	5.07	2.78402e+08	3.23609e+08	3.01254e+08	3.12487e+08	3.20903e+08	2.32659e+08	3.66409e+08	3.25371e+08	3.37807e+08	2.94213e+08	3.14722e+08	3.35212e+08	3.14967e+08	2.90433e+08	9.05994e+07	3.41414e+08	358674904	3.15551e+08	3.28259e+08	3.2371e+08
High	P62829	60S ribosomal protein L23 OS=Homo sapiens GN=RPL23 PE=1 SV=1	0.002	11.251	31	3	29	3	1	140	14.9	10.51	77.07	3	0	1.092	0.953117	104.4	95.6	35.71	40.01	1.09934e+08	5.95846e+07	7.51727e+07	1.38258e+08	1.37024e+08	7.53549e+07	1.1102e+08	1.35635e+08	8.42303e+07	1.02197e+08	9.09461e+07	1.04294e+08	1.53604e+08	8.91869e+07	1.6643e+07	9.35466e+07	1.48999e+08	8.91113e+07	1.03428e+08	4.20059e+07
High	P62750	60S ribosomal protein L23a OS=Homo sapiens GN=RPL23A PE=1 SV=1	0	16.86	26	4	50	4	1	156	17.7	10.45	111.01	4	0	0.943	0.255517	97	103	30.86	10.92	3.42433e+08	1.97931e+08	2.81087e+08	3.00423e+08	2.35631e+08	2.79774e+08	2.62056e+08	3.10574e+08	3.10985e+08	2.85137e+08	3.17422e+08	3.42621e+08	3.16126e+08	4.71181e+08	5.16476e+07	3.187e+08	270360170	3.33848e+08	3.54532e+08	2.8727e+08
High	P83731	60S ribosomal protein L24 OS=Homo sapiens GN=RPL24 PE=1 SV=1	0.001	14.232	14	2	22	2	1	157	17.8	11.25	52.68	2	0	0.76	0.12714	86.4	113.6	21.8	40.88	1.58234e+08	7.87154e+07	1.64943e+08	1.51219e+08	1.4325e+08	1.23665e+08	1.38811e+08	1.64987e+08	1.45167e+08	1.65325e+08	1.19955e+08	1.5574e+08	1.40699e+08	1.81634e+08	7.41805e+07	1.3788e+08	123718487	1.91027e+08	2.77668e+08	3.18833e+08
High	P61254	60S ribosomal protein L26 OS=Homo sapiens GN=RPL26 PE=1 SV=1	0.005	9.104	22	3	10	3	1	145	17.2	10.55	8.33	3	0	1.486	0.168157	119.6	80.4	41.46	39.62	4.1717e+08	1.8126e+08	3.84205e+08	4.5854e+08	2.07126e+08	4.87128e+08	2.33811e+08	6.92226e+08	3.84179e+08	2.34912e+08	3.28973e+08	3.22075e+08	2.77087e+08	2.61865e+08	1.75198e+08	1.88965e+08	216670924	3.23307e+08	3.45178e+08	1.1912e+08
High	P61353	60S ribosomal protein L27 OS=Homo sapiens GN=RPL27 PE=1 SV=2	0.002	11.563	27	4	30	4	1	136	15.8	10.56	63.42	4	0	0.716	0.1742	83.4	116.6	35.23	22.76	8.76512e+07	1.7459e+08	1.12387e+08	1.15774e+08	1.07243e+08	5.58312e+07	8.56442e+07	1.20944e+08	1.03838e+08	9.26653e+07	9.2627e+07	9.78975e+07	8.46586e+07	1.90615e+08	5.30345e+07	1.09201e+08	83698802	1.36777e+08	1.53756e+08	1.4336e+08
High	P46776	60S ribosomal protein L27a OS=Homo sapiens GN=RPL27A PE=1 SV=2	0.002	11.537	22	3	48	3	1	148	16.6	11	112.64	3	0	0.825	0.723254	90.4	109.6	26.77	36.17	1.94687e+08	3.17109e+08	1.96595e+08	1.89696e+08	1.91393e+08	1.95525e+08	1.11651e+08	1.75142e+08	1.74441e+08	2.02418e+08	1.67777e+08	2.02712e+08	1.67013e+08	2.61184e+08	1.0611e+08	1.60137e+08	1.06947e+08	2.94083e+08	2.61111e+08	2.31869e+08
High	P46779	60S ribosomal protein L28 OS=Homo sapiens GN=RPL28 PE=1 SV=3	0.002	11.556	24	3	47	3	1	137	15.7	12.02	108.78	3	0	0.671	0.00148693	80.3	119.7	29.18	13.51	5.7668e+07	9.66279e+07	5.90782e+07	6.13738e+07	7.74661e+07	6.47065e+07	7.66644e+07	6.33021e+07	7.67263e+07	8.31737e+07	6.33895e+07	6.928e+07	3.57501e+07	9.20331e+07	2.19114e+07	9.43539e+07	79419348	1.15386e+08	9.63748e+07	1.04037e+08	Met-loss+Acetyl [N-Term]
High	P47914	60S ribosomal protein L29 OS=Homo sapiens GN=RPL29 PE=1 SV=2	0.005	8.943	14	2	22	2	1	159	17.7	11.66	33.77	2	0	0.864	0.0770092	92.7	107.3	38.56	25.67	8.02488e+07	4.3952e+07	8.27208e+07	9.53101e+07	6.95181e+07	6.66431e+07	9.1014e+07	9.26194e+07	4.9974e+07	4.92553e+07	5.696e+07	7.90972e+07	5.15543e+07	1.56286e+08	5.04823e+07	1.10523e+08	79242532	7.44008e+07	1.30452e+08	8.0503e+07
High	P39023	60S ribosomal protein L3 OS=Homo sapiens GN=RPL3 PE=1 SV=2	0.002	11.694	14	4	6	3	1	403	46.1	10.18	13.71	4	0	1.846	0.268539	129.7	70.3	107.18	60.39	3.85748e+06	2.28271e+07	2.89741e+07	8.78031e+06	1.12171e+07	4.07109e+07	3.32143e+06	9.6945e+06	1.15769e+07	1.49459e+07			3.83837e+06	7.44938e+07	8.43485e+06	6.07483e+06			4.57685e+06	1.37251e+07
High	P62888	60S ribosomal protein L30 OS=Homo sapiens GN=RPL30 PE=1 SV=2	0.005	8.673	24	2	12	2	1	115	12.8	9.63	46.32	2	0	1.028	0.901486	101.4	98.6	31.66	33.92	6.41545e+07	2.89477e+07	6.1904e+07	3.10192e+07	5.15684e+07	3.84151e+07	2.7121e+07	6.98577e+07	6.45494e+07	5.37212e+07	5.15942e+07	6.2789e+07	6.30292e+07	4.74064e+07	2.43576e+07	5.01649e+07	21064078	6.11599e+07	4.86136e+07	6.13521e+07
High	P42766	60S ribosomal protein L35 OS=Homo sapiens GN=RPL35 PE=1 SV=2	0.007	7.461	15	2	20	2	1	123	14.5	11.05	47.07	2	0	1.07	0.338532	103.4	96.6	35.11	26.16	1.40434e+08	7.80663e+07	8.88408e+07	1.17676e+08	9.56919e+07	8.06725e+07	9.42467e+07	1.11376e+08	7.85523e+07	7.43515e+07	7.12956e+07	1.0479e+08	7.36636e+07	1.91584e+08	5.30354e+07	8.30158e+07	87924278	7.12467e+07	1.13014e+08	5.50035e+07
High	P18077	60S ribosomal protein L35a OS=Homo sapiens GN=RPL35A PE=1 SV=2	0.008	5.603	19	2	20	2	1	110	12.5	11.06	39.62	2	0	0.609	0.469145	75.7	124.3	76.53	63.76	1.05291e+07	6.41551e+07	1.38145e+07	7.19852e+07	3.59275e+07	5.6422e+07	3.76412e+07	7.4074e+07	1.15335e+07	5.9212e+06	1.20713e+07	7.27805e+07	2.68069e+07	9.7067e+07	6.45385e+06	2.11833e+07	11648258	8.0166e+07	7.75092e+07	5.89551e+07
Medium	P61513	60S ribosomal protein L37a OS=Homo sapiens GN=RPL37A PE=1 SV=2	0.043	2.168	10	1	13	1	1	92	10.3	10.43	29.53	1	0	0.933	0.345796	96.5	103.5	44.21	48.06	2.96322e+07	8.43239e+06	3.17991e+07	1.21988e+07	1.47991e+07	1.23885e+07	1.13575e+07	1.39942e+07	2.9565e+07	2.20216e+07	2.10798e+07	2.69469e+07	2.25877e+07	2.53102e+07	5.39435e+06	3.31418e+07		3.8359e+07	1.53991e+07	1.45452e+07
Medium	P63173	60S ribosomal protein L38 OS=Homo sapiens GN=RPL38 PE=1 SV=2	0.023	2.702	14	1	4	1	1	70	8.2	10.1	7.28	1	0	0.937	0.0713687	96.7	103.3	36.18	28.54	4.74489e+07	3.25437e+07	4.63534e+07	4.76353e+07	4.31156e+07	1.86099e+07	2.11472e+07	4.89332e+07	2.644e+07	4.1971e+07	4.1451e+07	4.08036e+07	4.48747e+07	7.22536e+07	1.79207e+07	4.48162e+07	51046384	4.20002e+07	7.67128e+07	4.21093e+07
High	Q92901	60S ribosomal protein L3-like OS=Homo sapiens GN=RPL3L PE=2 SV=3	0	33.917	29	9	45	8	1	407	46.3	10.45	104.36	9	1	1.101	0.845017	104.8	95.2	45.86	36.24	7.6178e+07	1.18217e+08	1.30953e+08	1.12944e+08	1.62311e+08	5.79481e+07	1.40514e+08	2.43621e+08	1.30268e+08	8.12838e+07	9.19413e+07	1.97408e+08	1.12406e+08	5.87446e+07	4.8352e+07	1.57341e+08	165635561	9.94838e+07	1.0258e+08	6.41756e+07
High	P36578	60S ribosomal protein L4 OS=Homo sapiens GN=RPL4 PE=1 SV=5	0	43.258	30	10	94	10	1	427	47.7	11.06	230.38	10	0	0.95	0.302009	97.4	102.6	33.72	12.93	4.20648e+08	2.54254e+08	2.66368e+08	2.86224e+08	2.93247e+08	2.85014e+08	2.91831e+08	3.06511e+08	2.36446e+08	1.92547e+08	2.01126e+08	2.36114e+08	2.24194e+08	5.05826e+08	1.16248e+08	3.46664e+08	249590459	2.7403e+08	2.80463e+08	3.14554e+08
High	P46777	60S ribosomal protein L5 OS=Homo sapiens GN=RPL5 PE=1 SV=3	0.008	6.151	8	2	11	2	1	297	34.3	9.72	17.87	2	0	0.729	0.00386006	84.3	115.7	23.46	11.1	1.89282e+07	6.73062e+07	6.60164e+07	7.07765e+07	6.76658e+07	5.50851e+07	5.35798e+07	7.39612e+07	5.74576e+07	4.6403e+07	6.55103e+07	6.08271e+07	5.42246e+07	5.80354e+07		7.9186e+07	64965406	8.62119e+07	8.15357e+07	8.67884e+07
High	Q02878	60S ribosomal protein L6 OS=Homo sapiens GN=RPL6 PE=1 SV=3	0	30.763	29	8	81	8	1	288	32.7	10.58	137.97	8	0	0.993	0.830701	99.6	100.4	27.14	21.89	3.80409e+08	3.10553e+08	3.22717e+08	3.02616e+08	3.30091e+08	2.73037e+08	3.59166e+08	3.43068e+08	3.41779e+08	2.00386e+08	3.06183e+08	2.89663e+08	2.92697e+08	5.18375e+08	1.26544e+08	3.23961e+08	373038244	1.95898e+08	3.12791e+08	2.86675e+08
High	P18124	60S ribosomal protein L7 OS=Homo sapiens GN=RPL7 PE=1 SV=1	0	22.375	26	5	86	5	1	248	29.2	10.65	223.52	5	0	0.999	0.83331	100	100	23.64	14.72	4.02551e+08	2.69096e+08	3.37279e+08	2.95905e+08	3.30506e+08	3.40277e+08	2.57672e+08	3.1753e+08	2.86499e+08	2.99568e+08	3.52749e+08	3.66171e+08	3.69184e+08	5.00322e+08	1.50598e+08	3.20722e+08	2.49018e+08	3.30733e+08	3.77999e+08	3.48304e+08
High	P62424	60S ribosomal protein L7a OS=Homo sapiens GN=RPL7A PE=1 SV=2	0	30.806	30	8	45	8	1	266	30	10.61	98.2	8	0	1.496	0.274383	119.9	80.1	26.43	28.58	3.24858e+08	1.56671e+08	3.07768e+08	3.65477e+08	3.50589e+08	3.29605e+08	3.01928e+08	3.70708e+08	3.39873e+08	2.14673e+08	3.5722e+08	3.99964e+08	3.55896e+08	4.03425e+08	1.28844e+08	3.26654e+08	349580779	1.93264e+08	2.27142e+08	1.97595e+08
High	P62917	60S ribosomal protein L8 OS=Homo sapiens GN=RPL8 PE=1 SV=2	0.002	10.967	11	2	21	2	1	257	28	11.03	40.38	2	0	1.114	0.70681	105.4	94.6	28.53	27.74	4.1097e+08	3.49609e+08	1.96523e+08	2.7132e+08	2.34299e+08	2.6984e+08	1.9299e+08	2.7206e+08	2.3193e+08	2.31563e+08	2.21162e+08	2.7688e+08	2.33965e+08	3.24087e+08	9.96263e+07	1.8451e+08	176545944	2.92807e+08	3.20986e+08	2.10321e+08
High	P32969	60S ribosomal protein L9 OS=Homo sapiens GN=RPL9 PE=1 SV=1	0	28.529	48	5	44	5	1	192	21.9	9.95	152.55	5	0	1.263	0.840509	111.6	88.4	33.94	31.47	7.90531e+07	3.62436e+07	8.65362e+07	7.637e+07	5.7858e+07	5.69255e+07	5.86049e+07	1.04752e+08	6.39589e+07	6.41321e+07	8.77695e+07	7.21763e+07	7.83394e+07	9.86381e+07	1.32782e+07	9.71959e+07	8.48029e+07	4.81256e+07	5.71474e+07	5.39479e+07
High	O60825	6-phosphofructo-2-kinase/fructose-2,6-bisphosphatase 2 OS=Homo sapiens GN=PFKFB2 PE=1 SV=2	0	19.487	15	7	35	7	1	505	58.4	8.38	63.5	7	0	1.109	0.962028	105.2	94.8	37.46	21.65	4.98641e+07	4.71257e+07	9.01713e+07	6.87876e+07	1.18634e+08	3.50407e+07	7.60653e+07	1.10977e+08	8.85127e+07	9.53372e+07	7.15297e+07	1.00982e+08	9.62448e+07	2.4386e+07		8.14761e+07	6.84385e+07	8.99541e+07	4.84107e+07	7.39869e+07
High	P52209	6-phosphogluconate dehydrogenase, decarboxylating OS=Homo sapiens GN=PGD PE=1 SV=3	0	36.555	30	10	43	10	1	483	53.1	7.23	84.92	10	0	0.144	0.108186	25.2	174.8	143.95	52.77	2.01529e+07	7.7878e+06	1.05083e+08	7.43274e+06	629632	7.68328e+07	4.8442e+06	8.15153e+06	1.65318e+06	1.43184e+06	1.93513e+06	1.13642e+07	1.03496e+07	1.48292e+08	1.17332e+08	5.27581e+07	4.34732e+06	5.66685e+07	6.10921e+07	7.08379e+07
High	O95336	6-phosphogluconolactonase OS=Homo sapiens GN=PGLS PE=1 SV=2	0	20.255	40	6	25	6	1	258	27.5	6.05	68.59	6	0	3.128	0.0325439	151.6	48.4	98.78	99.68	4.29972e+08	1.8857e+08	4.7795e+07	4.16174e+07	5.60363e+07	9.00617e+07	2.33582e+07	1.73588e+08	4.22148e+07	5.43937e+07	5.4348e+07	1.01586e+08	9.68283e+07	1.64254e+08	2.35809e+07	1.18341e+07	2.01065e+06	5.99275e+07	1.9472e+07	1.79124e+07	Met-loss+Acetyl [N-Term]
High	P11021	78 kDa glucose-regulated protein OS=Homo sapiens GN=HSPA5 PE=1 SV=2	0	179.199	57	30	732	28	1	654	72.3	5.16	1995.84	30	3	0.873	0.00887499	93.2	106.8	19.91	11.19	4.54233e+09	3.29874e+09	6.59843e+09	4.57664e+09	6.02317e+09	5.46825e+09	5.73156e+09	5.23507e+09	5.49041e+09	5.8811e+09	5.91928e+09	5.68394e+09	6.01642e+09	5.03753e+09	2.81063e+09	7.35562e+09	5.69625e+09	7.13602e+09	5.96747e+09	6.28893e+09
Medium	Q9UBM7	7-dehydrocholesterol reductase OS=Homo sapiens GN=DHCR7 PE=1 SV=1	0.033	2.374	2	1	2	1	1	475	54.5	8.7	4.38	1	0	0.907	0.24434	95.1	104.9	45.07	26.22	9.78972e+06		7.99309e+06	1.51484e+07	2.06165e+07		5.42211e+06	1.53593e+07	5.10292e+06	9.64664e+06	1.42168e+07	1.35629e+07	1.14247e+07	4.08052e+06		1.71667e+07	11657662	1.10506e+07	1.52708e+07	8.86139e+06
High	A1L0T0	Acetolactate synthase-like protein OS=Homo sapiens GN=ILVBL PE=1 SV=2	0	29.098	21	8	32	8	1	632	67.8	8.15	94.61	8	0	1.469	0.466917	119	81	58.9	70.55	4.66429e+07	2.30309e+07	5.45524e+07	4.45778e+07	7.19141e+07	3.41329e+07	7.53648e+07	7.36198e+07	1.27797e+07	9.63063e+07	1.85067e+07	8.26394e+07	3.16322e+07	1.66979e+07	1.82854e+07	6.76511e+07	56209409	3.03428e+07	2.01171e+07	6.05928e+06
High	P24752	Acetyl-CoA acetyltransferase, mitochondrial OS=Homo sapiens GN=ACAT1 PE=1 SV=1	0	212.097	70	22	887	22	1	427	45.2	8.85	2732.54	22	0	0.723	0.0889094	83.9	116.1	39.84	29.08	7.73211e+09	8.90956e+09	9.29741e+09	1.26746e+10	1.02919e+10	5.77221e+09	1.11084e+10	1.00569e+10	7.43961e+09	7.18158e+09	8.35768e+09	8.61091e+09	8.26106e+09	1.26279e+09	1.43368e+09	1.15647e+10	1.43247e+10	7.16816e+09	1.21418e+10	7.63278e+09
High	Q9NUB1	Acetyl-coenzyme A synthetase 2-like, mitochondrial OS=Homo sapiens GN=ACSS1 PE=1 SV=2	0	92.136	42	22	213	22	1	689	74.8	7.11	510.9	22	0	1.248	0.761614	111	89	39.89	37.73	1.04979e+09	7.72353e+08	1.12101e+09	1.30237e+09	9.24022e+08	6.82173e+08	1.09183e+09	1.52164e+09	1.50668e+09	1.21437e+09	1.19153e+09	7.95067e+08	1.04578e+09	2.42387e+08	2.05208e+08	8.41159e+08	1540644741	6.42527e+08	1.13957e+09	7.16359e+08
High	Q13510	Acid ceramidase OS=Homo sapiens GN=ASAH1 PE=1 SV=5	0	34.862	29	9	83	9	1	395	44.6	7.62	188.7	9	0	0.834	0.590931	90.9	109.1	39.87	47.39	4.50721e+08	2.90615e+08	3.6716e+08	5.36906e+08	6.41867e+08	4.17056e+08	9.90619e+08	3.71309e+08	7.41535e+08	4.1996e+08	5.31494e+08	4.83454e+08	4.65832e+08	4.13317e+08	1.7572e+08	9.94285e+08	6.48002e+08	5.34748e+08	5.40477e+08	2.19052e+08
High	P39687	Acidic leucine-rich nuclear phosphoprotein 32 family member A OS=Homo sapiens GN=ANP32A PE=1 SV=1	0	18.763	26	4	27	4	1	249	28.6	4.09	61.97	4	0	0.441	0.720405	61.2	138.8	68.76	91.84	7.61615e+07	3.42702e+07	6.50115e+07	9.29599e+06	1.15914e+06	3.10325e+07	3.55043e+07	5.70185e+07	3.25244e+07	7.23129e+07	1.44805e+06	2.42281e+07	2.62309e+07	8.08963e+07	2.58558e+07	1.09859e+06	1.13627e+06	1.05617e+08	7.38106e+07	9.65177e+07
High	Q99798	Aconitate hydratase, mitochondrial OS=Homo sapiens GN=ACO2 PE=1 SV=2	0	518.69	67	45	2488	45	1	780	85.4	7.61	7223.79	45	0	0.985	0.748745	99.2	100.8	31.58	32.89	3.28856e+10	2.61107e+10	3.92181e+10	4.76624e+10	3.20605e+10	2.43941e+10	3.61436e+10	3.71459e+10	2.99446e+10	4.13022e+10	3.0167e+10	3.17722e+10	2.96622e+10	1.19887e+10	1.16946e+10	4.02867e+10	4.49197e+10	2.22666e+10	3.22525e+10	2.11456e+10
High	P68133	Actin, alpha skeletal muscle OS=Homo sapiens GN=ACTA1 PE=1 SV=1	0	717.339	86	42	18311	2	1	377	42	5.39	47005.6	42	2	1.438	0.262482	118	82	43.94	27.11	2.14754e+10	7.57601e+09	2.2004e+10	2.87861e+10	2.82246e+10	1.32752e+10	3.11122e+10	3.73487e+10	1.52453e+10	1.27116e+10	2.07578e+10	1.92127e+10	2.17903e+10	8.68087e+09	1.05547e+10	1.83602e+10	20092543565	1.00625e+10	1.44328e+10	1.26787e+10
High	P62736	Actin, aortic smooth muscle OS=Homo sapiens GN=ACTA2 PE=1 SV=1	0	697.677	86	42	16269	3	1	377	42	5.39	43769.2	42	90	0.813	0.064725	89.7	110.3	31.08	12.64	5.94114e+11	7.77782e+11	5.75163e+11	7.57439e+11	7.34539e+11	3.62071e+11	7.60962e+11	7.59134e+11	7.16186e+11	5.48283e+11	6.01062e+11	6.77814e+11	6.18743e+11	2.51844e+11	2.0758e+11	5.88815e+11	7.61076e+11	6.49829e+11	7.97806e+11	7.73887e+11
High	P60709	Actin, cytoplasmic 1 OS=Homo sapiens GN=ACTB PE=1 SV=1	0	526.918	84	38	10567	1	1	375	41.7	5.48	20363.5	38	0	0.659	0.677068	79.4	120.6	101.34	96.39	2.13981e+07		3.9726e+07		1.48661e+07	5.47844e+07	8.85918e+07			4.46274e+07	3.64687e+07	1.4092e+07	3.9194e+07	1.04077e+08	2.35677e+08	1.83479e+08	6.02939e+07	2.05799e+07			Met-loss+Acetyl [N-Term]
High	P63261	Actin, cytoplasmic 2 OS=Homo sapiens GN=ACTG1 PE=1 SV=1	0	531.27	84	39	10566	2	1	375	41.8	5.48	20361.9	39	36	1.172	0.469761	107.9	92.1	91.21	111.01	7.0404e+10	8.81521e+09	1.36807e+10	6.90804e+09	1.07112e+10	1.97216e+10	8.27684e+09	1.0062e+10	7.83343e+09	1.392e+10	1.20729e+10	1.30057e+10	1.22564e+10	3.2455e+10	2.64518e+10	9.35445e+10	6.80146e+09	1.04548e+10	1.08191e+11	9.28523e+09	Met-loss+Acetyl [N-Term]
High	O14639	Actin-binding LIM protein 1 OS=Homo sapiens GN=ABLIM1 PE=1 SV=3	0	87.255	34	21	163	21	1	778	87.6	8.59	374.95	21	0	0.801	0.247415	88.9	111.1	32.35	38.64	7.28276e+08	5.74928e+08	5.33207e+08	9.12789e+08	1.13182e+09	5.5906e+08	1.171e+09	7.15843e+08	8.09501e+08	7.02098e+08	1.00658e+09	7.7307e+08	6.48118e+08	3.60881e+08	4.34071e+08	1.20122e+09	893753055	6.55967e+08	1.45377e+09	5.76162e+08
High	O94929	Actin-binding LIM protein 3 OS=Homo sapiens GN=ABLIM3 PE=1 SV=3	0.005	7.96	3	2	12	2	1	683	77.8	8.54	26.7	2	0	0.6	0.0654468	75	125	54.22	23.59	6.08643e+06	1.61485e+07	3.41246e+06	2.57052e+06	8.41739e+06		8.10941e+06		1.34189e+07	1.10378e+07			5.78601e+06			9.08181e+06	14607713		1.35114e+07
Medium	O96019	Actin-like protein 6A OS=Homo sapiens GN=ACTL6A PE=1 SV=1	0.043	2.159	6	1	1	1	1	429	47.4	5.6	0	1	0	0.94	0.652432	96.9	103.1	47.37	40.19			2.37718e+06			1.53597e+06		3.21528e+06	4.80956e+06	2.01249e+06	4.11985e+06		1.68193e+06		1.51145e+06	1.17416e+06	3.21296e+06		2.82524e+06	1.91534e+06	Met-loss+Acetyl [N-Term]
High	P61160	Actin-related protein 2 OS=Homo sapiens GN=ACTR2 PE=1 SV=1	0	31.787	20	4	35	4	1	394	44.7	6.74	89.88	4	0	0.641	0.297539	78.1	121.9	70.23	29.67	1.86614e+07	3.03111e+07	7.29465e+07	1.30389e+07	4.3316e+07	1.63715e+08	1.47248e+07	3.01213e+07	7.97729e+07	8.67419e+07	3.43168e+07	4.15657e+07	6.58089e+07	1.11176e+08	9.50735e+07	8.53275e+07	3.39317e+07	7.29726e+07	6.17846e+07	6.75523e+07
High	Q92747	Actin-related protein 2/3 complex subunit 1A OS=Homo sapiens GN=ARPC1A PE=1 SV=2	0.008	6.123	9	2	4	1	1	370	41.5	8.18	9.74	2	0	0.505	0.00816726	67.1	132.9	74.28	19.26	5.31806e+06			1.10922e+07	1.68277e+07	5.67737e+06	3.66987e+07		7.63905e+06	1.06658e+07	1.20836e+07		6.11623e+06	2.68669e+07		2.95788e+07	21553022		2.14631e+07
High	O15143	Actin-related protein 2/3 complex subunit 1B OS=Homo sapiens GN=ARPC1B PE=1 SV=3	0.008	6.732	11	3	5	2	1	372	40.9	8.35	8.11	3	0	1.791	0.101074	128.3	71.7	107.25	43.48	1.8605e+07	1.26331e+07	1.41901e+07	2.92427e+06	9.84878e+06	2.11628e+07	5.52689e+06	2.68551e+06	1.08483e+07	1.33093e+07	8.61338e+06	1.39963e+07	1.17828e+07	6.99052e+07	6.09884e+07	7.05456e+06	3.29759e+06	8.67111e+06
High	O15144	Actin-related protein 2/3 complex subunit 2 OS=Homo sapiens GN=ARPC2 PE=1 SV=1	0	41.001	40	9	40	9	1	300	34.3	7.36	104.81	9	0	1.711	0.120087	126.2	73.8	55.43	58.06	7.91477e+07	3.48111e+07	1.33724e+08	8.92578e+07	6.3466e+07	9.2259e+07	8.30818e+07	9.56209e+07	5.37842e+07	1.05295e+08	7.9698e+07	8.81902e+07	6.34867e+07	2.63341e+08	1.63193e+08	9.12033e+07	75211810	5.15567e+07	3.76727e+07	1.20495e+07
High	O15145	Actin-related protein 2/3 complex subunit 3 OS=Homo sapiens GN=ARPC3 PE=1 SV=3	0.002	11.674	13	2	16	2	1	178	20.5	8.59	32.83	2	0	1.47	0.134021	119	81	45.59	74.56	1.05922e+08	1.09709e+08	1.22382e+08	6.45842e+07	6.36898e+07	1.03588e+08	1.8151e+07	8.40979e+07	6.07381e+07	1.22049e+08	1.25885e+08	9.41807e+07	1.69934e+08	2.20996e+08	1.1119e+08	1.28375e+07	7.33227e+06	8.68402e+07	7.20778e+07	8.3226e+07
High	P59998	Actin-related protein 2/3 complex subunit 4 OS=Homo sapiens GN=ARPC4 PE=1 SV=3	0	20.047	43	6	77	6	1	168	19.7	8.43	157.32	6	0	1.172	0.0829048	107.9	92.1	32.11	19.94	2.76485e+08	1.85792e+08	2.02115e+08	1.72605e+08	2.27138e+08	2.59602e+08	1.94237e+08	1.75835e+08	1.53507e+08	2.71591e+08	1.87066e+08	2.22134e+08	1.94746e+08	4.55897e+08	2.52426e+08	2.20667e+08	163459094	2.06869e+08	1.72447e+08	1.3109e+08
Medium	O15511	Actin-related protein 2/3 complex subunit 5 OS=Homo sapiens GN=ARPC5 PE=1 SV=3	0.016	3.307	8	1	17	1	1	151	16.3	5.67	38.55	1	0	1.407	0.000806903	116.9	83.1	62.19	16.24	3.60503e+07	3.20751e+07	2.31621e+07	1.58266e+07	2.14958e+07	4.45798e+07	1.91148e+07	2.32373e+07	1.80873e+07	3.20766e+07	2.13039e+07	2.30696e+07	2.5545e+07	9.34495e+07	5.6628e+07	1.65206e+07	12215240	1.73444e+07	1.52746e+07	1.92473e+07
Medium	Q9BPX5	Actin-related protein 2/3 complex subunit 5-like protein OS=Homo sapiens GN=ARPC5L PE=1 SV=1	0.021	2.817	8	1	11	1	1	153	16.9	6.6	18.82	1	0	1.361	0.20356	115.3	84.7	62.32	41.45	2.09471e+07	1.9943e+07	4.76776e+06	1.5352e+07	1.11693e+07	8.11237e+06	7.90892e+06	1.48038e+07	2.14908e+06	5.53914e+06	4.80819e+06	5.50153e+06	4.53517e+06	1.46808e+07	5.08664e+06	2.75812e+06	6566210		8.3583e+06	5.14061e+06
High	P61158	Actin-related protein 3 OS=Homo sapiens GN=ACTR3 PE=1 SV=3	0	32.679	29	8	70	8	1	418	47.3	5.88	172.24	8	0	0.87	0.758387	93.1	106.9	34.78	17.29	2.22395e+08	1.71823e+08	1.88053e+08	1.23982e+08	2.54351e+08	1.67076e+08	2.10857e+08	2.39437e+08	9.90143e+07	2.54627e+08	1.77256e+08	1.99073e+08	1.98056e+08	4.21512e+08	2.22823e+08	2.28798e+08	245760158	1.64794e+08	2.31962e+08	1.76861e+08
High	P53999	Activated RNA polymerase II transcriptional coactivator p15 OS=Homo sapiens GN=SUB1 PE=1 SV=3	0.008	5.436	19	2	14	2	1	127	14.4	9.6	27.42	2	0	0.526	0.632746	68.9	131.1	94.93	92.3	1.46658e+08	1.99059e+07	1.0532e+09	1.20236e+08	1.19435e+08	7.628e+08	6.22947e+07	1.75215e+08	1.38743e+08	1.04414e+09	1.06125e+09	7.64132e+08	1.28465e+09	1.16049e+08	3.37147e+08	7.71433e+08	6.20173e+07	4.44587e+08	3.2521e+07	3.33202e+08
High	O95433	Activator of 90 kDa heat shock protein ATPase homolog 1 OS=Homo sapiens GN=AHSA1 PE=1 SV=1	0	18.134	16	4	19	4	1	338	38.3	5.53	57.14	4	0	0.843	0.0218338	91.5	108.5	42	23.53	1.78768e+07	8.90982e+07	6.75975e+07	3.68544e+07	6.69713e+07	7.65698e+07	4.40175e+07	3.81398e+07	6.58698e+07	8.42381e+07	6.77208e+07	3.58067e+07	7.21211e+07	4.35246e+07	1.66921e+07	7.58829e+07	52546262	1.04503e+08	8.25647e+07	7.81191e+07
High	O14561	Acyl carrier protein, mitochondrial OS=Homo sapiens GN=NDUFAB1 PE=1 SV=3	0	34.534	15	3	99	3	1	156	17.4	4.93	168.93	3	0	0.882	0.113122	93.7	106.3	48.01	54.04	2.72356e+08	1.74571e+08	5.02759e+08	4.66525e+08	3.76713e+08	1.78199e+08	6.37863e+08	5.39914e+08	4.63255e+08	3.61394e+08	3.34058e+08	4.11108e+08	3.63717e+08	8.15934e+07	6.64574e+07	7.51641e+08	9.89044e+08	2.74854e+08	4.1232e+08	3.61043e+08
High	P13798	Acylamino-acid-releasing enzyme OS=Homo sapiens GN=APEH PE=1 SV=4	0	31.011	14	8	61	8	1	732	81.2	5.48	141.1	8	0	1.351	0.0868292	114.9	85.1	23.99	28.3	3.05871e+08	1.93879e+08	2.59938e+08	2.54094e+08	3.3614e+08	1.58888e+08	2.07239e+08	1.7782e+08	2.45084e+08	2.96047e+08	2.69901e+08	3.26475e+08	2.85636e+08	2.5061e+08	1.46703e+08	1.88026e+08	114305570	2.58182e+08	1.65066e+08	1.94047e+08
Medium	Q709F0	Acyl-CoA dehydrogenase family member 11 OS=Homo sapiens GN=ACAD11 PE=1 SV=2	0.02	2.923	2	1	2	1	1	780	87.2	8.12	4.34	1	0	1.007	0.506409	100.3	99.7	207.41	48.66				4.23318e+06		8.23061e+06	6.33202e+06	1.74413e+07	9.92335e+06	1.32407e+07	5.47747e+06		6.92207e+06	1.69488e+08	4.92107e+06	8.65023e+06	4818947	6.49758e+06	1.44077e+07
High	Q9H845	Acyl-CoA dehydrogenase family member 9, mitochondrial OS=Homo sapiens GN=ACAD9 PE=1 SV=1	0	30.8	22	9	27	9	1	621	68.7	7.96	50.38	9	0	0.546	0.17625	70.6	129.4	79.42	33.25	8.78839e+07	6.63613e+07	2.1751e+08	3.17245e+07	2.0434e+08	2.32068e+07	1.76663e+08	2.44037e+08	3.97596e+07	3.18018e+08	2.47237e+08	3.97804e+07	2.23313e+08	3.31147e+07	1.48226e+07	1.62706e+08	159085797	1.9199e+08	1.61025e+08	6.3211e+07
High	Q96CM8	Acyl-CoA synthetase family member 2, mitochondrial OS=Homo sapiens GN=ACSF2 PE=1 SV=2	0	22.282	15	6	29	6	1	615	68.1	7.55	86.12	6	0	1.767	0.621112	127.7	72.3	49.71	102.51	1.15141e+08	4.33268e+07	4.06677e+07	6.69555e+07	4.28268e+07	6.38846e+07	3.98029e+07	6.12403e+07	7.38857e+07	4.63174e+07	6.84664e+07	5.5005e+07	7.27101e+07	1.20711e+07	3.58676e+06	3.11351e+07	134967178	2.01677e+07	4.25669e+07	1.3285e+07
High	Q4G176	Acyl-CoA synthetase family member 3, mitochondrial OS=Homo sapiens GN=ACSF3 PE=1 SV=3	0.005	7.739	3	1	4	1	1	576	64.1	8.37	11.97	1	0	0.63	0.284457	77.3	122.7	49.96	47.65			2.37234e+06	5.96946e+06	2.11083e+06		2.34383e+06	6.11631e+06	1.97891e+06	3.67261e+06	3.8608e+06	2.38275e+06	1.71749e+06			3.776e+06	7.50783e+06	1.88851e+06	3.64937e+06	5.48234e+06
High	Q9H6R3	Acyl-CoA synthetase short-chain family member 3, mitochondrial OS=Homo sapiens GN=ACSS3 PE=1 SV=1	0.002	11.886	6	3	12	3	1	686	74.7	8.63	15.55	3	0	1.561	0.75625	121.9	78.1	60.19	50.12	2.97008e+07	2.10883e+07	2.17093e+07	6.91661e+07	1.86514e+07	1.48747e+07	1.36575e+07	8.47511e+06	3.54632e+07	2.51746e+07	2.41279e+07	3.51481e+07	2.53601e+07		9.87067e+06	1.46037e+07	35996966	1.30942e+07	3.25e+07	1.46604e+07
High	P07108	Acyl-CoA-binding protein OS=Homo sapiens GN=DBI PE=1 SV=2	0	42.203	53	4	82	4	1	87	10	6.57	180.81	4	0	0.865	0.347129	92.8	107.2	34.13	24.23	3.91516e+08	4.34175e+08	7.69795e+08	6.87229e+08	6.81004e+08	6.07531e+08	8.57849e+08	5.06231e+08	5.82142e+08	6.25678e+08	4.66769e+08	4.49959e+08	4.90747e+08	2.94078e+08	1.59142e+08	5.51766e+08	779539815	3.91494e+08	6.72826e+08	5.85184e+08
High	Q86TX2	Acyl-coenzyme A thioesterase 1 OS=Homo sapiens GN=ACOT1 PE=1 SV=1	0	129.336	74	25	409	3	1	421	46.2	7.34	1209.51	25	23	0.803	0.805968	89.1	110.9	41.74	35.35	2.59497e+09	2.24844e+09	1.97249e+09	3.87389e+09	3.58359e+09	1.40908e+09	2.29969e+09	3.95885e+09	2.14302e+09	2.88072e+09	2.76095e+09	1.35267e+09	2.71206e+09	8.25373e+08	8.73249e+08	1.48445e+09	2.96231e+09	1.47297e+09	3.20131e+09	2.86466e+09	Met-loss+Acetyl [N-Term]
High	Q8WXI4	Acyl-coenzyme A thioesterase 11 OS=Homo sapiens GN=ACOT11 PE=1 SV=1	0.005	9.174	4	3	26	3	1	607	68.4	8.35	21.75	3	0	0.44	0.144022	61.1	138.9	67.35	55.76	6.03187e+07	3.45229e+07	3.76921e+07	7.90273e+07	1.3723e+07	1.6152e+07	5.67257e+07	2.83674e+07	1.67711e+07	2.11907e+07	1.65516e+07	2.59227e+07	2.2845e+07	4.97593e+06		5.53479e+07	6.23525e+07	9.0405e+07	1.7571e+07	3.00954e+07
High	Q9NPJ3	Acyl-coenzyme A thioesterase 13 OS=Homo sapiens GN=ACOT13 PE=1 SV=1	0	40.258	69	6	103	6	1	140	15	9.14	279.52	6	0	0.794	0.0204393	88.5	111.5	43.85	22.9	3.34119e+08	3.31161e+08	5.62753e+08	4.34965e+08	4.90132e+08	2.21637e+08	6.13839e+08	5.59838e+08	4.71391e+08	5.49365e+08	3.47333e+08	5.08056e+08	3.0556e+08	5.20003e+07	9.30512e+07	6.65929e+08	755477920	4.47317e+08	5.47947e+08	4.66039e+08	Met-loss+Acetyl [N-Term]
High	P49753	Acyl-coenzyme A thioesterase 2, mitochondrial OS=Homo sapiens GN=ACOT2 PE=1 SV=6	0	131.518	62	23	397	1	1	483	53.2	8.47	1174.46	23	0	1.052	0.44091	102.5	97.5	35.2	40.65	5.73758e+07	2.03832e+07	6.40509e+07	8.10659e+07	9.35658e+07	6.00719e+07	5.82222e+07	8.51485e+07	5.83563e+07	8.42726e+07	7.49207e+07	8.87797e+07	8.12353e+07	3.1976e+07	3.01205e+07	6.08943e+07	71803002	2.65035e+07	3.39228e+07	7.26194e+07
High	Q9Y305	Acyl-coenzyme A thioesterase 9, mitochondrial OS=Homo sapiens GN=ACOT9 PE=1 SV=2	0	90.115	42	16	189	16	1	439	49.9	8.6	421.84	16	0	0.838	0.0132218	91.2	108.8	33.49	6.93	1.10524e+09	8.79001e+08	1.23167e+09	1.00219e+09	9.85606e+08	5.89164e+08	1.18386e+09	1.16395e+09	8.89863e+08	8.60465e+08	1.00516e+09	9.65957e+08	9.09656e+08	2.78543e+08	2.53899e+08	1.29197e+09	1.08381e+09	1.15224e+09	1.12272e+09	1.2096e+09
High	Q53H12	Acylglycerol kinase, mitochondrial OS=Homo sapiens GN=AGK PE=1 SV=2	0	25.02	22	8	36	8	1	422	47.1	8.09	66.67	8	0	0.726	0.640452	84.1	115.9	22.18	57.32	7.47243e+07	6.20893e+07	8.45505e+07	6.7239e+07	7.14084e+07	8.24855e+07	8.94947e+07	5.62672e+07	8.5401e+07	1.21122e+08	8.16998e+07	7.51244e+07	7.9048e+07	4.98655e+07		1.11971e+08	106154967	1.09673e+08	4.22033e+07	1.74712e+07
High	P14621	Acylphosphatase-2 OS=Homo sapiens GN=ACYP2 PE=1 SV=2	0.001	13.375	34	4	65	4	1	99	11.1	9.5	110.23	4	0	1.063	0.258294	103.1	96.9	47.13	21.57	1.09264e+08	1.85226e+08	8.51632e+07	1.25537e+08	1.46253e+08	8.70306e+07	1.94516e+08	1.47776e+08	1.28697e+08	8.07194e+07	1.07936e+08	8.05082e+07	1.09994e+08	3.21287e+07	3.17015e+06	1.00225e+08	158056280	1.31346e+08	1.00907e+08	1.02792e+08
High	O75608	Acyl-protein thioesterase 1 OS=Homo sapiens GN=LYPLA1 PE=1 SV=1	0.008	5.883	10	2	7	2	1	230	24.7	6.77	10.04	2	0	2.014	0.24879	133.6	66.4	50.48	82.33	8.10274e+07	3.14718e+07	2.4278e+07	9.57632e+07	5.72395e+07	4.64037e+07	1.09305e+07	4.88533e+07	8.33545e+07	4.05234e+07	1.79598e+07	6.75694e+07	6.80453e+07	4.00618e+07		3.35203e+07	61193932	5.81471e+06	1.66775e+07
High	Q6P587	Acylpyruvase FAHD1, mitochondrial OS=Homo sapiens GN=FAHD1 PE=1 SV=2	0.001	14.234	25	3	14	3	1	224	24.8	7.39	36.14	3	0	1.12	0.370225	105.6	94.4	37.77	43.81	1.16437e+07	2.19315e+07	4.80612e+07	1.56516e+07	5.37498e+07	2.64377e+07	4.45982e+07	4.826e+07	4.64338e+07	5.56531e+07	4.64445e+07	4.44705e+07	4.1768e+07			6.27874e+07	76276021	3.22746e+07	2.75476e+07	3.98327e+07
High	P46108	Adapter molecule crk OS=Homo sapiens GN=CRK PE=1 SV=2	0.002	10.729	15	3	4	3	1	304	33.8	5.55	9.53	3	0	1.706	0.41279	126.1	73.9	45.11	34.35					3.28714e+06		1.89419e+06		8.89186e+06	7.02834e+06	9.64763e+06	5.97076e+06	7.93062e+06			6.78644e+06		4.78817e+06	3.5448e+06	3.33353e+06
High	P07741	Adenine phosphoribosyltransferase OS=Homo sapiens GN=APRT PE=1 SV=2	0	14.907	38	5	14	5	1	180	19.6	6.02	21.76	5	0	8.032	0.0963456	177.9	22.1	59.95	129.76	7.42185e+07	4.52617e+07	5.38095e+07	8.08291e+07	5.38679e+06	7.87496e+07	3.49208e+07	5.69401e+07	5.0034e+07	6.16095e+07	6.55976e+07	6.20878e+07	1.43582e+07	1.62814e+08	1.19026e+08	3.18066e+07	7.65274e+06	5.22423e+06	9.52113e+07	7.67007e+06	Met-loss+Acetyl [N-Term]
Medium	P55263	Adenosine kinase OS=Homo sapiens GN=ADK PE=1 SV=2	0.043	2.163	2	1	2	1	1	362	40.5	6.7	3.51	1	0	1.696	0.475628	125.8	74.2	49.4	37.33		7.34215e+07		2.39944e+07			5.36714e+07									3.16432e+07	49003992		2.36187e+07
High	P23526	Adenosylhomocysteinase OS=Homo sapiens GN=AHCY PE=1 SV=4	0	36.306	23	9	60	8	1	432	47.7	6.34	129.58	9	1	0.93	0.376355	96.4	103.6	35.77	48.11	2.2832e+08	1.90765e+08	1.35975e+08	1.38849e+08	2.15657e+08	2.76549e+08	2.1667e+08	7.80049e+07	1.14714e+08	1.49006e+08	2.50461e+08	1.23217e+08	1.67962e+08	2.0232e+08	7.47329e+07	3.85162e+08	117534270	1.63433e+08	2.22568e+08	1.80674e+08
High	O95622	Adenylate cyclase type 5 OS=Homo sapiens GN=ADCY5 PE=1 SV=3	0.004	9.855	2	2	6	2	1	1261	138.8	7.24	10.85	2	0	0.993	0.517119	99.7	100.3	101.51	52.84	2.61901e+07	9.87951e+06	8.77872e+06	1.46232e+07	5.91034e+06			4.71239e+06	3.13895e+06	5.44836e+06	1.10361e+06	1.99262e+06	3.15903e+06		639028	5.10048e+06			1.04791e+07	4.03391e+06
High	P54819	Adenylate kinase 2, mitochondrial OS=Homo sapiens GN=AK2 PE=1 SV=2	0	81.239	66	14	250	14	1	239	26.5	7.81	646.3	14	0	0.897	0.0452948	94.6	105.4	39.11	12.45	1.489e+09	1.30738e+09	1.53422e+09	1.86694e+09	1.39525e+09	7.24505e+08	1.44053e+09	1.4112e+09	1.41047e+09	2.02567e+09	1.17495e+09	1.05438e+09	1.1467e+09	4.54455e+08	1.96753e+08	1.44747e+09	1.59125e+09	1.55587e+09	1.89981e+09	1.39584e+09
High	P27144	Adenylate kinase 4, mitochondrial OS=Homo sapiens GN=AK4 PE=1 SV=1	0	67.256	67	12	196	12	1	223	25.3	8.4	403.72	12	0	0.918	0.250036	95.7	104.3	183.66	18.42	3.35218e+10	1.02409e+11	3.84436e+09	9.07042e+09	4.6151e+09	3.01793e+09	5.62385e+09	7.67703e+09	4.4044e+09	4.83047e+09	4.07984e+09	4.38593e+09	3.73369e+09	1.01612e+10	7.65899e+09	4.64964e+09	4.36843e+09	6.82372e+09	5.94666e+09	5.26243e+09
High	P00568	Adenylate kinase isoenzyme 1 OS=Homo sapiens GN=AK1 PE=1 SV=3	0	108.207	66	12	421	12	1	194	21.6	8.63	966.74	12	0	1.066	0.235026	103.2	96.8	28.9	30.63	3.18949e+09	2.89259e+09	2.43264e+09	3.44446e+09	3.21872e+09	1.92792e+09	3.63719e+09	3.29388e+09	3.32351e+09	2.83432e+09	2.97801e+09	2.97752e+09	2.59099e+09	1.21184e+09	9.85973e+08	3.91403e+09	2.79235e+09	2.72781e+09	4.76001e+09	2.3041e+09
High	Q8N142	Adenylosuccinate synthetase isozyme 1 OS=Homo sapiens GN=ADSSL1 PE=1 SV=1	0	31.468	27	9	77	9	1	457	50.2	8.59	196.5	9	0	0.768	0.327456	86.9	113.1	38.79	41.49	9.96331e+07	7.77835e+07	1.71742e+08	9.64946e+07	1.43154e+08	6.82229e+07	1.09154e+08	1.53385e+08	1.18163e+08	1.78732e+08	1.01427e+08	1.1686e+08	1.44406e+08	1.27773e+07	8.11982e+07	1.90802e+08	202484580	6.6958e+07	1.42061e+08	9.86611e+07
High	Q01518	Adenylyl cyclase-associated protein 1 OS=Homo sapiens GN=CAP1 PE=1 SV=5	0	52.103	27	9	67	9	1	475	51.9	8.06	162.15	9	0	3.257	1.83829e-05	153	47	53.7	23.85	1.07172e+08	2.69092e+08	1.60713e+08	7.28558e+07	1.57085e+08	1.97274e+08	1.55463e+08	3.78823e+07	1.32932e+08	1.34367e+08	1.89528e+08	3.2596e+08	6.19915e+07	3.57051e+08	1.8374e+08	6.56726e+07	48225426	5.53669e+07	3.9206e+07	3.73805e+07
High	P40123	Adenylyl cyclase-associated protein 2 OS=Homo sapiens GN=CAP2 PE=1 SV=1	0	23.607	14	5	43	5	1	477	52.8	6.37	99.94	5	0	0.804	0.151781	89.1	110.9	43.77	27.38	9.62782e+07	8.03872e+07	1.48535e+08	1.41105e+08	1.79884e+08	6.24992e+07	1.45086e+08	1.74452e+08	1.23144e+08	1.03773e+08	1.09103e+08	1.43757e+08	1.54916e+08	3.71012e+07	8.49556e+06	1.89347e+08	155857658	1.01119e+08	1.53233e+08	1.01095e+08
High	Q8IUX7	Adipocyte enhancer-binding protein 1 OS=Homo sapiens GN=AEBP1 PE=1 SV=1	0	43.963	13	12	39	12	1	1158	130.8	5.11	103.6	12	0	3.471	0.18898	155.3	44.7	74.06	108.47	3.10872e+08	1.32313e+08	1.03314e+08	1.20338e+07	1.5434e+08	2.97458e+08	6.60748e+07	2.53642e+07	8.70169e+07	3.5175e+08	6.67338e+07	1.12581e+08	4.7778e+07	2.60127e+08	2.4357e+08	2.19489e+08	32435753	8.59825e+07	1.74826e+07	3.06709e+07
High	Q9HDC9	Adipocyte plasma membrane-associated protein OS=Homo sapiens GN=APMAP PE=1 SV=2	0	27.46	23	6	27	6	1	416	46.5	6.16	59.69	6	0	0.729	0.0963417	84.4	115.6	68.73	41.63	1.02565e+07	2.09674e+07	4.88757e+07	1.37259e+07	1.2216e+07	4.07301e+07	2.20195e+07	2.74323e+07	2.48968e+07	3.0157e+07	7.27182e+06	2.17961e+07	6.68314e+06	7.23018e+07	5.39063e+07	2.45528e+07	24906877	4.58966e+07	3.01886e+07	5.99677e+07
High	Q15848	Adiponectin OS=Homo sapiens GN=ADIPOQ PE=1 SV=1	0	40.458	30	4	61	4	1	244	26.4	5.74	167	4	0	1.139	0.743289	106.5	93.5	32.42	42.38	1.94541e+08	2.0114e+08	2.2087e+08	1.72704e+08	1.95161e+08	1.65792e+08	2.49885e+08	2.39055e+08	3.04139e+08	2.57407e+08	1.99511e+08	2.26809e+08	1.64069e+08	6.18885e+07	7.80673e+07	1.75109e+08	307536691	1.44124e+08	1.76652e+08	1.02492e+08
High	P12235	ADP/ATP translocase 1 OS=Homo sapiens GN=SLC25A4 PE=1 SV=4	0	122.431	56	17	951	5	1	298	33	9.76	2091.03	17	0	0.935	0.508161	96.6	103.4	65.7	79.08	7.72667e+09	2.43831e+09	7.74973e+09	7.24798e+09	5.73108e+09	2.24523e+09	1.53728e+10	7.35002e+09	3.48067e+09	4.08458e+09	4.9982e+09	4.7658e+09	5.11874e+09	1.67508e+09	9.68569e+08	1.70982e+10	14495908543	4.55362e+09	5.34828e+09	1.47293e+09	Met-loss+Acetyl [N-Term]
High	P05141	ADP/ATP translocase 2 OS=Homo sapiens GN=SLC25A5 PE=1 SV=7	0	92.615	43	16	520	7	1	298	32.8	9.69	944.03	16	0	0.86	0.31535	92.5	107.5	44.5	40.48	4.55314e+08	1.28062e+08	5.8221e+08	3.92771e+08	5.82779e+08	2.35352e+08	7.78233e+08	5.46572e+08	3.63856e+08	5.17342e+08	4.33561e+08	4.9626e+08	4.04265e+08	1.3946e+08	1.70873e+08	7.98549e+08	5.03942e+08	5.86618e+08	3.56556e+08	2.77012e+08	Met-loss+Acetyl [N-Term]
High	P12236	ADP/ATP translocase 3 OS=Homo sapiens GN=SLC25A6 PE=1 SV=4	0	112.746	55	18	635	4	1	298	32.8	9.74	1393.78	18	21	0.637	0.437933	77.8	122.2	52.82	45.1	1.45866e+10	7.29921e+09	1.37691e+10	2.15593e+10	1.41294e+10	4.45119e+09	2.26034e+10	1.8124e+10	6.10571e+09	9.59149e+09	1.09273e+10	1.33468e+10	1.02542e+10	3.70589e+09	3.25636e+09	1.99639e+10	1.94695e+10	1.08055e+10	1.7148e+10	4.78583e+09	Met-loss+Acetyl [N-Term]
High	P61204	ADP-ribosylation factor 3 OS=Homo sapiens GN=ARF3 PE=1 SV=2	0	47.733	44	7	123	4	1	181	20.6	7.43	319.24	7	4	1.252	0.0551416	111.2	88.8	24.79	27.79	8.6309e+08	7.85566e+08	5.67238e+08	7.96512e+08	6.62014e+08	6.64462e+08	6.07327e+08	6.65612e+08	5.47202e+08	5.99985e+08	7.26895e+08	6.98378e+08	7.44548e+08	1.28104e+09	6.12621e+08	6.68268e+08	4.64987e+08	5.31452e+08	5.6628e+08	2.90858e+08
High	P18085	ADP-ribosylation factor 4 OS=Homo sapiens GN=ARF4 PE=1 SV=3	0	28.348	33	5	57	3	1	180	20.5	7.14	144.3	5	0	1.662	0.198646	124.9	75.1	99.21	65.51	8.7253e+07	4.20348e+07	2.55622e+07	8.48018e+06	2.75827e+07	5.9861e+07	2.58503e+07	3.87742e+07		4.99336e+07	1.32095e+07	2.38702e+07	3.53164e+07	2.1558e+08	1.00008e+08	3.50841e+07	21330542		2.53511e+06	2.32543e+07
High	P40616	ADP-ribosylation factor-like protein 1 OS=Homo sapiens GN=ARL1 PE=1 SV=1	0.006	7.579	19	2	16	2	1	181	20.4	5.72	26.25	2	0	0.956	0.329779	97.7	102.3	74.98	59.2	1.5929e+08	9.64702e+07	1.6863e+07	9.35988e+07	5.14222e+07	2.17693e+07	4.4398e+07	7.88989e+07	2.31871e+07	3.73678e+07	2.54534e+07	3.13304e+07	2.00149e+07	5.86089e+07	3.11203e+07	4.90563e+07	39092368	2.457e+07	4.72801e+07	2.73381e+06
Medium	P36404	ADP-ribosylation factor-like protein 2 OS=Homo sapiens GN=ARL2 PE=1 SV=4	0.017	3.124	5	1	3	1	1	184	20.9	6.34	3.81	1	0	0.76	0.324022	86.4	113.6	24.28	24.88	2.13808e+07		2.29764e+07	1.63618e+07	1.62206e+07				2.11429e+07		3.19282e+07	2.13122e+07				3.34878e+07		2.34667e+07
High	P36405	ADP-ribosylation factor-like protein 3 OS=Homo sapiens GN=ARL3 PE=1 SV=2	0.003	10.073	21	3	10	3	1	182	20.4	7.24	14.7	3	0	0.75	0.312721	85.7	114.3	46.77	53.33	1.72274e+07		2.26918e+07	2.16682e+07	3.68731e+07	1.25269e+07	3.40711e+07	1.68937e+07	2.76984e+07	2.99002e+07	8.21904e+06	1.26677e+07	3.1137e+07	1.08908e+07	9.05104e+06	4.00323e+07	47016478	1.65722e+07	1.60847e+07
High	Q9NVJ2	ADP-ribosylation factor-like protein 8B OS=Homo sapiens GN=ARL8B PE=1 SV=1	0	18.741	31	5	31	5	1	186	21.5	8.43	70.83	5	0	0.458	0.389291	62.8	137.2	87.56	64.57	4.32297e+08	1.48545e+09	5.10402e+08	2.38354e+08	3.16567e+08	1.773e+08	1.23076e+08	2.51188e+08	2.57473e+08	4.91736e+08	3.31154e+08	3.09497e+08	3.17462e+08	2.49842e+08	1.29584e+08	2.71999e+08	1.22931e+08	1.01599e+09	8.48074e+08	6.76056e+08
Medium	Q9UKK9	ADP-sugar pyrophosphatase OS=Homo sapiens GN=NUDT5 PE=1 SV=1	0.012	4.192	7	1	1	1	1	219	24.3	4.94	3.49	1	0	0.636	0.511622	77.8	122.2	36.88	70.5			1.30666e+07		7.22587e+06	7.52018e+06		8.31993e+06	1.23512e+07	1.39762e+07		4.63657e+06					5.9127e+06	1.30769e+07		2.72727e+07
High	P10109	Adrenodoxin, mitochondrial OS=Homo sapiens GN=FDX1 PE=1 SV=1	0.008	5.825	16	2	3	2	1	184	19.4	5.83	5.87	2	0	0.892	0.426803	94.3	105.7	77.99	60.95	5.49689e+06	1.31492e+07		8.76146e+06			1.3828e+06	5.86048e+06	1.9188e+06		3.0108e+06	2.14746e+06				3.83722e+06	4.5595e+06		1.09934e+07
High	P43652	Afamin OS=Homo sapiens GN=AFM PE=1 SV=1	0	21.311	13	6	9	6	1	599	69	5.9	17.94	6	0	0.925	0.0841921	96.1	103.9	22.6	24.29	3.95543e+08	4.62311e+08	5.02731e+08	6.18291e+08	5.46484e+08	4.62966e+08	4.79124e+08	6.12474e+08	5.44785e+08	3.39587e+08	4.75289e+08	5.2475e+08	5.11593e+08	4.33395e+08	1.92822e+08	5.17904e+08	713395904	4.67896e+08	8.03753e+08	5.13966e+08
High	Q9Y4W6	AFG3-like protein 2 OS=Homo sapiens GN=AFG3L2 PE=1 SV=2	0	132.72	39	26	288	25	1	797	88.5	8.66	659.08	26	0	1.044	0.476423	102.1	97.9	36.88	24.42	1.19023e+09	1.11434e+09	1.28797e+09	1.41123e+09	1.45059e+09	6.25222e+08	1.12782e+09	1.2904e+09	1.35398e+09	1.178e+09	1.20393e+09	1.3456e+09	1.15321e+09	3.4028e+08	1.11889e+08	1.14032e+09	1274741450	7.74909e+08	1.46657e+09	9.34046e+08
High	O43488	Aflatoxin B1 aldehyde reductase member 2 OS=Homo sapiens GN=AKR7A2 PE=1 SV=3	0	26.19	25	7	27	7	1	359	39.6	7.17	58.6	7	0	1.057	0.594952	102.8	97.2	42.29	43.09	1.10693e+08	1.29765e+08	1.95785e+08	2.14305e+08	2.28219e+08	8.19917e+07	1.47707e+08	1.52595e+08	1.18898e+08	1.34184e+08	2.33671e+07	1.18706e+08	1.03604e+08	8.27697e+07	8.33606e+07	1.12475e+08	1.04041e+08	1.11095e+08	2.41752e+08	1.13851e+08
High	O00468	Agrin OS=Homo sapiens GN=AGRN PE=1 SV=5	0	50.343	10	16	99	16	1	2067	217.1	6.39	214.86	16	0	1.24	0.066096	110.7	89.3	233.28	31.63	4.75356e+08	2.08434e+08	3.95416e+08	2.71742e+08	3.03959e+08	2.9617e+08	1.73407e+08	2.56029e+08	2.28624e+08	5.8521e+08	2.9307e+08	3.05594e+08	3.02641e+08	4.10991e+08	7.60628e+09	1.92406e+08	1.23119e+08	2.98391e+08	2.87409e+08	2.44082e+08
High	Q9Y2D5	A-kinase anchor protein 2 OS=Homo sapiens GN=AKAP2 PE=1 SV=3	0	21.247	11	7	24	7	1	859	94.6	5.11	54.15	7	0	1.201	0.520767	109.1	90.9	46.53	53.1	1.12301e+08	2.91015e+08	2.41927e+08	1.674e+08	2.11717e+08	7.49406e+07	9.81669e+07	2.54647e+08	1.96552e+08	1.46967e+08	2.39845e+08	2.57202e+08	2.59208e+08	8.19595e+07	2.6801e+07	1.54665e+08	94677026	3.78602e+08	1.63625e+08	2.32564e+08
Medium	O43823	A-kinase anchor protein 8 OS=Homo sapiens GN=AKAP8 PE=1 SV=1	0.016	3.365	3	1	4	1	1	692	76.1	5.15	4.9	1	0	0.733	0.876092	84.6	115.4	68.61	91.52	1.08496e+06		455805	687935	280364		282530	708595	431339		291581	450892	1.63537e+06			1.33593e+06	286157
High	P24298	Alanine aminotransferase 1 OS=Homo sapiens GN=GPT PE=1 SV=3	0	18.291	11	5	36	5	1	496	54.6	7.18	58.04	5	0	1.052	0.977554	102.5	97.5	58.95	55.36	1.2631e+08	8.90114e+07	7.54388e+07	2.33541e+08	1.69673e+08	5.99731e+07	6.95444e+07	1.56717e+08	9.07419e+07	5.42701e+07	1.30345e+08	1.03336e+08	1.19313e+08	1.35577e+07	1.05382e+07	5.05254e+07	86238755	3.94943e+07	1.63407e+08	1.08964e+08
High	P49588	Alanine--tRNA ligase, cytoplasmic OS=Homo sapiens GN=AARS PE=1 SV=2	0	19.937	8	6	20	6	1	968	106.7	5.53	37.34	6	0	0.51	0.0619588	67.5	132.5	84.99	43.78	8.90746e+06	4.26324e+07	1.21313e+07	5.65251e+06		1.14177e+07				1.4582e+07	3.52093e+07	8.58168e+06	5.99135e+06	6.98913e+06		3.89317e+07	27958204	1.20838e+07	1.88281e+07	1.97771e+07
High	P14550	Alcohol dehydrogenase [NADP(+)] OS=Homo sapiens GN=AKR1A1 PE=1 SV=3	0	39.395	33	10	113	9	1	325	36.6	6.79	246.71	10	2	1.203	0.659249	109.2	90.8	31.97	44.33	7.41174e+08	4.74894e+08	5.78212e+08	3.78278e+08	3.14286e+08	5.36534e+08	2.67192e+08	2.97366e+08	4.98713e+08	6.31155e+08	6.3396e+08	5.2642e+08	6.47428e+08	5.89557e+08	2.37753e+08	3.02148e+08	234119894	4.37735e+08	7.35581e+08	5.56841e+08	Met-loss+Acetyl [N-Term]
High	P00325	Alcohol dehydrogenase 1B OS=Homo sapiens GN=ADH1B PE=1 SV=2	0	51.59	49	13	83	4	1	375	39.8	8.29	176.65	13	9	0.851	0.537548	92	108	38.35	50.54	3.65899e+08	7.16608e+08	6.26624e+08	4.25422e+08	1.60305e+08	4.98572e+08	6.73601e+08	3.19958e+08	2.77441e+08	8.29058e+08	4.44365e+08	7.22857e+08	4.70224e+08	5.15554e+08	3.436e+08	1.08364e+09	552493783	5.60038e+08	5.28437e+08	2.53856e+08
High	P11766	Alcohol dehydrogenase class-3 OS=Homo sapiens GN=ADH5 PE=1 SV=4	0	32.625	26	8	95	8	1	374	39.7	7.49	189.56	8	0	0.963	0.282883	98.1	101.9	34.51	11.99	3.17469e+08	2.43889e+08	6.72429e+08	4.51895e+08	5.70066e+08	5.03412e+08	5.20635e+08	4.49123e+08	5.49381e+08	6.04191e+08	5.26705e+08	5.26649e+08	5.02324e+08	2.8721e+08	7.98963e+07	4.6371e+08	397187070	5.32859e+08	5.2927e+08	5.22994e+08
High	P30837	Aldehyde dehydrogenase X, mitochondrial OS=Homo sapiens GN=ALDH1B1 PE=1 SV=3	0	30.927	17	8	25	6	1	517	57.2	6.8	65.65	8	0	1.083	0.75751	104	96	87.37	38.09	2.83668e+07	4.08258e+07	3.02876e+07	3.10564e+07			8.12063e+06	1.12916e+07	4.45862e+06	4.78902e+07	9.01292e+07	6.61094e+07	1.09297e+08	1.14608e+07	1.12803e+07	4.66798e+07	3.33578e+07	2.79641e+07	2.56621e+07	1.56733e+07
High	P05091	Aldehyde dehydrogenase, mitochondrial OS=Homo sapiens GN=ALDH2 PE=1 SV=2	0	174.983	55	24	563	20	1	517	56.3	7.05	1618.05	24	4	0.782	0.244213	87.7	112.3	42.87	30.71	4.25212e+09	4.90211e+09	4.27211e+09	7.26518e+09	1.05121e+09	2.62193e+09	3.64377e+09	4.24127e+09	4.54806e+09	4.08016e+09	3.89548e+09	4.04563e+09	4.29949e+09	1.52303e+09	1.19577e+09	5.54719e+09	5631069712	2.43123e+09	5.22074e+09	3.77029e+09
High	Q04828	Aldo-keto reductase family 1 member C1 OS=Homo sapiens GN=AKR1C1 PE=1 SV=1	0.002	11.288	14	4	45	4	1	323	36.8	7.88	91.27	4	0	0.891	0.401454	94.2	105.8	50.39	20.72	3.92634e+08	7.80678e+08	2.70061e+08	3.26501e+08	2.23595e+08	2.40824e+08	1.85005e+08	2.72893e+08	1.85335e+08	3.3232e+08	2.82104e+08	2.37588e+08	2.79527e+08	4.17345e+08	1.25549e+08	3.55633e+08	259450228	3.06417e+08	4.12855e+08	2.59169e+08
High	Q96C23	Aldose 1-epimerase OS=Homo sapiens GN=GALM PE=1 SV=1	0.007	7.371	8	2	2	2	1	342	37.7	6.65	5.6	2	0	3.006	0.0895461	150.1	49.9	118.57	97.15	6.80475e+07	1.46376e+07		2.05676e+07	9.07238e+06		1.57421e+06	1.79358e+07	5.00551e+06	2.94374e+06	5.57805e+06	6.32365e+06	5.55386e+06	3.24319e+07		2.12068e+06	2.26312e+06	2.5199e+06	1.40241e+07	5.20921e+06
High	P15121	Aldose reductase OS=Homo sapiens GN=AKR1B1 PE=1 SV=3	0	58.803	53	10	150	9	1	316	35.8	6.98	319.16	10	0	0.672	0.053219	80.4	119.6	33.96	20.39	1.69275e+09	2.04664e+09	1.17646e+09	1.83737e+09	1.32631e+09	1.04669e+09	1.93781e+09	1.10736e+09	1.31269e+09	1.2993e+09	9.18218e+08	1.11337e+09	1.11777e+09	7.61337e+08	5.09861e+08	1.21353e+09	1.75136e+09	1.37254e+09	2.02494e+09	1.8164e+09
High	P02763	Alpha-1-acid glycoprotein 1 OS=Homo sapiens GN=ORM1 PE=1 SV=1	0	54.81	41	8	158	6	1	201	23.5	5.02	414.45	8	2	1.116	0.340577	105.5	94.5	70.41	111.32	7.59691e+08	1.09928e+09	1.76625e+09	7.51549e+08	1.23749e+09	2.80787e+09	5.81727e+08	1.0325e+09	7.97293e+08	2.54415e+09	5.32831e+08	1.53687e+09	6.50937e+08	4.25571e+09	2.65191e+09	2.74917e+08	1.96295e+08	3.39364e+09	9.85283e+08	9.89391e+08
High	P19652	Alpha-1-acid glycoprotein 2 OS=Homo sapiens GN=ORM2 PE=1 SV=2	0	47.708	42	8	158	6	1	201	23.6	5.11	352.65	8	0	2.334	0.0349812	140	60	88.23	75.36	1.81715e+08	1.02852e+08	3.96653e+08	1.63883e+08	1.80696e+08	6.86961e+08	8.8338e+07	2.33926e+08	1.69093e+08	2.87869e+08	1.57968e+08	2.29737e+08	1.99701e+08	1.13308e+09	5.26998e+08	8.55739e+07	5.7038e+07	2.919e+08	1.0986e+08	8.42971e+07
High	P01011	Alpha-1-antichymotrypsin OS=Homo sapiens GN=SERPINA3 PE=1 SV=2	0	125.635	48	20	200	20	1	423	47.6	5.52	520.54	20	0	1.137	0.884602	106.4	93.6	78.2	53.39	1.38253e+09	7.08188e+08	1.76765e+09	7.42652e+08	1.02452e+09	1.72217e+09	1.19272e+09	8.11205e+08	1.40147e+09	2.25651e+09	1.44767e+09	1.54444e+09	1.41092e+09	2.25491e+09	6.31735e+09	1.02207e+09	7.84685e+08	1.95276e+09	2.85011e+09	1.24041e+09
High	P01009	Alpha-1-antitrypsin OS=Homo sapiens GN=SERPINA1 PE=1 SV=3	0	215.827	60	26	634	26	1	418	46.7	5.59	1637.83	26	0	1.103	0.300402	104.9	95.1	77.5	47.71	5.73801e+09	2.93252e+09	1.25517e+10	3.03262e+09	4.05027e+09	1.00564e+10	3.19067e+09	4.4097e+09	3.7906e+09	1.28491e+10	5.54103e+09	6.82004e+09	5.79768e+09	1.63596e+10	2.55273e+10	3.96041e+09	1.84242e+09	8.31254e+09	5.20272e+09	6.60907e+09
High	P04217	Alpha-1B-glycoprotein OS=Homo sapiens GN=A1BG PE=1 SV=4	0	58.858	32	11	94	11	1	495	54.2	5.86	224.32	11	0	1.468	0.0935352	119	81	50.31	42.46	5.37623e+08	4.87329e+08	9.54132e+08	3.73502e+08	3.25592e+08	8.31892e+08	1.37857e+08	3.69677e+08	4.045e+08	5.39859e+08	5.67417e+08	5.28141e+08	5.78576e+08	1.31125e+09	5.25446e+08	2.82293e+08	9.06234e+07	3.77552e+08	4.17076e+08	3.59769e+08
High	Q13424	Alpha-1-syntrophin OS=Homo sapiens GN=SNTA1 PE=1 SV=1	0	62.648	43	14	179	14	1	505	53.9	6.8	561.5	14	0	0.859	0.0328501	92.4	107.6	33.56	24.92	5.25321e+08	4.5467e+08	6.86799e+08	6.81261e+08	7.24071e+08	2.9542e+08	5.66856e+08	5.45425e+08	5.87646e+08	4.77585e+08	4.7105e+08	6.01182e+08	5.52534e+08	1.57217e+08	2.02103e+08	6.48509e+08	529772771	6.27121e+08	9.76025e+08	6.35126e+08
High	P08697	Alpha-2-antiplasmin OS=Homo sapiens GN=SERPINF2 PE=1 SV=3	0	102.188	39	11	53	11	1	491	54.5	6.29	142.44	11	0	1.356	0.177521	115.1	84.9	254.89	70.65	1.92529e+08	6.64915e+07	5.44861e+07	2.40603e+08	8.36916e+07	9.4469e+06	3.03458e+07	5.92881e+07	5.69467e+07	7.54493e+07	8.87297e+07	7.50251e+07	7.39846e+07	2.28911e+08	2.81239e+09	1.1169e+08	1.86077e+07	8.80402e+07	1.91829e+07	5.53252e+07
High	P02765	Alpha-2-HS-glycoprotein OS=Homo sapiens GN=AHSG PE=1 SV=1	0	60.055	41	8	106	8	1	367	39.3	5.72	322.08	8	0	1.877	0.144147	130.5	69.5	70.75	58.67	3.36003e+08	5.2689e+07	8.25837e+08	1.13182e+08	1.90732e+08	6.57998e+08	1.24399e+08	1.79559e+08	3.1831e+08	3.69761e+08	5.2015e+08	2.87393e+08	5.57931e+08	1.04685e+09	3.67866e+08	3.73326e+08	1.79031e+08	1.43768e+08	6.1166e+07	2.32442e+08
High	P01023	Alpha-2-macroglobulin OS=Homo sapiens GN=A2M PE=1 SV=3	0	340.489	55	53	582	53	1	1474	163.2	6.46	1441.04	53	0	0.806	0.737587	89.3	110.7	69.99	34.48	2.43719e+09	2.42191e+09	7.80124e+09	1.57547e+09	1.51393e+09	4.65899e+09	1.18729e+09	1.07285e+09	1.71746e+09	4.60559e+09	2.67549e+09	2.54593e+09	2.55354e+09	6.44283e+09	8.49624e+09	3.19079e+09	1.10588e+09	3.45153e+09	2.76564e+09	3.15813e+09
High	P30533	Alpha-2-macroglobulin receptor-associated protein OS=Homo sapiens GN=LRPAP1 PE=1 SV=1	0.008	6.362	6	2	5	2	1	357	41.4	8.78	9.79	2	0	0.947	0.77583	97.3	102.7	36.02	56.55	1.1151e+07		1.07851e+07	8.20685e+06	1.12878e+07	6.02516e+06	7.52534e+06	1.8228e+07	3.71645e+06	1.31272e+07	1.01496e+07	1.04958e+07	1.18843e+07			6.17816e+06	3.1289e+06	1.79832e+07	1.23641e+07	1.12402e+07
High	P12814	Alpha-actinin-1 OS=Homo sapiens GN=ACTN1 PE=1 SV=2	0	475.069	76	60	2100	33	1	892	103	5.41	5178.15	60	9	1.875	0.172157	130.4	69.6	36.13	49.9	4.52867e+09	2.09632e+09	3.97559e+09	1.74971e+09	3.81097e+09	5.22719e+09	2.72163e+09	2.17807e+09	2.52478e+09	5.20318e+09	3.49068e+09	3.23139e+09	3.8196e+09	6.50769e+09	4.19984e+09	4.20574e+09	1.08178e+09	3.54979e+09	1.93897e+09	2.03232e+09
High	P35609	Alpha-actinin-2 OS=Homo sapiens GN=ACTN2 PE=1 SV=1	0	1000.24	85	82	7863	57	1	894	103.8	5.45	21679.4	82	46	1.003	0.262627	100.2	99.8	34.78	11.15	9.92208e+10	9.08528e+10	8.94177e+10	1.18283e+11	1.21152e+11	5.21622e+10	1.26334e+11	1.30116e+11	1.13284e+11	7.92105e+10	9.54655e+10	1.00563e+11	9.92698e+10	3.20585e+10	2.81382e+10	9.88793e+10	1.1467e+11	8.61932e+10	1.02542e+11	9.11024e+10
High	Q08043	Alpha-actinin-3 OS=Homo sapiens GN=ACTN3 PE=1 SV=2	0	180.392	21	22	1382	5	1	901	103.2	5.52	3593.86	22	0	1.034	0.958153	101.7	98.3	108.25	31.48	9.31503e+07	9.90783e+07	6.44775e+07	1.33251e+08	1.17297e+08	5.00665e+07	1.33929e+08	4.65286e+08	5.74139e+08	6.74727e+07	1.11655e+08	1.06749e+08	1.27743e+08	3.83929e+07	3.21913e+06	9.6939e+07	1.30367e+08	1.03238e+08	1.06079e+08	4.72262e+07
High	O43707	Alpha-actinin-4 OS=Homo sapiens GN=ACTN4 PE=1 SV=2	0	303.8	57	44	1313	22	1	911	104.8	5.44	3384.44	44	0	1.001	0.705368	100	100	28.04	16.43	5.99417e+08	8.82593e+08	7.93531e+08	4.23805e+08	7.03066e+08	7.60462e+08	6.30768e+08	8.96849e+08	5.57834e+08	1.01187e+09	6.43148e+08	7.7342e+08	7.23905e+08	1.03822e+09	3.09597e+08	8.48743e+08	7.23193e+08	8.32161e+08	5.70447e+08	6.47792e+08
High	P35611	Alpha-adducin OS=Homo sapiens GN=ADD1 PE=1 SV=2	0	27.764	15	7	19	6	1	737	80.9	5.83	30.54	7	2	0.856	0.100539	92.2	107.8	40.98	30.81	2.74873e+07	8.48548e+07	4.85708e+07	3.00256e+07	7.12974e+07	4.39538e+07	7.10839e+07	8.15787e+07	7.27475e+07	4.47307e+07	7.68563e+07	1.05488e+08	1.16993e+08	1.13738e+08	1.14057e+08	7.209e+07	69855610	1.14817e+08	1.38036e+08	8.5013e+07
High	P49419	Alpha-aminoadipic semialdehyde dehydrogenase OS=Homo sapiens GN=ALDH7A1 PE=1 SV=5	0	70.53	36	15	123	15	1	539	58.5	7.99	285.28	15	0	0.867	0.0609232	92.9	107.1	39.59	15.27	5.09217e+08	4.50467e+08	4.63087e+08	6.26273e+08	4.31743e+08	1.98765e+08	4.29049e+08	4.94603e+08	4.5827e+08	3.26932e+08	3.72354e+08	3.49698e+08	3.71042e+08	1.23078e+08	6.76017e+07	4.94625e+08	5.33634e+08	3.93546e+08	5.45846e+08	4.01146e+08
High	Q9UDR5	Alpha-aminoadipic semialdehyde synthase, mitochondrial OS=Homo sapiens GN=AASS PE=1 SV=1	0.001	12.909	7	5	13	5	1	926	102.1	6.64	28.21	5	0	0.481	0.103952	64.9	135.1	66.56	51.06	4.96876e+07	1.04919e+08	3.51537e+07	6.4874e+07	3.03257e+07	2.15122e+07	1.90008e+07	4.01231e+07	5.53955e+07	4.92774e+07	1.71994e+07	2.46404e+07	1.56386e+07	8.52803e+06		2.48594e+07	38199895	6.79141e+07	8.61813e+07	1.03957e+08
High	P04745	Alpha-amylase 1 OS=Homo sapiens GN=AMY1A PE=1 SV=2	0	17.923	12	5	12	5	1	511	57.7	6.93	12.52	5	0	7.339	0.0399879	176	24	93.16	49.85	1.66573e+07	3.50387e+07	3.95967e+07	1.20276e+07	2.59112e+07	2.28877e+07	7.31886e+07	3.7178e+06	2.74881e+06	2.01032e+07	7.32521e+07	2.45603e+06	7.00818e+06	6.90772e+07	8.0173e+06	1.89519e+06			3.95874e+06
High	P61163	Alpha-centractin OS=Homo sapiens GN=ACTR1A PE=1 SV=1	0	28.631	28	6	51	5	1	376	42.6	6.64	139.74	6	2	1.192	0.669911	108.8	91.2	44.39	32.84	1.12797e+08	1.31714e+08	3.08036e+08	1.86573e+08	2.11813e+08	1.11673e+08	1.70723e+08	1.89206e+08	1.62976e+08	2.0748e+08	1.3813e+08	1.90935e+08	9.08491e+07	6.14686e+07	3.33847e+07	1.3668e+08	185889849	8.53961e+07	1.54528e+08	9.0116e+07
High	P02511	Alpha-crystallin B chain OS=Homo sapiens GN=CRYAB PE=1 SV=2	0	196.353	88	20	2280	20	1	175	20.1	7.33	7320.31	20	0	0.673	0.00399275	80.5	119.5	32.32	12.04	3.8801e+10	3.79968e+10	5.28071e+10	4.22062e+10	4.70636e+10	2.7697e+10	4.46531e+10	3.81797e+10	4.65799e+10	5.68721e+10	3.41768e+10	4.26772e+10	3.57511e+10	1.29383e+10	1.42754e+10	5.15389e+10	4.36878e+10	5.80222e+10	5.9255e+10	5.7632e+10
High	P06733	Alpha-enolase OS=Homo sapiens GN=ENO1 PE=1 SV=2	0	222.909	73	25	670	21	1	434	47.1	7.39	1951.69	25	6	1.11	0.780291	105.2	94.8	12.6	23.98	5.23958e+09	4.08613e+09	6.06035e+09	4.76713e+09	5.42107e+09	5.49832e+09	5.60931e+09	5.0803e+09	4.4001e+09	6.68593e+09	5.21986e+09	4.50642e+09	5.3167e+09	5.38538e+09	4.80327e+09	7.50796e+09	5.96507e+09	4.72152e+09	4.3891e+09	4.63768e+09
High	Q16352	Alpha-internexin OS=Homo sapiens GN=INA PE=1 SV=2	0	17.054	4	3	330	1	1	499	55.4	5.4	586.35	3	0	0.389	0.107193	56	144	60.95	61.69	1.08016e+08	3.01953e+07		1.59669e+07				4.0964e+07	5.40959e+07		5.86605e+07	4.34932e+07	6.82209e+07	1.23354e+07		2.01446e+08			5.21592e+07	1.11813e+08
High	Q9NVD7	Alpha-parvin OS=Homo sapiens GN=PARVA PE=1 SV=1	0	23.365	20	6	34	4	1	372	42.2	5.95	94.57	6	0	0.732	0.783455	84.5	115.5	37.86	62.29	8.30944e+07	8.65156e+07	3.56348e+07	5.94469e+07	6.29976e+07	7.33446e+07	1.03052e+08	7.71992e+07	5.94237e+07	8.5043e+07	9.27384e+07	5.41231e+07	4.932e+07	4.41518e+07	9.07491e+06	1.06519e+08	8.49668e+07	8.71019e+07	6.28853e+06
High	Q16586	Alpha-sarcoglycan OS=Homo sapiens GN=SGCA PE=1 SV=1	0	46.308	31	9	56	9	1	387	42.8	5.86	159.43	9	0	1.287	0.685087	112.5	87.5	43.38	28.62	6.47481e+08	4.74329e+08	9.74164e+08	4.26889e+08	7.34542e+08	1.16147e+09	4.19776e+08	6.67317e+08	3.70786e+08	6.62334e+08	5.51621e+08	6.47898e+08	6.8192e+08	2.49734e+08	1.86385e+08	5.03209e+08	454006184	6.69735e+08	6.36585e+08	3.05396e+08
High	P54920	Alpha-soluble NSF attachment protein OS=Homo sapiens GN=NAPA PE=1 SV=3	0	26.685	28	7	42	7	1	295	33.2	5.36	76.97	7	0	1.243	0.0882388	110.8	89.2	63.88	19.91	1.81929e+08	9.04928e+07	3.48976e+08	1.98885e+08	2.16928e+08	4.93074e+08	9.34233e+07	2.04198e+08	2.48475e+08	2.59488e+08	3.324e+08	2.52448e+08	3.38396e+08	8.05844e+08	1.44776e+08	1.56034e+08	125188787	2.00575e+08	1.99974e+08	2.04965e+08
High	P37840	Alpha-synuclein OS=Homo sapiens GN=SNCA PE=1 SV=1	0.002	11.548	41	4	5	4	1	140	14.5	4.7	12.3	4	0	1.393	0.178892	116.4	83.6	73.95	79.88	1.94973e+07		5.43613e+07	2.07366e+07	5.49999e+07	9.76894e+07	1.33709e+07	2.61988e+07	7.74419e+06	7.12485e+07	1.50549e+07	3.2186e+07	3.8503e+07	1.19456e+08	6.54564e+07	7.18048e+06	2.07596e+06	4.45124e+07	2.52798e+07	2.78369e+07
High	P21397	Amine oxidase [flavin-containing] A OS=Homo sapiens GN=MAOA PE=1 SV=1	0	86.046	32	14	227	11	1	527	59.6	7.85	556.95	14	0	0.699	0.00703977	82.3	117.7	31.84	13.02	7.2855e+08	6.69946e+08	7.52041e+08	1.07665e+09	6.12445e+08	4.34207e+08	1.02233e+09	8.64201e+08	8.41463e+08	1.29898e+09	6.55861e+08	9.22714e+08	6.34432e+08	4.86361e+08	4.64465e+08	1.04157e+09	886220600	1.12229e+09	1.12006e+09	8.44374e+08
High	P27338	Amine oxidase [flavin-containing] B OS=Homo sapiens GN=MAOB PE=1 SV=3	0	123.662	46	19	302	16	1	520	58.7	7.5	688.17	19	4	0.941	0.105627	97	103	31.9	8.33	2.36826e+09	2.5713e+09	2.35606e+09	3.75608e+09	2.52962e+09	1.2535e+09	2.64893e+09	2.82011e+09	2.5376e+09	2.43279e+09	1.99955e+09	2.50108e+09	2.04193e+09	5.11308e+08	1.85985e+09	2.55875e+09	2.62024e+09	2.37858e+09	2.97782e+09	2.58581e+09
High	Q12904	Aminoacyl tRNA synthase complex-interacting multifunctional protein 1 OS=Homo sapiens GN=AIMP1 PE=1 SV=2	0.001	13.485	8	2	201	2	1	312	34.3	8.43	346.26	2	0	0.266	0.69144	42	158	94.98	88.13	1.69388e+09	1.41408e+10	5.40975e+09	3.17925e+09	4.6355e+09	1.16789e+09	2.61062e+08	3.6289e+09	3.34374e+09	4.74551e+09	2.66432e+09	3.23876e+09	2.4565e+09	1.29817e+09	5.71438e+08	5.69837e+08	3.40435e+08	1.40431e+10	1.19737e+10	1.6129e+10
High	Q03154	Aminoacylase-1 OS=Homo sapiens GN=ACY1 PE=1 SV=1	0.001	12.65	11	3	12	3	1	408	45.9	6.18	37.24	3	0	0.217	0.743761	35.6	164.4	191.08	96.09	6.78448e+07	1.17348e+09	1.22835e+08	7.98171e+07	8.07951e+07	5.36622e+07	9.50826e+06	8.47925e+07	4.80945e+07	2.08446e+08	1.20087e+07	6.64401e+07	5.34417e+07	1.44928e+08	5.06146e+07	9.88344e+06	1.54601e+07	3.4986e+08	5.87924e+08	3.13215e+08
High	P48728	Aminomethyltransferase, mitochondrial OS=Homo sapiens GN=AMT PE=1 SV=1	0	25.734	18	5	29	5	1	403	43.9	8.57	89.19	5	0	0.744	0.843789	85.3	114.7	39.67	47.35	7.68682e+06		1.59691e+07	2.36666e+07	1.68809e+07		1.32005e+07	2.54478e+07	1.63292e+07	1.01011e+07	1.0252e+07	1.18091e+07	9.24376e+06			2.18959e+07	2.43119e+07	7.31128e+06	1.77419e+07	9.01286e+06
Medium	Q9H4A4	Aminopeptidase B OS=Homo sapiens GN=RNPEP PE=1 SV=2	0.016	3.768	2	1	18	1	1	650	72.5	5.74	33.47	1	0	1.222	0.524689	110	90	18.74	33.2	1.60147e+07	2.39702e+07	2.68519e+07	2.4734e+07	2.66697e+07	2.58837e+07	1.37914e+07	2.91083e+07	2.69733e+07	2.42211e+07	2.7693e+07	2.56799e+07	2.46451e+07	3.11482e+07		1.83569e+07	14952899	2.50533e+07	3.46464e+07	2.10929e+07
High	P15144	Aminopeptidase N OS=Homo sapiens GN=ANPEP PE=1 SV=4	0.006	7.669	3	2	2	2	1	967	109.5	5.48	2.86	2	0	1.898	0.0331569	131	69	73.34	27.67					2.7586e+06	3.82372e+06		4.65066e+06	1.57029e+07	1.53105e+07	3.38884e+06			1.6085e+07		2.40298e+06	2450679		3.81017e+06
Medium	Q06481	Amyloid-like protein 2 OS=Homo sapiens GN=APLP2 PE=1 SV=2	0.016	3.265	3	1	1	1	1	763	86.9	4.79	0	1	0	1.853	0.396615	129.9	70.1	81.88	39.19	2.09947e+06	2.18684e+06		4.97313e+06			309591				1.15859e+06					1.27076e+06	1345851	461207		1.01028e+06
Medium	Q96Q35	Amyotrophic lateral sclerosis 2 chromosomal region candidate gene 12 protein OS=Homo sapiens GN=ALS2CR12 PE=1 SV=2	0.014	4.003	4	1	7	1	1	445	52.4	6.71	6.51	1	0	1.2	0.880442	109.1	90.9	42.52	6.94	3.06457e+07			1.63946e+07	1.87119e+07			1.9925e+07	2.3495e+07	1.06892e+07	2.02989e+07	1.61492e+07	1.83844e+07	1.23488e+07	2.16369e+06	1.45881e+07	16094014
High	P01019	Angiotensinogen OS=Homo sapiens GN=AGT PE=1 SV=1	0	71.34	41	13	49	13	1	485	53.1	6.32	133.08	13	0	0.683	0.322258	81.2	118.8	146.02	82.14	1.19228e+08	7.45942e+07	2.26907e+08	6.00799e+07	1.32156e+08	2.19434e+08	5.0886e+07	6.70228e+07	7.95521e+07	3.09961e+08	7.18469e+07	7.9288e+07	8.78374e+07	2.38492e+08	1.23962e+09	3.48468e+07	8482401	1.28592e+08	1.293e+08	2.25844e+08
Medium	P48751	Anion exchange protein 3 OS=Homo sapiens GN=SLC4A3 PE=2 SV=2	0.021	2.829	1	1	4	1	1	1232	135.7	6.44	11.54	1	0	0.875	0.685375	93.3	106.7	46.76	32.72			2.78132e+06	3.5595e+06			1.69629e+06	1.44527e+06	2.94264e+06	3.80206e+06	1.3977e+06	4.38953e+06	1.54495e+06		1.24946e+06	2.48199e+06	3.44347e+06	2.14422e+06	3.37064e+06	1.45014e+06
High	Q15327	Ankyrin repeat domain-containing protein 1 OS=Homo sapiens GN=ANKRD1 PE=1 SV=2	0	62.066	39	12	114	12	1	319	36.2	7.5	309.12	12	0	2.65	0.0788394	145.2	54.8	32.54	80.63	1.27999e+09	8.02914e+08	8.54792e+08	4.83389e+08	9.45889e+08	1.11938e+09	2.33132e+08	8.69029e+08	1.17493e+09	1.19002e+09	1.03347e+09	1.20255e+09	1.1083e+09	1.5218e+09	8.93996e+08	3.89942e+08	116456177	1.18125e+09	4.28503e+08	3.73058e+08
High	Q9GZV1	Ankyrin repeat domain-containing protein 2 OS=Homo sapiens GN=ANKRD2 PE=1 SV=3	0	81.198	49	13	138	13	1	360	39.8	6.09	416.51	13	0	0.518	0.133427	68.2	131.8	80.32	77.17	2.03296e+08	1.04924e+09	5.06875e+08	6.06638e+08	1.65844e+08	8.83451e+07	6.77045e+08	3.44219e+08	8.06598e+08	2.27587e+08	2.25832e+08	7.81072e+08	1.53114e+08	6.1445e+07	4.55923e+07	1.96569e+08	4.02388e+08	4.39637e+08	1.49973e+09	1.34714e+09
Medium	Q9UPS8	Ankyrin repeat domain-containing protein 26 OS=Homo sapiens GN=ANKRD26 PE=1 SV=3	0.016	3.377	1	1	3	1	1	1709	196.2	5.72	3.74	1	0	1.031	0.659257	101.5	98.5	38.37	62.77		1.18891e+07	3.45326e+07	3.85068e+07	5.5294e+07		4.30954e+07	4.74592e+07	4.01029e+07	1.37128e+07	4.09836e+07	2.37653e+07	4.07872e+07			3.89024e+07	41383392	6.18995e+07	2.12819e+07	5.89754e+06
Medium	A6NC57	Ankyrin repeat domain-containing protein 62 OS=Homo sapiens GN=ANKRD62 PE=2 SV=4	0.031	2.427	1	1	1	1	1	917	106.4	6.67	1.72	1	0	1.62	0.006254	123.7	76.3	49.59	34.13	6.9563e+07	3.39408e+07	1.5281e+07	3.79708e+07	2.54226e+07	1.96755e+07	2.17551e+07	3.57272e+07	1.83066e+07	1.97828e+07	2.25467e+07	2.40411e+07	1.92475e+07	3.77786e+07	1.77315e+07	1.1202e+07	13968515	1.07295e+07	2.30623e+07	1.39165e+07
High	P16157	Ankyrin-1 OS=Homo sapiens GN=ANK1 PE=1 SV=3	0	142.234	28	38	123	35	1	1881	206.1	6.01	253.09	38	3	0.886	0.200073	94	106	92.45	50.43	2.40517e+08	5.01094e+08	3.46239e+08	3.16345e+08	1.95936e+08	5.19666e+08	1.67197e+08	2.88876e+08	1.95173e+08	2.37938e+08	2.23662e+08	2.20126e+08	2.52634e+08	1.22649e+09	1.49867e+09	2.89711e+08	3.63367e+08	2.85152e+08	1.69664e+08	6.3136e+07
High	Q01484	Ankyrin-2 OS=Homo sapiens GN=ANK2 PE=1 SV=4	0	48.583	5	16	124	10	1	3957	433.4	5.14	227.04	16	0	1.01	0.284392	100.5	99.5	40.6	24.85	6.40857e+07	5.51139e+07	1.80933e+08	1.8914e+08	1.74545e+08	1.79564e+08	2.05677e+08	9.62257e+07	1.08566e+08	2.21817e+08	1.52027e+08	1.69806e+08	1.35004e+08	1.56512e+08	3.40881e+07	2.16673e+08	154917666	1.49064e+08	1.64993e+08	1.06774e+08
High	Q12955	Ankyrin-3 OS=Homo sapiens GN=ANK3 PE=1 SV=3	0	65.938	5	19	105	13	1	4377	480.1	6.49	174.58	19	3	0.856	0.0724785	92.3	107.7	37.1	15.31	4.44784e+08	6.8422e+08	4.94663e+08	7.04075e+08	6.2916e+08	2.41914e+08	5.71879e+08	5.97405e+08	6.93656e+08	3.86191e+08	5.65021e+08	5.55744e+08	4.74273e+08	2.08158e+08	1.17902e+08	4.41971e+08	611018295	6.62107e+08	6.53553e+08	6.48907e+08
High	P04083	Annexin A1 OS=Homo sapiens GN=ANXA1 PE=1 SV=2	0	82.791	51	17	221	17	1	346	38.7	7.02	545.17	17	0	1.195	0.164208	108.9	91.1	32.61	32.14	1.28366e+09	1.37787e+09	1.01879e+09	5.54703e+08	8.10257e+08	1.22619e+09	7.83503e+08	8.93025e+08	7.25701e+08	1.16521e+09	1.32428e+09	1.00372e+09	1.00206e+09	1.95474e+09	7.8867e+08	1.20956e+09	5.63964e+08	8.88167e+08	5.87608e+08	8.4017e+08	Met-loss+Acetyl [N-Term]
High	P50995	Annexin A11 OS=Homo sapiens GN=ANXA11 PE=1 SV=1	0	85.836	33	18	226	18	1	505	54.4	7.65	556.77	18	0	0.839	0.0478929	91.3	108.7	28.91	11.85	1.50804e+09	1.79856e+09	1.40412e+09	1.65403e+09	1.75138e+09	1.06742e+09	1.74754e+09	1.50818e+09	1.94135e+09	1.66814e+09	1.51029e+09	1.85332e+09	1.57385e+09	7.19112e+08	4.23452e+08	1.62975e+09	1.51907e+09	1.95803e+09	2.00753e+09	1.87523e+09
High	P07355	Annexin A2 OS=Homo sapiens GN=ANXA2 PE=1 SV=2	0	144.91	61	23	453	23	1	339	38.6	7.75	1205.44	23	0	1.094	0.420373	104.5	95.5	30.29	26.91	3.43863e+09	2.83809e+09	2.9778e+09	2.25558e+09	2.15926e+09	3.61345e+09	4.07492e+09	2.61689e+09	2.31406e+09	3.10753e+09	4.31937e+09	3.17489e+09	3.59007e+09	5.87944e+09	2.35655e+09	4.0524e+09	2.99457e+09	2.84019e+09	2.39828e+09	2.01385e+09	Met-loss+Acetyl [N-Term]
High	P12429	Annexin A3 OS=Homo sapiens GN=ANXA3 PE=1 SV=3	0	29.24	27	8	37	8	1	323	36.4	5.92	90.56	8	0	1.228	0.911061	110.2	89.8	30.81	42.39	2.15221e+08	3.01694e+08	2.87137e+08	2.62873e+08	1.73579e+08	2.09714e+08	1.89272e+08	2.38439e+08	2.05262e+08	7.53078e+07	2.66413e+08	1.92215e+08	2.26647e+08	4.00005e+08	2.79026e+08	1.41286e+08	184601072	2.64685e+08	3.88458e+08	1.80649e+08	Met-loss+Acetyl [N-Term]
High	P09525	Annexin A4 OS=Homo sapiens GN=ANXA4 PE=1 SV=4	0	40.99	35	9	63	9	1	319	35.9	6.13	126.59	9	0	1.227	0.750254	110.2	89.8	40.96	41.02	2.26235e+08	1.46602e+08	2.20973e+08	1.61419e+08	1.28835e+08	3.6165e+08	1.30901e+08	1.7249e+08	1.79685e+08	2.68455e+08	2.96224e+08	2.06839e+08	2.76889e+08	2.3589e+08	2.02162e+07	2.84337e+08	1.24615e+08	3.04396e+08	1.6861e+08	1.40387e+08
High	P08758	Annexin A5 OS=Homo sapiens GN=ANXA5 PE=1 SV=2	0	114.046	64	20	328	20	1	320	35.9	5.05	869.06	20	0	1.284	0.360218	112.4	87.6	33.41	31.4	3.04794e+09	3.54697e+09	3.36223e+09	1.69445e+09	2.23475e+09	4.36574e+09	2.30443e+09	1.86119e+09	2.5331e+09	3.38232e+09	2.75934e+09	2.31677e+09	2.79472e+09	4.91104e+09	1.56541e+09	2.58019e+09	1.61409e+09	3.60884e+09	2.07311e+09	2.14868e+09
High	P08133	Annexin A6 OS=Homo sapiens GN=ANXA6 PE=1 SV=3	0	202.184	63	38	648	38	1	673	75.8	5.6	1467.12	38	0	0.945	0.376819	97.2	102.8	20.21	20.8	5.99163e+09	6.08398e+09	5.31064e+09	4.83266e+09	4.79839e+09	4.54325e+09	5.63485e+09	4.10386e+09	5.22473e+09	5.28194e+09	4.99939e+09	5.19478e+09	4.93202e+09	4.45421e+09	1.89594e+09	6.46173e+09	6.60768e+09	5.29121e+09	4.31653e+09	4.27796e+09
High	P20073	Annexin A7 OS=Homo sapiens GN=ANXA7 PE=1 SV=3	0	51.743	22	11	125	11	1	488	52.7	5.68	272.09	11	0	0.868	0.00699028	92.9	107.1	15.18	8.43	4.28192e+08	4.48382e+08	4.49449e+08	3.92789e+08	4.23102e+08	3.82181e+08	4.20723e+08	3.84572e+08	5.91445e+08	4.08695e+08	4.43145e+08	5.12649e+08	4.60819e+08	3.83751e+08	3.03046e+08	4.87409e+08	4.64054e+08	5.06618e+08	5.75056e+08	4.86731e+08
High	P01008	Antithrombin-III OS=Homo sapiens GN=SERPINC1 PE=1 SV=1	0	91.957	40	13	155	13	1	464	52.6	6.71	386.51	13	0	1.882	0.0266355	130.6	69.4	46	40.24	4.63855e+08	2.82935e+08	3.96991e+08	2.36843e+08	2.78217e+08	4.79059e+08	1.83943e+08	2.48872e+08	2.82223e+08	3.73754e+08	3.61536e+08	4.28498e+08	4.35757e+08	8.6537e+08	7.36076e+08	2.90627e+08	8.01306e+07	2.41391e+08	1.72004e+08	1.98643e+08
High	Q10567	AP-1 complex subunit beta-1 OS=Homo sapiens GN=AP1B1 PE=1 SV=2	0.001	13.712	6	4	18	1	1	949	104.6	5.06	35.68	4	0	1.43	0.307899	117.7	82.3	81.29	68.87			922354		1.09877e+06	1.18538e+06	1.19738e+06	2.32081e+06		1.24304e+06		1.90927e+06	668865	5.81563e+06	1.98674e+06	813791	893976	623780	2.38566e+06
High	O95782	AP-2 complex subunit alpha-1 OS=Homo sapiens GN=AP2A1 PE=1 SV=3	0	22.614	7	6	18	2	1	977	107.5	7.03	31.25	6	4	2.496	0.419877	142.8	57.2	77.53	87.78	8.94899e+07	1.34264e+08	6.10157e+07	4.98867e+07	3.99413e+07	4.39637e+07	1.35623e+07	2.95112e+07	1.08157e+07	1.30619e+07	4.82136e+07	2.78288e+07	1.11159e+07	9.53259e+07	2.57989e+07	7.5129e+06	1.60002e+07	6.98276e+07	5.81276e+07	1.28908e+07
High	P63010	AP-2 complex subunit beta OS=Homo sapiens GN=AP2B1 PE=1 SV=1	0	24.697	10	7	33	4	1	937	104.5	5.38	68.48	7	3	0.786	0.163756	88	112	47.43	46.95	6.85859e+07	8.06567e+07	3.75067e+07	5.05873e+07	5.75181e+07	3.05659e+07	5.24095e+07	5.08161e+07	1.46402e+07	6.46245e+07	3.31565e+07	4.6204e+07	2.8507e+07	1.13926e+08	3.94063e+07	4.43177e+07	45527913	6.43307e+07	1.25879e+08	7.42195e+07
High	P53680	AP-2 complex subunit sigma OS=Homo sapiens GN=AP2S1 PE=1 SV=2	0.009	5.056	14	2	6	2	1	142	17	6.18	8.43	2	0	0.952	0.458033	97.5	102.5	60.54	83.04	2.3373e+07	1.46589e+07	1.87732e+07	1.45129e+07	1.8995e+07	3.07292e+07	3.48083e+07	2.84975e+07	1.16554e+07	6.71156e+07	2.5948e+07	4.43622e+07	7.34853e+06	2.74018e+07	1.09361e+07	8.7332e+07	24549990	1.32837e+07	1.93018e+07	3.51962e+07
High	P02647	Apolipoprotein A-I OS=Homo sapiens GN=APOA1 PE=1 SV=1	0	135.192	74	25	268	25	1	267	30.8	5.76	696.52	25	0	0.602	0.570301	75.1	124.9	95.97	56.78	2.4305e+09	2.24374e+09	3.05612e+09	1.96934e+09	1.5475e+09	1.81613e+09	9.27492e+08	1.68493e+09	1.49545e+09	1.30857e+09	1.22191e+09	1.98391e+09	1.36852e+09	1.02062e+10	7.64963e+09	1.98532e+09	9.90236e+08	3.01788e+09	5.50305e+09	3.4707e+09
High	P02652	Apolipoprotein A-II OS=Homo sapiens GN=APOA2 PE=1 SV=1	0	15.942	29	2	13	2	1	100	11.2	6.62	35.83	2	0	1.604	0.06354	123.2	76.8	53.45	51.24	5.74529e+08	3.33351e+08	2.90365e+08	2.16718e+08	2.75189e+08	6.68732e+08	2.69475e+08	2.18006e+08	2.15422e+08	4.25066e+08	2.76728e+08	3.78192e+08	4.02222e+08	9.37665e+08	2.32788e+08	4.27703e+08	156460624	2.26623e+08	1.81074e+08	1.44182e+08
High	P06727	Apolipoprotein A-IV OS=Homo sapiens GN=APOA4 PE=1 SV=3	0	83.625	46	19	70	19	1	396	45.4	5.38	142.75	19	0	0.427	0.660286	59.8	140.2	114.51	55.74	2.99663e+08	1.90772e+09	1.14339e+09	1.44589e+08	2.20926e+08	5.22935e+08	3.44064e+08	1.2569e+08	1.07979e+08	3.38131e+08	3.58842e+08	3.39335e+08	2.44602e+08	2.73265e+09	1.97249e+09	4.89364e+08	113776860	1.05161e+09	7.9548e+08	9.12434e+08
High	P04114	Apolipoprotein B-100 OS=Homo sapiens GN=APOB PE=1 SV=2	0	170.911	14	47	138	47	1	4563	515.3	7.05	293.48	47	0	0.6	0.981122	75	125	110.98	42.37	1.63725e+08	4.22973e+08	6.94687e+08	1.89636e+08	1.94866e+08	5.46613e+08	9.10978e+07	1.23977e+08	2.10579e+08	2.84399e+08	2.38634e+08	2.84101e+08	1.94884e+08	1.96578e+09	8.47197e+08	3.98058e+08	1.42923e+08	4.71878e+08	2.19953e+08	3.97593e+08
High	P02656	Apolipoprotein C-III OS=Homo sapiens GN=APOC3 PE=1 SV=1	0.007	7.161	27	2	4	2	1	99	10.8	5.41	7.78	2	0	1.199	0.569098	109	91	219.78	68.09	3.22866e+06	7.83384e+06	6.93575e+06	6.80746e+06	9.45393e+06		4.62392e+06	1.29089e+07	1.12496e+07		4.6743e+06	1.18182e+07	1.4254e+07		1.84973e+08	1.81482e+07	7731733		6.66679e+06	3.97295e+06
High	P05090	Apolipoprotein D OS=Homo sapiens GN=APOD PE=1 SV=1	0.001	13.955	24	4	40	4	1	189	21.3	5.15	88.07	4	0	1.013	0.991179	100.6	99.4	66.94	45.58	1.69498e+08	2.81563e+07	1.84556e+08	3.41311e+07	8.28848e+07	2.67092e+08	8.45631e+07	6.13604e+07	1.37165e+08	1.83396e+08	8.12177e+07	1.50303e+08	1.30522e+08	4.07571e+08	2.1377e+08	1.35444e+08	51599980	1.39574e+08	2.15032e+08	1.0747e+08
High	P02649	Apolipoprotein E OS=Homo sapiens GN=APOE PE=1 SV=1	0	60.445	43	12	46	12	1	317	36.1	5.73	91.26	12	0	2.169	0.0394878	136.9	63.1	135.81	52.27	5.58891e+08	1.50247e+08	1.30076e+08	4.93705e+07	1.30213e+08	1.43851e+08	3.87671e+07	2.78786e+07	3.49351e+07	3.05766e+08	4.82255e+07	1.78744e+08	6.77729e+07	3.41631e+08	1.21753e+09	1.097e+08	3.0886e+07	6.00416e+07	3.44498e+07	6.95867e+07
High	Q9BQE5	Apolipoprotein L2 OS=Homo sapiens GN=APOL2 PE=1 SV=1	0.008	6.541	7	2	8	2	1	337	37.1	6.74	20.94	2	0	5.779	3.81772e-05	170.5	29.5	51.52	33.81	5.07875e+07	7.32872e+07	7.1361e+07	7.59898e+07	4.01879e+07	1.3692e+07	2.2167e+07	5.65388e+07	3.91208e+07	5.9311e+07		2.6319e+07	1.80917e+07	3.54974e+07	1.62125e+07	6.01093e+06	5385965	1.10978e+07		7.83129e+06
High	O95831	Apoptosis-inducing factor 1, mitochondrial OS=Homo sapiens GN=AIFM1 PE=1 SV=1	0	135.87	45	21	420	21	1	613	66.9	8.95	1218.17	21	0	0.894	0.0650103	94.4	105.6	37.97	17.03	4.00578e+09	2.92535e+09	4.25957e+09	4.98624e+09	4.63692e+09	1.90216e+09	4.34847e+09	3.29592e+09	4.0441e+09	3.67325e+09	3.67679e+09	3.45176e+09	3.87625e+09	9.09377e+08	6.61549e+08	4.56461e+09	5.30179e+09	3.54445e+09	4.11175e+09	3.65092e+09
Medium	P20292	Arachidonate 5-lipoxygenase-activating protein OS=Homo sapiens GN=ALOX5AP PE=1 SV=2	0.036	2.345	5	1	1	1	1	161	18.1	8.44	2.69	1	0	1.113	0.44975	105.3	94.7	58.29	48.96	2.29931e+07	2.49278e+07	2.65484e+07	2.51416e+07	2.29454e+07	1.94112e+07	6.66862e+06	1.7752e+07	1.80423e+07		1.74695e+07	1.82937e+07	1.76789e+07	4.97951e+07	6.42728e+07	8.26232e+06	14370916	2.50338e+07		2.82796e+07
High	Q5TEU4	Arginine-hydroxylase NDUFAF5, mitochondrial OS=Homo sapiens GN=NDUFAF5 PE=1 SV=1	0.002	11.747	13	2	8	2	1	345	38.9	6.57	21.43	2	0	1.297	0.550547	112.9	87.1	94.65	58.21	7.1757e+06	1.84628e+07	1.86841e+07	1.14189e+07	1.53565e+07	860035	1.61599e+07	1.25049e+07	8.29866e+06	1.81125e+07	1.86893e+07	1.72133e+07	3.36514e+06		6.77275e+07	1.61885e+07	32060165	9.63482e+06	1.00987e+07	1.21483e+07
High	P54136	Arginine--tRNA ligase, cytoplasmic OS=Homo sapiens GN=RARS PE=1 SV=2	0	20.125	10	6	34	6	1	660	75.3	6.68	80.71	6	0	1.026	0.598989	101.3	98.7	47.68	77.04	5.67024e+07	7.89203e+06	2.36577e+07	6.92725e+07	6.27686e+07	2.86905e+07	5.03735e+07	4.66501e+07	3.11852e+07	7.54964e+07	4.00224e+07	4.91808e+07	4.90823e+07	9.19588e+07	2.1948e+07	5.73084e+07	4.78506e+07	1.10673e+07	9.03489e+07	1.11617e+07
High	P00966	Argininosuccinate synthase OS=Homo sapiens GN=ASS1 PE=1 SV=2	0.003	10.283	10	3	18	3	1	412	46.5	8.02	35.91	3	0	1.097	0.241886	104.6	95.4	30.97	65.47	7.10063e+07	1.3057e+08	1.02098e+08	9.41327e+07	4.90444e+07	9.16672e+07	5.89576e+07	5.66165e+07	7.85031e+07	9.27497e+07	7.26346e+07	8.67889e+07	5.08558e+07	6.69268e+07	4.3454e+07	1.59403e+07	66200409	2.17872e+07	1.02773e+08	7.13066e+07
Medium	P15289	Arylsulfatase A OS=Homo sapiens GN=ARSA PE=1 SV=3	0.016	3.296	3	1	2	1	1	507	53.6	6.07	2.58	1	0	0.74	0.186724	85.1	114.9	49.32	11.14	5.70931e+06	6.83508e+06		1.00573e+07	7.91615e+06										1.53728e+06			9.99646e+06		8.53609e+06
High	O43776	Asparagine--tRNA ligase, cytoplasmic OS=Homo sapiens GN=NARS PE=1 SV=1	0.003	9.982	9	3	9	3	1	548	62.9	6.25	18.92	3	0	1.234	0.70296	110.5	89.5	53.19	11.05							3.11201e+07				5.49648e+07			9.45199e+07		4.454e+07		5.34848e+07	4.42834e+07
High	P17174	Aspartate aminotransferase, cytoplasmic OS=Homo sapiens GN=GOT1 PE=1 SV=3	0	175.991	59	20	772	20	1	413	46.2	7.01	2079.26	20	0	1.119	0.968585	105.6	94.4	35.42	36.88	1.00389e+10	1.51424e+10	9.50803e+09	1.5014e+10	1.17591e+10	7.41778e+09	7.60622e+09	1.29805e+10	9.93979e+09	1.14306e+10	7.93085e+09	1.04292e+10	8.1536e+09	3.97479e+09	3.44112e+09	5.81817e+09	6.71685e+09	8.87907e+09	1.43443e+10	1.12083e+10
High	P00505	Aspartate aminotransferase, mitochondrial OS=Homo sapiens GN=GOT2 PE=1 SV=3	0	225.383	66	26	1038	26	1	430	47.5	9.01	2559.74	26	0	0.936	0.642986	96.7	103.3	46.42	21.29	2.16257e+10	1.63297e+10	1.41511e+10	2.58504e+10	1.84041e+10	9.03996e+09	1.88565e+10	2.16262e+10	1.42204e+10	1.74189e+10	9.15795e+09	1.44728e+10	8.99938e+09	3.69563e+09	2.44429e+09	1.54654e+10	16228094168	1.032e+10	1.61466e+10	1.09137e+10
High	P14868	Aspartate--tRNA ligase, cytoplasmic OS=Homo sapiens GN=DARS PE=1 SV=2	0	33.047	27	11	52	11	1	501	57.1	6.55	105.54	11	0	1.255	0.290975	111.3	88.7	45.12	38.86	6.33283e+07	1.91841e+08	1.19463e+08	1.23281e+08	9.8766e+07	1.02746e+08	2.76004e+07	8.5082e+07	8.81337e+07	1.33448e+08	8.97614e+07	7.27844e+07	8.78392e+07	1.90184e+08	4.71572e+07	1.05385e+08	7.15219e+07	4.43782e+07	1.07009e+08	5.08998e+07
High	Q6PI48	Aspartate--tRNA ligase, mitochondrial OS=Homo sapiens GN=DARS2 PE=1 SV=1	0	30.736	17	9	33	9	1	645	73.5	8.02	73.93	9	0	0.741	0.390269	85.1	114.9	52.57	29.3	1.29804e+08	3.05056e+08	2.01893e+08	1.90053e+08	8.67608e+07	8.80691e+07	7.0215e+07	2.21374e+08	1.74186e+08	2.10932e+08	1.23745e+08	1.1506e+08	1.05924e+08	4.32629e+07	4.75537e+07	1.671e+08	9.20377e+07	1.98585e+08	1.21401e+08	1.85114e+08
High	Q9ULA0	Aspartyl aminopeptidase OS=Homo sapiens GN=DNPEP PE=1 SV=1	0	28.191	21	7	17	7	1	475	52.4	7.42	33.12	7	0	1.691	0.119279	125.7	74.3	71.24	63.97	7.41978e+07	3.41221e+07	1.46482e+07	8.57704e+07	3.62793e+07	9.43692e+06	3.63474e+07	5.36639e+07	2.72498e+07	3.40451e+07	1.80095e+07	3.22113e+07	8.13823e+06	2.40075e+07	3.71491e+06	2.07618e+07	1.90469e+07	5.48022e+06	2.27175e+07	3.3328e+06
High	Q9BXN1	Asporin OS=Homo sapiens GN=ASPN PE=1 SV=2	0	63.753	38	12	154	12	1	380	43.4	7.08	490.73	12	0	2.04	0.536066	134.2	65.8	81.08	94.07	1.8757e+09	3.33466e+08	1.05187e+09	1.98361e+08	6.46377e+08	2.86499e+09	4.41932e+08	1.82156e+08	3.11075e+08	1.51053e+09	1.40566e+09	9.86117e+08	1.48543e+09	1.13582e+09	1.7825e+07	1.52389e+09	1.22884e+08	9.04756e+08	1.22021e+08	4.83407e+08
High	Q15121	Astrocytic phosphoprotein PEA-15 OS=Homo sapiens GN=PEA15 PE=1 SV=2	0	36.613	61	5	70	5	1	130	15	5.02	184.89	5	0	1.472	0.0315764	119.1	80.9	30.86	18.46	1.29271e+08	9.41066e+07	1.19158e+08	1.06542e+08	1.25221e+08	1.23797e+08	5.94979e+07	1.18475e+08	9.32161e+07	1.1639e+08	1.2542e+08	1.14882e+08	1.35913e+08	1.93705e+08	3.85338e+07	8.72631e+07	7.14228e+07	8.04615e+07	9.90471e+07	6.0552e+07	Met-loss+Acetyl [N-Term]
High	P24539	ATP synthase F(0) complex subunit B1, mitochondrial OS=Homo sapiens GN=ATP5F1 PE=1 SV=2	0	109.837	53	15	308	15	1	256	28.9	9.36	651.27	15	0	0.954	0.43365	97.7	102.3	38.47	44.32	3.7623e+09	2.85578e+09	3.84621e+09	5.09777e+09	3.08612e+09	1.96223e+09	4.5716e+09	4.4689e+09	3.45378e+09	3.38922e+09	2.6858e+09	3.19287e+09	2.73266e+09	1.01615e+09	8.46347e+08	4.92246e+09	5.96596e+09	2.21309e+09	3.34571e+09	2.26811e+09
High	Q5TC12	ATP synthase mitochondrial F1 complex assembly factor 1 OS=Homo sapiens GN=ATPAF1 PE=1 SV=1	0	31.467	25	6	39	6	1	328	36.4	7.96	111.05	6	0	0.948	0.108786	97.3	102.7	49.98	20.72	1.38099e+08	2.32677e+08	9.32728e+07	1.48306e+08	1.3006e+08	4.23875e+07	1.51297e+08	1.80176e+08	1.21187e+08	1.06948e+08	9.76624e+07	1.32135e+08	5.2894e+07	2.60651e+07	4.24907e+07	1.61257e+08	1.27853e+08	1.07989e+08	1.67453e+08	1.10371e+08
High	Q8N5M1	ATP synthase mitochondrial F1 complex assembly factor 2 OS=Homo sapiens GN=ATPAF2 PE=1 SV=1	0	24.382	28	6	39	6	1	289	32.8	7.09	85.4	6	0	1.008	0.288696	100.4	99.6	49.26	49.89	5.75723e+07	4.84504e+07	6.88719e+07	1.00955e+08	7.22462e+07	1.19316e+07	8.2082e+07	1.02497e+08	8.59042e+07	9.63661e+07	8.16845e+07	9.96046e+07	6.59302e+07	4.15935e+06	1.79522e+07	1.10478e+08	1.38685e+08	3.95539e+07	7.16701e+07	5.26388e+07
High	P00846	ATP synthase subunit a OS=Homo sapiens GN=MT-ATP6 PE=1 SV=1	0.004	9.53	8	2	38	2	1	226	24.8	10.1	68.01	2	0	0.917	0.996363	95.7	104.3	66.29	77.29	2.64466e+08	5.64955e+07	1.47897e+08	4.22605e+08	1.69521e+08	9.28494e+07	3.61288e+08	2.8545e+08	1.32762e+08	1.9402e+08	1.44657e+08	1.02206e+08	1.30535e+08	5.46523e+07	3.04699e+07	3.15413e+08	372316394	7.07435e+07	1.57689e+08	3.86496e+07
High	P25705	ATP synthase subunit alpha, mitochondrial OS=Homo sapiens GN=ATP5A1 PE=1 SV=1	0	398.104	69	41	4345	41	1	553	59.7	9.13	12169.5	41	0	0.892	0.0556973	94.3	105.7	41.21	13.82	9.2992e+10	1.25839e+11	1.1785e+11	1.65976e+11	1.24189e+11	4.72636e+10	9.40756e+10	1.3017e+11	8.85704e+10	1.08796e+11	1.06545e+11	1.15849e+11	1.08364e+11	2.49122e+10	1.67053e+10	1.16376e+11	1.33211e+11	1.00682e+11	1.45768e+11	1.21497e+11
High	P06576	ATP synthase subunit beta, mitochondrial OS=Homo sapiens GN=ATP5B PE=1 SV=3	0	592.149	81	36	5904	36	1	529	56.5	5.4	17437	36	0	0.967	0.176	98.3	101.7	40.06	17.16	8.70503e+10	9.62441e+10	9.43351e+10	1.46379e+11	1.04177e+11	4.46688e+10	8.7709e+10	1.1634e+11	7.9656e+10	9.03005e+10	8.81065e+10	9.34072e+10	8.95277e+10	2.27863e+10	1.58064e+10	9.02407e+10	1.13783e+11	7.2719e+10	1.09255e+11	9.25682e+10
High	O75947	ATP synthase subunit d, mitochondrial OS=Homo sapiens GN=ATP5H PE=1 SV=3	0	91.96	66	10	359	10	1	161	18.5	5.3	862.62	10	0	0.697	0.0238749	82.1	117.9	48.16	41.02	1.60171e+09	1.73908e+09	3.2814e+09	2.03352e+09	1.9121e+09	1.13925e+09	3.93041e+09	2.23737e+09	2.2247e+09	2.68162e+09	1.76155e+09	1.70337e+09	1.77714e+09	3.71245e+08	4.68476e+08	4.35765e+09	5178234921	2.10972e+09	2.40606e+09	2.55086e+09
High	P30049	ATP synthase subunit delta, mitochondrial OS=Homo sapiens GN=ATP5D PE=1 SV=2	0	47.322	62	5	144	5	1	168	17.5	5.49	442.57	5	0	0.933	0.103391	96.5	103.5	35.57	12.74	2.33779e+09	2.36919e+09	2.62939e+09	3.5542e+09	2.97935e+09	1.54366e+09	2.84534e+09	2.92354e+09	2.10848e+09	2.58257e+09	3.00244e+09	2.54643e+09	2.92239e+09	9.08983e+08	3.81091e+08	2.76919e+09	3.35522e+09	2.39673e+09	2.94179e+09	2.63804e+09
High	P56385	ATP synthase subunit e, mitochondrial OS=Homo sapiens GN=ATP5I PE=1 SV=2	0.001	12.617	52	3	42	3	1	69	7.9	9.35	66.27	3	0	0.815	0.0532555	89.8	110.2	45.41	10.15	1.36169e+09	5.68485e+08	1.23505e+09	1.32625e+09	1.53938e+09	6.23671e+08	1.65327e+09	1.32374e+09	1.46615e+09	1.28712e+09	1.16405e+09	1.04327e+09	1.20784e+09	2.33917e+08	1.24856e+07	1.51572e+09	1723454952	1.38917e+09	1.68838e+09	1.40106e+09
Medium	P56381	ATP synthase subunit epsilon, mitochondrial OS=Homo sapiens GN=ATP5E PE=1 SV=2	0.011	4.792	16	1	45	1	1	51	5.8	9.92	102.44	1	0	0.725	0.446858	84.1	115.9	50.9	41.72	1.01134e+09	7.02994e+08	9.38303e+08	2.0739e+09	1.19712e+09	3.9138e+08	1.28015e+09	1.38761e+09	6.57816e+08	9.65577e+08	9.22635e+08	1.20296e+09	8.99851e+08	2.89136e+08	1.6837e+08	1.2936e+09	1615096200	9.02108e+08	1.34335e+09	4.18439e+08
High	P56134	ATP synthase subunit f, mitochondrial OS=Homo sapiens GN=ATP5J2 PE=1 SV=3	0	23.656	40	3	238	3	1	94	10.9	9.67	554.41	3	0	1.259	0.845263	111.5	88.5	49.95	44	1.55286e+09	1.102e+09	1.3424e+09	3.05428e+09	1.55438e+09	7.7487e+08	1.36243e+09	2.26467e+09	1.53563e+09	1.50328e+09	9.92043e+08	1.6357e+09	1.06784e+09	4.3325e+08	2.98333e+08	1.08238e+09	1505324726	8.64759e+08	2.00326e+09	6.56638e+08	Met-loss+Acetyl [N-Term]
High	O75964	ATP synthase subunit g, mitochondrial OS=Homo sapiens GN=ATP5L PE=1 SV=3	0	20.415	47	3	78	3	1	103	11.4	9.64	140.61	3	0	0.815	0.121555	89.8	110.2	60.01	62.7	3.78796e+08	3.22723e+08	6.57839e+08	6.47107e+08	4.89634e+08	2.2128e+08	1.18411e+09	5.44507e+08	8.44811e+08	5.60726e+08	3.76874e+08	5.11656e+08	3.59293e+08	1.03095e+08	2.96735e+07	1.36267e+09	1.50916e+09	5.45199e+08	6.01061e+08	2.88586e+08
High	P36542	ATP synthase subunit gamma, mitochondrial OS=Homo sapiens GN=ATP5C1 PE=1 SV=1	0	75.983	41	10	399	10	1	298	33	9.22	913.49	10	0	0.796	0.289011	88.7	111.3	45.48	33.16	6.07059e+09	4.96963e+09	5.03292e+09	8.75901e+09	5.44452e+09	2.07593e+09	6.55898e+09	7.08297e+09	2.98804e+09	4.40504e+09	4.28034e+09	4.60806e+09	4.16174e+09	1.64053e+09	1.01054e+09	5.78632e+09	7.65667e+09	3.75505e+09	6.31652e+09	3.40913e+09
High	P48047	ATP synthase subunit O, mitochondrial OS=Homo sapiens GN=ATP5O PE=1 SV=1	0	113.484	67	12	564	12	1	213	23.3	9.96	1581.15	12	0	0.759	0.0700499	86.3	113.7	48.48	22.22	7.59398e+09	5.51211e+09	6.97826e+09	1.18103e+10	7.91644e+09	2.41058e+09	7.81488e+09	9.46106e+09	2.642e+09	5.61783e+09	5.82125e+09	6.59763e+09	6.12619e+09	1.85289e+09	1.59116e+09	8.07083e+09	8.71072e+09	5.95272e+09	9.50177e+09	5.70601e+09
High	Q99766	ATP synthase subunit s, mitochondrial OS=Homo sapiens GN=ATP5S PE=1 SV=3	0.006	7.621	13	3	30	3	1	215	24.9	7.56	57.07	3	0	5.336	0.261313	168.4	31.6	59.68	109.4	3.42937e+07	9.75604e+06	7.28273e+07	7.79012e+07	1.14438e+08		1.18764e+07	1.10119e+08	1.64962e+08	4.85266e+07	9.46969e+07	1.2863e+08	8.2966e+07			1.50674e+07	135080981	1.43768e+07	1.00212e+07	7.55919e+07
High	P18859	ATP synthase-coupling factor 6, mitochondrial OS=Homo sapiens GN=ATP5J PE=1 SV=1	0	57.471	49	5	79	5	1	108	12.6	9.52	304.43	5	0	2.858	0.94242	148.2	51.8	50.68	92.2	5.30924e+08	1.29483e+08	4.71227e+08	7.61997e+08	6.10104e+08	2.18473e+08	6.79596e+08	5.47901e+08	4.89499e+08	3.63454e+08	4.6401e+08	4.59312e+08	6.1334e+08	5.18703e+07	8.60881e+07	9.11487e+08	1060412671	1.64858e+08	1.59295e+08	1.64863e+08
High	O43681	ATPase ASNA1 OS=Homo sapiens GN=ASNA1 PE=1 SV=2	0	17.343	24	5	45	5	1	348	38.8	4.91	86.8	5	0	0.89	0.920551	94.2	105.8	19.98	26.48	1.00106e+08	5.52833e+07	1.12455e+08	1.13918e+08	1.44749e+08	8.3543e+07	9.69285e+07	1.30414e+08	1.03167e+08	1.0822e+08	9.023e+07	1.00302e+08	1.08123e+08	1.03677e+08	8.71443e+07	1.15862e+08	7.33383e+07	1.31366e+08	1.16606e+08	7.31521e+07	Met-loss+Acetyl [N-Term]
High	Q8NBU5	ATPase family AAA domain-containing protein 1 OS=Homo sapiens GN=ATAD1 PE=1 SV=1	0	18.522	12	3	28	3	1	361	40.7	6.9	61.27	3	0	0.997	0.963782	99.8	100.2	54.05	51.21	2.76093e+07	1.73855e+07	2.05352e+07	3.96593e+07	1.81624e+07	1.02174e+07	3.37381e+07	3.80259e+07	3.24622e+07	2.88036e+07	6.01887e+07	2.39758e+07	2.68597e+07	9.81314e+06	3.86959e+06	4.08323e+07	3.74987e+07	2.51182e+07	2.69414e+07	5.35903e+06
High	Q9NVI7	ATPase family AAA domain-containing protein 3A OS=Homo sapiens GN=ATAD3A PE=1 SV=2	0	25.541	17	9	36	9	1	634	71.3	8.98	78.74	9	0	0.782	0.213517	87.8	112.2	54.44	19.86	1.59919e+08	1.35172e+08	4.62903e+07	1.42435e+08	1.20976e+08	2.74628e+07	1.53289e+08	1.60354e+08	7.56046e+07	7.805e+07	8.62193e+07	8.28988e+07	6.06404e+07	1.69175e+07	3.38464e+07	1.10795e+08	1.06027e+08	7.55409e+07	1.25091e+08	8.53053e+07
High	Q9UII2	ATPase inhibitor, mitochondrial OS=Homo sapiens GN=ATPIF1 PE=1 SV=1	0	23.109	29	5	63	5	1	106	12.2	9.35	157.45	5	0	0.847	0.0341124	91.7	108.3	49.8	14.96	3.75891e+08	1.99355e+08	5.54116e+08	3.09222e+08	2.95359e+08	1.17443e+08	3.18458e+08	2.63337e+08	1.32733e+08	2.9854e+08	3.24898e+08	3.20139e+08	3.39555e+08	3.69908e+07	8.41811e+07	3.53037e+08	3.09607e+08	2.99333e+08	4.31954e+08	3.52374e+08
Medium	O94911	ATP-binding cassette sub-family A member 8 OS=Homo sapiens GN=ABCA8 PE=1 SV=3	0.012	4.243	1	2	3	2	1	1581	179.1	7.18	1.87	2	0	0.754	0.230887	86	114	32.68	46.83							2.90259e+06					2.74536e+06	1.48494e+06			6.28938e+06	3845809	1.91141e+06	3.44584e+06
High	Q9NRK6	ATP-binding cassette sub-family B member 10, mitochondrial OS=Homo sapiens GN=ABCB10 PE=1 SV=2	0.007	7.445	3	2	3	2	1	738	79.1	9.85	6.64	2	0	2.336	0.619319	140	60	40.53	101.27	8.41103e+06	6.87955e+06		7.22508e+06			5.00289e+06			2.23302e+06							1.19797e+06		7.24178e+06
High	O75027	ATP-binding cassette sub-family B member 7, mitochondrial OS=Homo sapiens GN=ABCB7 PE=1 SV=2	0	17.22	10	5	34	5	1	752	82.6	9.33	68.74	5	0	0.95	0.629202	97.4	102.6	41.93	58.65	8.81157e+07	7.40746e+07	6.51996e+07	1.20295e+08	1.28443e+08	1.20676e+07	8.06012e+07	8.27591e+07	2.8293e+07	1.06026e+08	5.75379e+07	8.41367e+07	1.0035e+08			9.83124e+07	107807130	8.71244e+07	2.39779e+07	2.67046e+07
High	P28288	ATP-binding cassette sub-family D member 3 OS=Homo sapiens GN=ABCD3 PE=1 SV=1	0.005	7.927	6	2	5	2	1	659	75.4	9.36	13.13	2	0	0.877	0.622945	93.5	106.5	47.85	62.25		8.63041e+06	1.45769e+07	7.77354e+06	6.37079e+06	2.14891e+07	1.37829e+07	5.01702e+06	5.80249e+06	1.31564e+07	1.55608e+07		7.27402e+06			1.64405e+07	1.14038e+07		8.48744e+06	2.11102e+06
High	P61221	ATP-binding cassette sub-family E member 1 OS=Homo sapiens GN=ABCE1 PE=1 SV=1	0.008	5.95	4	2	8	2	1	599	67.3	8.34	8.05	2	0	2.86	0.0421061	148.2	51.8	58.24	59.19	2.30238e+07	2.67876e+07	9.96557e+06	3.36633e+07	2.5066e+07	1.50275e+07	2.42094e+07	4.70065e+07	9.02561e+06	1.5782e+07	1.1017e+07		4.39419e+06	3.38156e+07	1.03416e+07	1.64674e+07	7140154	5.24745e+06	6.21947e+06
High	P53396	ATP-citrate synthase OS=Homo sapiens GN=ACLY PE=1 SV=3	0.009	5.155	2	2	4	2	1	1101	120.8	7.33	6.21	2	0	0.689	0.996337	81.6	118.4	65.61	68.6	1.18783e+07	3.0405e+07	1.34836e+07	8.05013e+06	1.08204e+07		8.67386e+06		9.2027e+06	1.11648e+07	8.82607e+06	9.96869e+06	3.32723e+06	2.2511e+07	3.42636e+07	2.96772e+06	10043237	3.11491e+07	1.57138e+07	1.57972e+07
High	Q8IW45	ATP-dependent (S)-NAD(P)H-hydrate dehydratase OS=Homo sapiens GN=NAXD PE=1 SV=1	0.003	10.488	11	3	13	3	1	347	36.6	8.06	24.72	3	0	1.385	0.498901	116.1	83.9	43.52	51.22	1.65468e+07	1.41261e+07	1.81725e+07	4.23701e+07	3.69607e+07	1.23034e+07	3.43929e+07	4.17117e+07	2.7227e+07	1.07633e+07	2.56839e+07	3.29862e+07	2.3897e+07	1.58781e+07		3.58621e+07	28479603	1.36245e+07	1.78883e+07	9.72398e+06
High	P17858	ATP-dependent 6-phosphofructokinase, liver type OS=Homo sapiens GN=PFKL PE=1 SV=6	0	59.169	18	10	181	6	1	780	85	7.5	430.14	10	0	0.882	0.563456	93.7	106.3	38.62	52.42	4.47805e+07	3.90724e+07	6.52374e+07	5.31079e+07	4.62526e+07	7.51744e+07	6.64647e+07	3.28442e+07	4.12052e+07	7.67421e+07	4.94083e+07	7.43969e+07	7.21089e+07	1.07562e+08	1.87864e+07	6.78603e+07	80259133	6.02336e+07	2.81298e+07	1.78888e+07
High	P08237	ATP-dependent 6-phosphofructokinase, muscle type OS=Homo sapiens GN=PFKM PE=1 SV=2	0	306.86	63	30	771	28	1	780	85.1	7.99	2059.96	30	3	0.799	0.344232	88.8	111.2	41.04	31.08	7.51899e+09	4.44568e+09	5.80328e+09	9.20163e+09	6.10349e+09	3.03748e+09	5.97203e+09	6.73324e+09	6.31268e+09	4.71573e+09	4.81075e+09	5.77177e+09	4.80452e+09	1.61816e+09	9.82487e+08	7.22758e+09	7.34785e+09	4.34464e+09	7.24026e+09	3.54061e+09
High	Q01813	ATP-dependent 6-phosphofructokinase, platelet type OS=Homo sapiens GN=PFKP PE=1 SV=2	0	160.271	50	29	405	26	1	784	85.5	7.55	943.45	29	2	1.05	0.570013	102.4	97.6	44.43	46.44	1.68878e+09	7.48974e+08	2.73495e+09	1.14656e+09	1.67804e+09	1.12905e+09	2.01303e+09	1.53232e+09	1.15478e+09	2.79445e+09	1.41134e+09	1.23067e+09	1.5684e+09	8.95943e+08	4.43031e+08	2.95505e+09	1.34454e+09	1.46705e+09	1.09911e+09	1.26329e+09
High	Q08211	ATP-dependent RNA helicase A OS=Homo sapiens GN=DHX9 PE=1 SV=4	0	23.257	6	6	38	6	1	1270	140.9	6.84	99.73	6	0	1.165	0.906436	107.6	92.4	31.64	39.09	6.73068e+07	5.40548e+07	4.46417e+07	5.01017e+07	4.40173e+07	6.01849e+07	3.40968e+07	4.91974e+07	7.71961e+07	8.05626e+07	6.81337e+07	6.9981e+07	6.1912e+07	9.21317e+07	2.21756e+07	5.84905e+07	5.16622e+07	4.68344e+07	9.37404e+07	3.45266e+07
High	Q92499	ATP-dependent RNA helicase DDX1 OS=Homo sapiens GN=DDX1 PE=1 SV=2	0	41.629	21	12	70	12	1	740	82.4	7.23	163.97	12	0	0.898	0.411344	94.6	105.4	26.65	44.23	1.18246e+08	1.34223e+08	1.18188e+08	1.30832e+08	1.33261e+08	7.60507e+07	1.26635e+08	1.57614e+08	1.18255e+08	1.33334e+08	8.17032e+07	1.21009e+08	1.0938e+08	1.04806e+08	3.3131e+07	1.3647e+08	1.31714e+08	1.09291e+08	2.40032e+08	7.63763e+07
High	Q9UMR2	ATP-dependent RNA helicase DDX19B OS=Homo sapiens GN=DDX19B PE=1 SV=1	0.009	6.903	7	2	3	2	1	479	53.9	6.3	6.45	2	0	0.64	5.8687e-05	78	122	28.44	2.35	2.73552e+07		4.32044e+07	3.30979e+07	3.79914e+07	3.10435e+07	3.29341e+07	4.39676e+07	5.38641e+07	2.14557e+07	3.88922e+07	5.174e+07	4.3122e+07	2.01094e+07	2.85828e+07	5.63714e+07	54528828
High	O00571	ATP-dependent RNA helicase DDX3X OS=Homo sapiens GN=DDX3X PE=1 SV=3	0	32.79	15	8	78	7	1	662	73.2	7.18	173.34	8	1	1.016	0.893814	100.8	99.2	28.8	26.54	1.63593e+08	5.76675e+07	1.32371e+08	1.26635e+08	1.33965e+08	1.1769e+08	9.98711e+07	1.42889e+08	8.75811e+07	1.48511e+08	1.56633e+08	1.23644e+08	1.55292e+08	1.52461e+08	4.83743e+07	1.30327e+08	1.05409e+08	1.37324e+08	1.47889e+08	6.9494e+07
High	Q8IYB8	ATP-dependent RNA helicase SUPV3L1, mitochondrial OS=Homo sapiens GN=SUPV3L1 PE=1 SV=1	0.008	6.374	3	2	5	2	1	786	87.9	7.99	11.61	2	0	1.691	0.233652	125.7	74.3	61.74	56.21	6.62404e+07	3.20277e+07	7.33769e+07	1.34108e+07	4.01955e+07	1.53783e+08	4.05241e+07		5.42781e+07	6.4727e+07	8.24749e+07	6.6479e+07	8.91468e+07	1.68381e+08	4.27595e+07	8.48496e+07	38727688	4.9181e+07	1.6526e+07	3.53028e+07
High	Q8NI60	Atypical kinase COQ8A, mitochondrial OS=Homo sapiens GN=COQ8A PE=1 SV=1	0	72.434	36	17	151	17	1	647	71.9	6.99	330.29	17	0	0.962	0.312705	98	102	58.45	50.2	9.06737e+08	9.2292e+08	4.80334e+08	1.22276e+09	2.80224e+08	2.96516e+08	4.39847e+08	9.32818e+08	6.1701e+08	3.52262e+08	4.89789e+08	7.56164e+08	4.9004e+08	8.16391e+07	1.36171e+08	5.09351e+08	8.5315e+08	3.69412e+08	1.1913e+09	4.65339e+08	Met-loss+Acetyl [N-Term]
High	O95816	BAG family molecular chaperone regulator 2 OS=Homo sapiens GN=BAG2 PE=1 SV=1	0.002	11.064	18	4	19	4	1	211	23.8	6.7	35.56	4	0	1.104	0.739274	104.9	95.1	30.15	24.75	2.16442e+08	2.49585e+08	2.05525e+08	2.33313e+08	3.17329e+08	1.42244e+08	2.46058e+08	2.55539e+08	2.3644e+08	2.57552e+08	2.1833e+08	2.56971e+08	2.18409e+08	1.04641e+08	6.48496e+07	2.11391e+08	186849579	2.82596e+08	2.60722e+08	1.49744e+08
High	O95817	BAG family molecular chaperone regulator 3 OS=Homo sapiens GN=BAG3 PE=1 SV=3	0	44.605	20	9	54	9	1	575	61.6	6.95	119.1	9	0	0.708	0.0398722	82.9	117.1	33.72	21.37	4.23786e+08	5.93639e+08	4.88259e+08	7.50749e+08	6.45684e+08	3.53513e+08	7.09732e+08	5.52628e+08	2.75718e+08	5.51684e+08	3.73856e+08	3.47838e+08	2.64561e+08	4.14891e+08	2.92708e+08	5.08914e+08	4.67241e+08	5.988e+08	7.60242e+08	7.35317e+08
High	P02730	Band 3 anion transport protein OS=Homo sapiens GN=SLC4A1 PE=1 SV=3	0	135.338	34	21	255	21	1	911	101.7	5.19	657.3	21	0	1.194	0.0821421	108.8	91.2	108.31	26.57	6.50115e+08	1.09641e+09	1.33438e+09	1.17647e+09	7.26978e+08	2.01875e+09	6.36641e+08	9.1616e+08	1.09923e+09	7.31614e+08	7.98322e+08	7.73825e+08	7.42191e+08	5.51718e+09	6.24003e+09	6.69323e+08	9.53492e+08	7.67557e+08	1.09075e+09	5.58289e+08
High	O43491	Band 4.1-like protein 2 OS=Homo sapiens GN=EPB41L2 PE=1 SV=1	0.001	14.249	7	6	12	6	1	1005	112.5	5.44	23.68	6	0	0.833	0.464605	90.9	109.1	71.54	24.68	5.31679e+07	3.09458e+07		4.24619e+07	4.56294e+07	9.01848e+07	3.22919e+07	2.64249e+07	1.47589e+07	2.27572e+07	1.73377e+07	7.34153e+07	6.67182e+07	1.45377e+08		6.53152e+07	50960427	5.74504e+07	3.51381e+07	4.03277e+07
High	P50895	Basal cell adhesion molecule OS=Homo sapiens GN=BCAM PE=1 SV=2	0	35.32	18	9	70	9	1	628	67.4	5.81	196.34	9	0	1.02	0.820495	101	99	52.1	56.43	2.50056e+08	9.50541e+07	1.97777e+08	3.82667e+08	1.54903e+08	1.11991e+08	1.56203e+08	2.24917e+08	1.65039e+08	1.13742e+08	2.63364e+08	2.5588e+08	2.61066e+08	5.86477e+07	2.34638e+07	6.20498e+07	161744547	1.62648e+08	3.0333e+08	1.10294e+08
High	P98160	Basement membrane-specific heparan sulfate proteoglycan core protein OS=Homo sapiens GN=HSPG2 PE=1 SV=4	0	1030.45	60	155	2710	155	1	4391	468.5	6.51	8186.26	155	0	0.949	0.437297	97.4	102.6	24.69	16.89	2.37266e+10	1.64606e+10	2.01542e+10	1.7127e+10	1.55164e+10	1.78924e+10	1.595e+10	1.52217e+10	1.46793e+10	3.04116e+10	1.72646e+10	2.37098e+10	1.78731e+10	1.80871e+10	1.20836e+10	1.93598e+10	1.30174e+10	1.88097e+10	1.81865e+10	1.45025e+10
High	Q9Y6E2	Basic leucine zipper and W2 domain-containing protein 2 OS=Homo sapiens GN=BZW2 PE=1 SV=1	0	31.216	14	4	53	4	1	419	48.1	6.68	141.21	4	0	1.134	0.360496	106.3	93.7	45.35	32.57	1.04234e+08	4.9303e+07	5.36875e+07	1.10064e+08	1.26086e+08	5.29057e+07	9.3646e+07	9.94915e+07	9.32758e+07	6.07271e+07	4.69413e+07	9.35123e+07	8.43144e+07	1.72387e+07	1.77994e+07	7.4336e+07	7.19854e+07	8.64888e+07	1.23123e+08	5.12469e+07
High	P35613	Basigin OS=Homo sapiens GN=BSG PE=1 SV=2	0	28.988	19	6	62	6	1	385	42.2	5.66	144.83	6	0	0.761	0.00752734	86.4	113.6	33.91	8.38	2.20419e+08	2.55097e+08	2.6515e+08	4.22738e+08	3.37053e+08	2.15275e+08	3.44194e+08	4.14882e+08	3.07401e+08	3.09674e+08	3.5028e+08	3.83601e+08	3.64052e+08	1.10878e+08	9.70667e+07	4.06833e+08	428323471	4.07821e+08	3.82339e+08	3.42196e+08
High	P51572	B-cell receptor-associated protein 31 OS=Homo sapiens GN=BCAP31 PE=1 SV=3	0.009	5.041	7	2	4	2	1	246	28	8.44	3.96	2	0	0.647	0.332769	78.6	121.4	41.3	58.98	2.7462e+07		7.05298e+07	2.20107e+07	3.87033e+07	3.4437e+07	4.64993e+07	4.98037e+07	1.93714e+07	4.18015e+07	2.80104e+07		1.34675e+07	3.87282e+07	4.58208e+07	1.01384e+08	63414822	5.98155e+07	2.37584e+07	2.45694e+07
High	Q9BXK5	Bcl-2-like protein 13 OS=Homo sapiens GN=BCL2L13 PE=1 SV=1	0	25.531	27	8	32	8	1	485	52.7	4.44	73.37	8	0	0.42	0.0292677	59.1	140.9	72.18	54.64	1.34717e+07	4.99608e+07	8.11762e+06	3.50938e+07	1.85323e+07	3.48817e+06	2.93361e+07	1.56618e+07	2.08079e+07	2.22906e+07	1.33088e+07	4.66757e+06	1.44326e+07	1.52709e+07	1.53275e+06	5.94821e+07	25115658	6.28442e+07	3.63688e+07	1.31802e+07	Met-loss+Acetyl [N-Term]
Medium	Q6Y288	Beta-1,3-glucosyltransferase OS=Homo sapiens GN=B3GLCT PE=1 SV=2	0.015	3.886	6	2	5	2	1	498	56.5	7.5	6.99	2	0	0.384	0.00429147	55.5	144.5	49.57	38.77	5.27159e+06		8.56181e+06			1.46396e+06		3.30014e+06	6.29256e+06	3.83669e+06	8.23564e+06	7.06124e+06		2.41537e+06		2.0672e+07	16729962	8.33169e+06		1.12406e+07
High	P02749	Beta-2-glycoprotein 1 OS=Homo sapiens GN=APOH PE=1 SV=3	0	52.2	43	8	111	8	1	345	38.3	7.97	330.7	8	0	1.271	0.136947	111.9	88.1	56.08	32.41	3.01757e+08	2.41601e+08	3.68416e+08	2.4004e+08	3.68266e+08	9.03196e+08	1.75993e+08	1.3023e+08	3.92963e+08	4.44417e+08	6.80978e+08	5.48957e+08	7.51548e+08	9.65517e+08	3.85191e+08	3.69039e+08	1.79369e+08	3.03169e+08	2.15789e+08	3.99826e+08
High	P61769	Beta-2-microglobulin OS=Homo sapiens GN=B2M PE=1 SV=1	0.002	11.215	27	2	4	2	1	119	13.7	6.52	11.49	2	0	0.537	0.914228	69.9	130.1	147.86	60.51			1.27901e+07	1.05796e+07	3.82616e+07			7.61596e+06		6.06093e+06	6.25007e+06		5.3693e+06	1.62339e+08	1.74784e+08				3.11256e+07	1.24723e+07
High	Q13425	Beta-2-syntrophin OS=Homo sapiens GN=SNTB2 PE=1 SV=1	0.005	8.576	6	3	16	3	1	540	57.9	8.82	19.75	3	0	1.607	0.0914086	123.3	76.7	42.79	60.36	1.83668e+07	1.41909e+07	6.66062e+06	9.09729e+06	6.8289e+06	8.56817e+06	5.05401e+06	8.34476e+06	4.58109e+06	8.87737e+06	5.05573e+06	8.2599e+06	7.5763e+06	9.18224e+06		5.25141e+06	2863838	5.16498e+06	1.03161e+07	2.40885e+06
High	Q562R1	Beta-actin-like protein 2 OS=Homo sapiens GN=ACTBL2 PE=1 SV=2	0	158.099	38	17	4991	5	1	376	42	5.59	8406.32	17	0	0.44	0.0362514	61.1	138.9	100.4	58.99		4.88156e+07		7.8162e+07		1.0661e+07	1.43364e+07		2.65169e+06	9.86574e+06	1.35992e+07	3.31679e+07	1.15891e+07	1.02321e+07	1.40004e+07	2.82905e+07	2.67548e+07	3.38363e+07	7.86674e+07
High	P13929	Beta-enolase OS=Homo sapiens GN=ENO3 PE=1 SV=5	0	222.925	63	22	701	16	1	434	47	7.71	2154.6	22	2	0.904	0.167128	95	105	35.91	9.9	4.59871e+09	3.73003e+09	5.04669e+09	5.35936e+09	5.24745e+09	2.73306e+09	4.36222e+09	5.0252e+09	3.72408e+09	4.15432e+09	3.84277e+09	3.6481e+09	3.64527e+09	1.45977e+09	5.11619e+08	5.00874e+09	4.11995e+09	4.24969e+09	4.28222e+09	3.86538e+09
Medium	P07686	Beta-hexosaminidase subunit beta OS=Homo sapiens GN=HEXB PE=1 SV=3	0.016	3.361	2	1	2	1	1	556	63.1	6.76	1.71	1	0	1.098	0.259598	104.7	95.3	58.45	49.38			1.92158e+07				7.8629e+06			7.34917e+06						5.48567e+06		9.35513e+06	2.56989e+06	9.39718e+06
Medium	Q93088	Betaine--homocysteine S-methyltransferase 1 OS=Homo sapiens GN=BHMT PE=1 SV=2	0.013	4.053	4	2	2	2	1	406	45	7.03	5.08	2	0	0.988	0.879391	99.4	100.6	145.57	24		2.96274e+08	4.04029e+06			8.85632e+07						3.01974e+07	2.96278e+07	1.50566e+07	3.13978e+07	3.62586e+07	25739162
High	Q9HBI1	Beta-parvin OS=Homo sapiens GN=PARVB PE=1 SV=1	0	24.283	22	7	25	5	1	364	41.7	6.73	51.23	7	2	2.161	0.0149484	136.7	63.3	101.72	42.14	1.09196e+08	6.0751e+07	1.87029e+07	2.74728e+07	1.56373e+07	4.39606e+07	2.15268e+07	3.10109e+07	1.10566e+07	2.74849e+07	1.42834e+07	1.57782e+07	1.65049e+07	5.38379e+07	1.66971e+08	1.64245e+07	2.03548e+07	1.27147e+07	1.25009e+07	5.08954e+06
High	Q16585	Beta-sarcoglycan OS=Homo sapiens GN=SGCB PE=1 SV=1	0	38.224	37	7	58	7	1	318	34.8	8.62	181.03	7	0	1.48	0.815679	119.3	80.7	44.05	68.75	2.41128e+08	5.38457e+07	1.71221e+08	2.02898e+08	2.36901e+08	2.80372e+08	3.9482e+08	2.23294e+08	1.83111e+08	2.85492e+08	2.94214e+08	3.3736e+08	2.25156e+08	8.0682e+07	7.5751e+07	4.64686e+08	435053302	1.4432e+08	1.52169e+08	9.24836e+07	Met-loss+Acetyl [N-Term]
High	Q8N3L3	Beta-taxilin OS=Homo sapiens GN=TXLNB PE=1 SV=3	0.002	10.738	6	3	5	3	1	684	76.5	4.93	7.52	3	0	0.781	0.369958	87.7	112.3	45.36	27.16	1.27661e+07		2.04471e+07	1.46242e+07	1.71711e+07	6.05002e+06	3.01627e+07	9.94877e+06	1.24304e+07	1.74428e+07	2.36752e+07	1.07444e+07	2.92737e+07	1.03275e+07		2.48323e+07	16994152	1.11665e+07	2.05692e+07	1.87138e+07
High	P55957	BH3-interacting domain death agonist OS=Homo sapiens GN=BID PE=1 SV=1	0.008	6.616	14	2	3	2	1	195	22	5.44	3.97	2	0	1.477	0.64341	119.3	80.7	84.1	79.13	1.30822e+06		823370	1.00261e+06	298276	651805		991003	273838		306789	573445	253769	2.88732e+06	1.96394e+06		246828		1.26108e+06	496014
High	P34913	Bifunctional epoxide hydrolase 2 OS=Homo sapiens GN=EPHX2 PE=1 SV=2	0	17.134	16	4	15	4	1	555	62.6	6.28	36.7	4	0	1.185	0.845659	108.5	91.5	89.86	119.92	6.90717e+06	6.17094e+06	1.20006e+06	2.98726e+06		387638		4.36552e+06			882825		1.824e+06	303166		6.61337e+06		257012	1.53898e+06
High	P07814	Bifunctional glutamate/proline--tRNA ligase OS=Homo sapiens GN=EPRS PE=1 SV=5	0	15.721	4	5	11	4	1	1512	170.5	7.33	22.02	5	0	0.823	0.370197	90.3	109.7	23.57	34.14	2.68008e+07	3.14713e+07	2.24626e+07	4.08672e+07	2.79025e+07	2.63502e+07	1.85489e+07	2.46131e+07	2.47077e+07	3.07028e+07	2.56322e+07	2.59481e+07	2.21562e+07	3.23183e+07	1.43196e+07	2.23493e+07	31531621	1.99081e+07	4.11239e+07	4.4238e+07
High	P31939	Bifunctional purine biosynthesis protein PURH OS=Homo sapiens GN=ATIC PE=1 SV=3	0	49.035	32	12	71	12	1	592	64.6	6.71	139.34	12	0	1.203	0.742149	109.2	90.8	20.93	53.05	1.10341e+08	7.12201e+07	1.19848e+08	8.49004e+07	8.6437e+07	9.91965e+07	6.50904e+07	9.56057e+07	1.25951e+08	1.04787e+08	1.17266e+08	7.84573e+07	7.75929e+07	1.26428e+08	1.19248e+08	1.8845e+08	93882425	5.51883e+07	7.24878e+07	8.2455e+07
High	P21810	Biglycan OS=Homo sapiens GN=BGN PE=1 SV=2	0	153.854	51	14	559	13	1	368	41.6	7.52	1717.47	14	0	2.041	0.273693	134.2	65.8	95.92	89.11	6.8878e+09	2.05676e+09	3.54909e+09	8.20786e+08	2.37611e+09	1.50064e+10	1.34093e+09	7.69634e+08	1.10597e+09	7.25217e+09	2.94499e+09	3.64242e+09	3.49648e+09	7.71958e+09	1.0872e+09	4.30725e+09	3.10624e+08	4.17613e+09	6.20613e+08	1.4432e+09
High	P53004	Biliverdin reductase A OS=Homo sapiens GN=BLVRA PE=1 SV=2	0	19.825	27	7	31	7	1	296	33.4	6.44	55.31	7	0	0.623	0.831229	76.8	123.2	41.52	73.61	9.12348e+07	2.2328e+08	1.17809e+08	1.43566e+08	1.3673e+08	6.14227e+07	1.08223e+08	1.51472e+08	9.67134e+07	1.31729e+08	5.36353e+07	1.06965e+08	5.47266e+07	2.15655e+08	1.28595e+08	2.8214e+07	3.24399e+07	2.35055e+08	1.89103e+08	2.42425e+08
High	P49789	Bis(5'-adenosyl)-triphosphatase OS=Homo sapiens GN=FHIT PE=1 SV=3	0.002	11.914	28	3	10	3	1	147	16.8	7.08	24.07	3	0	0.593	0.099009	74.4	125.6	106.33	24.95	1.90712e+07	1.70318e+08	4.43188e+06	6.76078e+07	7.79178e+07	1.55329e+07	4.37169e+07	7.47691e+07	6.35953e+06	4.58718e+07	1.23078e+07	2.6917e+07	2.23016e+07		4.90561e+06	3.76438e+07	4.54204e+07		3.64557e+07	6.08958e+07
High	P50583	Bis(5'-nucleosyl)-tetraphosphatase [asymmetrical] OS=Homo sapiens GN=NUDT2 PE=1 SV=3	0.008	6.703	6	1	8	1	1	147	16.8	5.35	8.75	1	0	1	0.406536	100	100	47.75	42.8	3.51675e+06	1.77634e+06	4.64071e+06	7.18882e+06	6.35956e+06	4.63196e+06	4.67501e+06	8.28354e+06	5.01918e+06	5.30289e+06	9.9643e+06	7.9442e+06	6.98814e+06	2.19399e+06	1.06016e+06	5.02107e+06	5.29516e+06	2.33418e+06	1.87636e+06	5.18234e+06
High	P07738	Bisphosphoglycerate mutase OS=Homo sapiens GN=BPGM PE=1 SV=2	0.002	11.208	16	3	6	3	1	259	30	6.54	17.31	3	0	2.891	0.0128465	148.6	51.4	90.94	52.49		1.24862e+08	3.56137e+07	4.67595e+07	1.03069e+07	4.12686e+07	9.20219e+06	3.59429e+07	2.33265e+07	9.70189e+06	2.41465e+07		2.26094e+07	1.32541e+08	6.24607e+07	1.82708e+07	7065440	1.70494e+07	1.23209e+07	4.04867e+06
High	Q8NE79	Blood vessel epicardial substance OS=Homo sapiens GN=BVES PE=1 SV=1	0	15.755	16	4	14	4	1	360	41.4	7.9	46.26	4	0	1.139	0.392483	106.5	93.5	44.73	119.1	1.53333e+07	1.69599e+07	1.22061e+07	2.16617e+07	1.3333e+07	1.34327e+06	2.03143e+07	1.9132e+07	1.11159e+07	1.16482e+07	1.50558e+07	6.19351e+06	1.69476e+07		4.90185e+06	1.45448e+07	9.15837e+06	1.24443e+07	1.02376e+07	7.73268e+07
Medium	Q9H3K6	BolA-like protein 2 OS=Homo sapiens GN=BOLA2 PE=1 SV=1	0.016	3.377	19	1	1	1	1	86	10.1	6.52	2.97	1	0	1.235	0.366035	110.5	89.5	28.41	29		8.32929e+06	5.68146e+06	9.53818e+06	1.54289e+07			1.04911e+07	1.07017e+07	8.79105e+06	1.3282e+07	1.16578e+07	9.30975e+06	1.13431e+07	5.54905e+06	8.32284e+06	5741749	1.16323e+07	7.8863e+06
Medium	Q10589	Bone marrow stromal antigen 2 OS=Homo sapiens GN=BST2 PE=1 SV=1	0.015	3.872	6	1	2	1	1	180	19.8	5.6	3.92	1	0	0.741	0.525555	85.1	114.9	49.54	40.45	2.29445e+07	4.65889e+07		1.49082e+07	1.32903e+07		2.38251e+07	2.45029e+07	2.02328e+07	9.22884e+06			1.88584e+07			1.71968e+07	27320520	2.75238e+07	1.31033e+07	3.86919e+07
High	Q96DR5	BPI fold-containing family A member 2 OS=Homo sapiens GN=BPIFA2 PE=1 SV=2	0.001	13.659	22	4	4	4	1	249	27	5.59	9.71	4	0	0.859	0.76393	92.4	107.6	113.07	68.01	2.51407e+07	1.53838e+08	3.1044e+07	1.49666e+07	2.28852e+07			2.6946e+07	1.43892e+07		9.39678e+07	2.54869e+07		2.92228e+06		4.12442e+06		2.56806e+07	3.37813e+07	5.10995e+07
High	O15382	Branched-chain-amino-acid aminotransferase, mitochondrial OS=Homo sapiens GN=BCAT2 PE=1 SV=2	0	54.928	29	8	67	8	1	392	44.3	8.65	169.85	8	0	1.354	0.381145	115	85	35.16	32.49	4.06554e+08	1.84827e+08	3.49896e+08	4.20841e+08	2.82775e+08	5.09783e+08	3.67824e+08	3.40881e+08	4.53919e+08	5.3753e+08	3.89878e+08	4.05628e+08	5.1554e+08	1.80851e+08	1.07149e+08	3.94337e+08	358541869	2.69833e+08	2.87932e+08	1.48599e+08
High	Q96CX2	BTB/POZ domain-containing protein KCTD12 OS=Homo sapiens GN=KCTD12 PE=1 SV=1	0	17.487	17	5	20	5	1	325	35.7	5.64	43.23	5	0	0.959	0.647589	97.9	102.1	54.15	26.72	5.68376e+07	4.1112e+07	6.72494e+07	9.00913e+07	9.81904e+06	6.60236e+07	5.29137e+07	6.58844e+07	7.13708e+07	7.39409e+07	1.14167e+08	1.29735e+08	1.25593e+08	1.83944e+08	4.70367e+07	4.02196e+07	50561018	7.35709e+07	8.01608e+07	7.01473e+07
High	Q9Y235	C->U-editing enzyme APOBEC-2 OS=Homo sapiens GN=APOBEC2 PE=1 SV=1	0	26.851	31	5	50	5	1	224	25.7	4.84	88.76	5	0	1.257	0.84818	111.4	88.6	59.52	75.4	3.42854e+08	6.25183e+08	1.21118e+08	2.93124e+08	2.49591e+08	1.46085e+08	1.87679e+08	2.65643e+08	2.07941e+08	1.52279e+08	1.64917e+08	2.06272e+08	1.58875e+08	1.38438e+08	7.05536e+07	1.62574e+08	123906916	1.3985e+08	5.07918e+08	1.49302e+08
High	P11586	C-1-tetrahydrofolate synthase, cytoplasmic OS=Homo sapiens GN=MTHFD1 PE=1 SV=3	0	59.148	23	18	88	18	1	935	101.5	7.3	192.28	18	0	0.949	0.711676	97.4	102.6	29.02	27.48	3.2529e+08	4.08785e+08	2.29499e+08	2.7314e+08	4.21148e+08	3.13907e+08	3.07347e+08	2.73278e+08	3.09714e+08	4.48658e+08	3.35236e+08	2.21526e+08	3.59868e+08	3.88956e+08	9.01304e+07	3.57958e+08	287483955	4.48492e+08	2.05291e+08	3.3066e+08
High	P04003	C4b-binding protein alpha chain OS=Homo sapiens GN=C4BPA PE=1 SV=2	0	47.969	21	11	50	11	1	597	67	7.3	88.3	11	0	0.747	0.669306	85.5	114.5	71.52	42.25	1.29567e+08	2.27125e+08	4.19349e+08	1.01486e+08	9.3508e+07	3.74828e+08	9.39765e+07	7.80209e+07	1.39764e+08	2.64229e+08	1.20594e+08	1.46547e+08	1.45563e+08	5.74869e+08	4.97377e+08	1.94806e+08	8.62e+07	2.35227e+08	1.11906e+08	2.55068e+08
High	P55290	Cadherin-13 OS=Homo sapiens GN=CDH13 PE=1 SV=1	0	83.673	27	15	178	15	1	713	78.2	4.98	493.91	15	0	1.007	0.428886	100.4	99.6	31.48	38.56	1.06345e+09	3.96028e+08	1.06468e+09	6.74371e+08	1.1179e+09	8.20682e+08	1.12599e+09	7.85127e+08	9.62704e+08	8.47485e+08	9.59848e+08	7.82312e+08	9.43964e+08	4.75641e+08	3.12001e+08	8.41346e+08	1424750079	5.81267e+08	1.31306e+09	7.04002e+08
High	P19022	Cadherin-2 OS=Homo sapiens GN=CDH2 PE=1 SV=4	0	113.095	24	16	256	16	1	906	99.7	4.81	741.08	16	0	0.84	0.0284654	91.3	108.7	35.14	5.23	1.67633e+09	1.13692e+09	1.69053e+09	2.01687e+09	2.0061e+09	1.10164e+09	1.81755e+09	1.80993e+09	2.00055e+09	1.47497e+09	1.59732e+09	1.86509e+09	2.15152e+09	5.4406e+08	3.3099e+08	2.01304e+09	1.85824e+09	2.06985e+09	2.04685e+09	1.85924e+09
Medium	P33151	Cadherin-5 OS=Homo sapiens GN=CDH5 PE=1 SV=5	0.037	2.327	1	1	8	1	1	784	87.5	5.43	14.55	1	0	1.278	0.288144	112.2	87.8	85.71	83.23	3.48358e+08	1.48585e+09	1.95267e+09	7.37743e+08	8.46178e+08	2.71603e+09	1.06013e+08	8.24736e+08	8.71463e+08	4.5409e+08	8.29552e+08	4.97216e+08	9.0441e+08	4.0717e+09	2.69959e+09	1.90412e+08	252308316	1.68241e+09	8.14358e+08	6.62253e+08
Medium	Q99653	Calcineurin B homologous protein 1 OS=Homo sapiens GN=CHP1 PE=1 SV=3	0.013	4.051	6	1	7	1	1	195	22.4	5.1	21.04	1	0	2.026	0.122811	133.9	66.1	30.68	28.66			2.28904e+07	5.15347e+07	3.54157e+07		2.56465e+07	4.59843e+07	3.36921e+07	3.61292e+07	2.27198e+07	2.47008e+07	2.66603e+07			1.20479e+07	18171852
High	Q14123	Calcium/calmodulin-dependent 3',5'-cyclic nucleotide phosphodiesterase 1C OS=Homo sapiens GN=PDE1C PE=1 SV=1	0.001	13.828	13	5	9	5	1	709	80.7	8.82	12.14	5	0	0.577	0.317916	73.2	126.8	142.64	107.56	1.66324e+07	3.03662e+07	2.22107e+07	1.33696e+07	2.76088e+07	2.11228e+08	2.99086e+07	1.89156e+07	6.00624e+06	3.55353e+07	1.60577e+07	2.70001e+07	2.33521e+07	4.67488e+07	2.50199e+08	2.70332e+07	16883600	4.67914e+07	2.21895e+08	7.6432e+07
High	Q13554	Calcium/calmodulin-dependent protein kinase type II subunit beta OS=Homo sapiens GN=CAMK2B PE=1 SV=3	0	50.32	26	12	129	7	1	666	72.6	7.27	268.53	12	0	0.913	0.127499	95.5	104.5	47.36	19.26	1.31168e+08	9.86822e+07	1.79541e+08	2.36621e+08	2.81062e+08	8.20986e+07	2.42401e+08	2.14293e+08	2.52988e+08	1.8875e+08	1.50016e+08	2.65351e+08	1.75294e+08	5.30802e+07	1.73965e+07	2.23038e+08	155579527	1.96655e+08	2.57773e+08	1.82338e+08	Met-loss+Acetyl [N-Term]
High	Q13557	Calcium/calmodulin-dependent protein kinase type II subunit delta OS=Homo sapiens GN=CAMK2D PE=1 SV=3	0	84.307	41	15	150	10	1	499	56.3	7.25	364.21	15	5	0.857	0.0928192	92.3	107.7	31.84	30.27	3.66531e+08	3.58469e+08	5.92478e+08	3.78194e+08	4.98996e+08	3.7888e+08	6.64777e+08	4.02629e+08	5.44454e+08	3.74884e+08	4.92597e+08	4.86912e+08	4.94109e+08	2.82604e+08	9.95291e+07	7.81418e+08	7.32829e+08	4.70059e+08	4.44229e+08	4.21489e+08
High	O75746	Calcium-binding mitochondrial carrier protein Aralar1 OS=Homo sapiens GN=SLC25A12 PE=1 SV=2	0	168.125	45	25	578	25	1	678	74.7	8.38	1426.57	25	0	0.969	0.934988	98.4	101.6	31.86	20.14	4.5546e+09	2.06623e+09	2.82103e+09	4.52698e+09	3.42841e+09	3.25923e+09	3.64738e+09	4.41853e+09	3.26135e+09	4.14153e+09	3.44669e+09	3.4489e+09	3.16018e+09	1.85781e+09	8.41003e+08	3.53704e+09	3.57186e+09	2.78987e+09	3.58053e+09	2.1752e+09
High	Q6NUK1	Calcium-binding mitochondrial carrier protein SCaMC-1 OS=Homo sapiens GN=SLC25A24 PE=1 SV=2	0	15.218	8	2	19	2	1	477	53.3	6.33	50.73	2	0	0.674	0.732509	80.5	119.5	155.01	167.06	9.14075e+06	4.84154e+07	1.81598e+07	1.15268e+07	1.79205e+07	1.31399e+07	1.39415e+08	1.75937e+07	1.40646e+07	1.25554e+07	4.93371e+06	8.95108e+06	4.27594e+06	6.38077e+06	4.41462e+06	3.33457e+06	186307859	1.86229e+07	2.01803e+07	5.91628e+06
Medium	Q9HB71	Calcyclin-binding protein OS=Homo sapiens GN=CACYBP PE=1 SV=2	0.012	4.415	7	2	12	2	1	228	26.2	8.25	8.76	2	0	0.851	0.129649	92	108	26.07	14.37	1.06182e+07		1.97284e+07	1.06359e+07	1.43777e+07	1.53523e+07	1.66288e+07	1.44729e+07	1.29936e+07	1.82457e+07	1.66565e+07	1.79484e+07	1.39707e+07	1.53601e+07	5.13256e+06	1.32174e+07	17514198	1.80168e+07	1.53918e+07	1.92994e+07
High	Q05682	Caldesmon OS=Homo sapiens GN=CALD1 PE=1 SV=3	0	57.496	18	12	74	12	1	793	93.2	5.66	190.61	12	0	2.029	0.192445	134	66	56.46	68.8	2.57943e+08	2.25269e+08	2.89208e+08	1.02193e+08	2.13552e+08	4.09332e+08	9.52423e+07	2.1604e+08	8.23751e+07	6.07814e+08	2.66579e+08	3.54908e+08	2.25231e+08	6.20911e+08	3.85657e+08	3.90726e+08	7.19581e+07	2.04058e+08	1.27108e+08	1.19136e+08
High	P62158	Calmodulin OS=Homo sapiens GN=CALM1 PE=1 SV=2	0	45.456	54	8	194	8	1	149	16.8	4.22	396.49	8	0	1.067	0.349259	103.3	96.7	23.18	11.56	9.69694e+08	8.02254e+08	7.81683e+08	8.22924e+08	9.43821e+08	1.22005e+09	9.31233e+08	8.2046e+08	9.4507e+08	1.07433e+09	1.00346e+09	1.15794e+09	9.72496e+08	1.51019e+09	5.33884e+08	9.93936e+08	737503329	8.85461e+08	8.19405e+08	9.44274e+08	Met-loss+Acetyl [N-Term]
High	Q9NZT1	Calmodulin-like protein 5 OS=Homo sapiens GN=CALML5 PE=1 SV=2	0.005	9.08	23	3	6	3	1	146	15.9	4.44	12.14	3	0	1.434	0.0641442	117.8	82.2	95.98	27.42	3.4068e+07	1.15908e+08	5.45363e+06	1.56697e+07		1.02738e+08		1.113e+07	1.57379e+07		1.11077e+08	1.82224e+07	1.5966e+07	6.83006e+07	1.93168e+07	1.07477e+07				1.59184e+07	Met-loss+Acetyl [N-Term]
High	P27824	Calnexin OS=Homo sapiens GN=CANX PE=1 SV=2	0	70.23	29	14	237	14	1	592	67.5	4.6	648.13	14	0	1.141	0.893	106.6	93.4	25.01	38.06	1.06662e+09	4.72326e+08	1.0818e+09	7.07358e+08	9.98126e+08	9.13349e+08	1.23844e+09	7.08047e+08	8.19072e+08	8.78413e+08	9.06505e+08	8.44791e+08	9.2995e+08	9.10033e+08	4.32219e+08	1.33993e+09	1190035285	7.94784e+08	6.31673e+08	5.63879e+08
High	P04632	Calpain small subunit 1 OS=Homo sapiens GN=CAPNS1 PE=1 SV=1	0	26.736	32	5	42	5	1	268	28.3	5.2	105.88	5	0	0.821	0.0781592	90.2	109.8	40.91	13.71	1.67198e+08	1.30615e+07	1.36461e+08	8.08679e+07	1.25257e+08	1.8572e+08	2.01952e+08	1.60517e+08	1.45535e+08	9.42717e+07	2.0736e+08	1.93807e+08	1.45092e+08	2.42624e+08	8.43025e+07	1.92342e+08	217802504	1.55349e+08	1.63222e+08	1.77318e+08
High	P07384	Calpain-1 catalytic subunit OS=Homo sapiens GN=CAPN1 PE=1 SV=1	0	49.485	22	13	59	13	1	714	81.8	5.67	111.83	13	0	0.991	0.859363	99.5	100.5	25.88	25.7	2.7028e+08	1.72043e+08	2.26973e+08	1.8622e+08	1.61654e+08	3.50379e+08	2.32404e+08	1.50293e+08	2.13048e+08	2.52655e+08	2.28265e+08	1.68345e+08	2.54084e+08	2.85818e+08	1.5129e+08	2.29128e+08	137445745	2.35739e+08	1.86154e+08	2.83334e+08
High	P17655	Calpain-2 catalytic subunit OS=Homo sapiens GN=CAPN2 PE=1 SV=6	0	39.8	18	8	34	8	1	700	79.9	4.98	71.13	8	0	1.997	0.0157936	133.3	66.7	27.3	47.33	2.10953e+08	1.91662e+08	1.76204e+08	1.15717e+08	1.42697e+08	2.67923e+08	1.57254e+08	2.25098e+08	1.32782e+08	1.42139e+08	1.52634e+08	1.63947e+08	1.96764e+08	2.88886e+08	1.55173e+08	1.52203e+08	4.94106e+07	5.48046e+07	9.96436e+07	8.21145e+07
High	P20810	Calpastatin OS=Homo sapiens GN=CAST PE=1 SV=4	0	24.001	9	6	27	6	1	708	76.5	5.07	64.8	6	0	0.982	0.310526	99.1	100.9	42.36	22.29	6.29919e+07	9.84585e+07	1.64446e+08	9.39731e+07	1.81431e+08	9.63599e+07	5.63695e+07	1.9406e+08	8.55863e+07	1.41997e+08	1.32054e+08	1.57303e+08	1.40051e+08	1.94387e+08	3.02086e+07	1.10463e+08	97177868	1.61229e+08	1.63834e+08	1.3453e+08
High	P51911	Calponin-1 OS=Homo sapiens GN=CNN1 PE=1 SV=2	0.002	11.588	14	4	39	4	1	297	33.2	9.07	88.31	4	0	1.725	0.204647	126.6	73.4	67.45	78.86	5.46998e+07	4.85482e+08	7.5661e+07	1.50681e+08	1.06715e+08	1.77714e+08	9.67882e+07	1.69206e+08	6.19485e+07	1.59544e+08	2.06067e+08	2.68693e+08	2.17101e+08	1.11227e+08	8.3449e+07	1.33142e+08	3.38358e+07	8.73666e+07	2.10103e+08	2.3056e+07
High	Q15417	Calponin-3 OS=Homo sapiens GN=CNN3 PE=1 SV=1	0.002	11.615	14	4	14	4	1	329	36.4	6.05	25.54	4	0	1.213	0.344773	109.6	90.4	39.69	40.74	1.01599e+08	7.53467e+07	4.68455e+07	5.04277e+07	4.57071e+07	4.03275e+07	5.65961e+07	6.43567e+07	5.03117e+07	5.41258e+07	6.00256e+07	5.2639e+07	5.35318e+07	1.31026e+08	4.23239e+07	4.75685e+07	4.12974e+07	8.82328e+07	3.61476e+07	4.41278e+07
High	P27797	Calreticulin OS=Homo sapiens GN=CALR PE=1 SV=1	0	52.978	36	10	98	10	1	417	48.1	4.44	194.96	10	0	1.144	0.655851	106.7	93.3	48.68	62.73	2.5006e+08	3.63712e+07	3.27184e+08	1.4005e+08	2.56831e+08	3.91913e+08	3.47653e+08	1.91888e+08	2.58258e+08	2.30874e+08	3.01366e+08	2.13136e+08	3.01767e+08	6.29155e+08	1.92715e+08	4.26658e+08	361189399	2.2444e+08	9.19721e+07	9.99056e+07
High	O14958	Calsequestrin-2 OS=Homo sapiens GN=CASQ2 PE=1 SV=2	0	159.791	58	18	532	18	1	399	46.4	4.37	1337.75	18	0	0.986	0.166447	99.3	100.7	39.13	29.14	4.42698e+09	3.3542e+09	4.5324e+09	4.64643e+09	3.95688e+09	2.76031e+09	6.11508e+09	5.69291e+09	6.07658e+09	2.81033e+09	4.45794e+09	4.6607e+09	4.75196e+09	1.13054e+09	9.47023e+08	5.88162e+09	6.90024e+09	4.08413e+09	4.51966e+09	3.31175e+09
High	O43852	Calumenin OS=Homo sapiens GN=CALU PE=1 SV=2	0	51.458	43	11	98	11	1	315	37.1	4.64	197.25	11	0	1.075	0.764576	103.6	96.4	50.55	36.12	3.94407e+08	1.78593e+08	1.60614e+08	1.27581e+08	3.00586e+08	4.24599e+08	2.20184e+08	2.18858e+08	1.48843e+08	3.31514e+08	3.40959e+08	2.69501e+08	3.80197e+08	5.96209e+08	5.51763e+07	2.5071e+08	159541444	3.41053e+08	1.40658e+08	2.91068e+08
High	P17612	cAMP-dependent protein kinase catalytic subunit alpha OS=Homo sapiens GN=PRKACA PE=1 SV=2	0	26.04	22	6	45	6	1	351	40.6	8.79	100.15	6	0	0.854	0.0458335	92.1	107.9	28.08	9.37	4.26254e+08	4.5904e+08	3.04954e+08	3.17501e+08	3.63416e+08	2.76483e+08	3.54015e+08	3.51967e+08	2.56918e+08	3.26407e+08	2.57398e+08	3.24722e+08	2.4896e+08	2.31207e+08	9.91608e+07	4.05137e+08	376350275	3.56459e+08	3.71922e+08	3.12035e+08
High	P10644	cAMP-dependent protein kinase type I-alpha regulatory subunit OS=Homo sapiens GN=PRKAR1A PE=1 SV=1	0	88.322	39	14	259	12	1	381	43	5.35	654.56	14	4	0.982	0.184169	99.1	100.9	34.26	17.65	1.07292e+09	7.01285e+08	1.21853e+09	8.41667e+08	1.76074e+09	4.87983e+08	1.15541e+09	1.38823e+09	1.22515e+09	1.316e+09	9.62481e+08	1.2227e+09	1.04052e+09	1.2863e+09	3.16674e+08	1.15811e+09	9.09974e+08	1.41673e+09	1.17603e+09	1.43083e+09
High	P31321	cAMP-dependent protein kinase type I-beta regulatory subunit OS=Homo sapiens GN=PRKAR1B PE=1 SV=4	0.001	13.808	7	3	64	1	1	381	43	5.71	86.12	3	0	1.18	0.593038	108.3	91.7	38.58	46.85	1.22858e+07	1.12317e+07	1.27079e+07	7.47156e+06	1.67876e+07	4.35527e+06		1.66508e+07	6.84128e+06	1.3177e+07	1.01948e+07	7.85029e+06	1.33505e+07	4.84661e+06		3.63609e+06		1.34145e+07	8.02179e+06	1.1286e+07
High	P13861	cAMP-dependent protein kinase type II-alpha regulatory subunit OS=Homo sapiens GN=PRKAR2A PE=1 SV=2	0	67.682	41	11	105	10	1	404	45.5	5.07	290.56	11	2	0.786	0.299679	88	112	27.36	35.97	2.93559e+08	5.33348e+08	4.4834e+08	6.21188e+08	3.82195e+08	5.51971e+08	4.08027e+08	4.80687e+08	3.33086e+08	4.01752e+08	3.17662e+08	5.35205e+08	3.76994e+08	2.1123e+08	3.17852e+08	3.30169e+08	3.56481e+08	5.11415e+08	7.83745e+08	5.85344e+08	Met-loss+Acetyl [N-Term]
High	P31323	cAMP-dependent protein kinase type II-beta regulatory subunit OS=Homo sapiens GN=PRKAR2B PE=1 SV=3	0	22.208	13	3	32	2	1	418	46.3	4.92	76.63	3	0	0.428	0.379466	59.9	140.1	135.64	83.34	2.72174e+06	1.3132e+08	2.0668e+07	1.17438e+07	3.54937e+07	1.18404e+07	1.08648e+07	1.08098e+07	3.43141e+07	1.43497e+07	9.03341e+06	2.28642e+07	1.06187e+07	1.02266e+07	9.65075e+06	1.05496e+07	6.9792e+06	5.9236e+07	2.74553e+07	7.35468e+07	Met-loss+Acetyl [N-Term]
Medium	P30622	CAP-Gly domain-containing linker protein 1 OS=Homo sapiens GN=CLIP1 PE=1 SV=2	0.027	2.561	1	1	8	1	1	1438	162.1	5.36	7	1	0	1.005	0.873718	100.3	99.7	83.82	69.45	3.28669e+06		5.38527e+06		4.15326e+06	2.92354e+07					1.54782e+07	3.84251e+06	1.35669e+07		9.5657e+06	4.17167e+06		1.22217e+07
Medium	Q14444	Caprin-1 OS=Homo sapiens GN=CAPRIN1 PE=1 SV=2	0.017	3.213	2	1	2	1	1	709	78.3	5.25	4.25	1	0	1.378	0.276721	115.9	84.1	65.39	28.9	1.27818e+07			2.43214e+07					8.87307e+06				6.35628e+06	6.62485e+06	2.84358e+07		7730759		1.15646e+07	6.82447e+06
High	P31327	Carbamoyl-phosphate synthase [ammonia], mitochondrial OS=Homo sapiens GN=CPS1 PE=1 SV=2	0.004	9.55	3	4	4	4	1	1500	164.8	6.74	6.07	4	0	2.948	0.0326652	149.3	50.7	89.94	32.8		4.05232e+07	4.75047e+06		5.94454e+07	8.28033e+07	2.03527e+06	6.0814e+07	3.62072e+07		3.97524e+06	1.69949e+07		1.41039e+07	1.39139e+07		5.76478e+06	9.31645e+06		5.23129e+06
High	P00915	Carbonic anhydrase 1 OS=Homo sapiens GN=CA1 PE=1 SV=2	0	144.311	67	16	452	16	1	261	28.9	7.12	958.74	16	0	1.316	0.0155467	113.7	86.3	105.37	28.76	2.17799e+09	2.0818e+09	4.77636e+09	2.6225e+09	2.32743e+09	7.07196e+09	1.7953e+09	2.22141e+09	2.29918e+09	2.27455e+09	2.2141e+09	1.44775e+09	2.19836e+09	1.66897e+10	1.35527e+10	1.72786e+09	2.14445e+09	2.02484e+09	1.64506e+09	9.01548e+08	Met-loss+Acetyl [N-Term]
High	P00918	Carbonic anhydrase 2 OS=Homo sapiens GN=CA2 PE=1 SV=2	0	61.719	61	12	144	12	1	260	29.2	7.4	279.64	12	0	0.651	0.882681	78.9	121.1	51.67	58.55	6.18392e+08	1.25689e+09	1.10126e+09	9.52454e+08	8.46922e+08	1.28827e+09	4.51924e+08	6.9196e+08	1.05145e+09	9.20652e+08	6.24586e+08	8.04268e+08	6.82812e+08	2.1737e+09	2.34267e+09	3.35625e+08	4.70687e+08	1.41399e+09	1.70061e+09	1.54975e+09	Met-loss+Acetyl [N-Term]
High	P07451	Carbonic anhydrase 3 OS=Homo sapiens GN=CA3 PE=1 SV=3	0.001	12.417	25	4	20	4	1	260	29.5	7.34	23.13	4	0	1.407	0.0469141	116.9	83.1	89.72	39.65	3.50381e+07	4.69262e+07	8.95433e+07	1.9613e+07	2.77412e+07	5.57663e+07	4.59445e+07	3.346e+07	1.38813e+07	7.9621e+07	5.55725e+07	2.48317e+08	4.28408e+07	5.57276e+07	9.27607e+07	1.51838e+07	18943441	3.33498e+07	3.57772e+07	4.22539e+07
High	P22748	Carbonic anhydrase 4 OS=Homo sapiens GN=CA4 PE=1 SV=2	0.005	8.899	10	3	8	3	1	312	35	7.83	15.87	3	0	1.44	0.858874	118	82	70.55	108.81	9.91818e+06			6.71482e+07	1.41455e+07		5.51442e+07	3.27847e+07	2.20104e+07		1.84944e+07	3.13776e+07	8.67977e+06			1.52814e+07	87406228		1.35349e+07
High	P16152	Carbonyl reductase [NADPH] 1 OS=Homo sapiens GN=CBR1 PE=1 SV=3	0	49.355	56	11	73	8	1	277	30.4	8.32	210.37	11	3	1.108	0.347105	105.1	94.9	37.78	24.01	2.76266e+08	3.59043e+08	1.4802e+08	2.10772e+08	1.5888e+08	1.77609e+08	1.32642e+08	1.43553e+08	1.25924e+08	1.37646e+08	2.43224e+08	1.37687e+08	2.12389e+08	2.58889e+08	9.88018e+07	2.17526e+08	129195662	1.27187e+08	1.73279e+08	1.43435e+08	Met-loss+Acetyl [N-Term]
High	Q8N4T8	Carbonyl reductase family member 4 OS=Homo sapiens GN=CBR4 PE=1 SV=3	0.005	7.867	11	2	6	2	1	237	25.3	9.33	4.26	2	0	1.398	0.124126	116.6	83.4	118.63	63.45	6.99678e+07	2.39664e+08	4.05403e+07	1.73465e+08	4.00891e+07		3.91365e+07	1.53352e+08		1.935e+07	3.77e+07		4.60468e+07	6.06061e+08	2.11742e+08	3.15086e+07	77563883	5.23415e+07	1.31873e+07
High	Q96DG6	Carboxymethylenebutenolidase homolog OS=Homo sapiens GN=CMBL PE=1 SV=1	0	28.093	40	9	80	9	1	245	28	7.18	116.72	9	0	0.972	0.147185	98.6	101.4	41.37	13.6	4.04301e+08	2.32031e+08	3.47986e+08	4.97375e+08	3.90047e+08	2.31153e+08	4.85289e+08	4.53314e+08	4.19731e+08	3.50746e+08	3.67822e+08	4.38992e+08	3.48679e+08	6.87519e+07	3.32459e+07	4.48006e+08	341299543	4.47175e+08	3.42952e+08	3.7824e+08
High	Q96IY4	Carboxypeptidase B2 OS=Homo sapiens GN=CPB2 PE=1 SV=2	0.002	11.816	9	4	15	4	1	423	48.4	7.71	35.27	4	0	1.44	0.0661287	118	82	26.25	35.87	1.45793e+08	1.2675e+08	1.66324e+08	1.28419e+08	1.37056e+08	1.63796e+08	8.01804e+07	1.1792e+08	1.2571e+08	1.79585e+08	1.34465e+08	1.45234e+08	1.57148e+08	2.16888e+08	2.40715e+08	1.31255e+08	7.66657e+07	1.38109e+08	1.00844e+08	5.33373e+07
Medium	Q9Y646	Carboxypeptidase Q OS=Homo sapiens GN=CPQ PE=1 SV=1	0.041	2.187	2	1	3	1	1	472	51.9	6.18	0	1	0	1.254	0.511675	111.3	88.7	36.95	31.3	1.07588e+07		1.27559e+07	6.81031e+06	3.50404e+06	8.54195e+06	6.48219e+06	6.38919e+06	8.49865e+06	1.37744e+07	7.85994e+06	9.72455e+06	8.89105e+06	1.02816e+07	2.85261e+06	6.52847e+06	4547657	6.93518e+06	1.06745e+07	6.79575e+06
High	P26678	Cardiac phospholamban OS=Homo sapiens GN=PLN PE=1 SV=1	0.001	13.869	23	2	73	2	1	52	6.1	9.28	170.52	2	0	0.886	0.826314	93.9	106.1	69.12	70.63	8.9585e+08	6.58099e+07	5.58369e+08	1.67451e+09	1.20785e+09	2.81926e+08	1.30397e+09	9.32078e+08	4.00686e+08	3.26475e+08	5.59779e+08	8.73634e+08	5.10255e+08	3.80536e+08	1.06451e+08	6.30452e+08	1379547670	2.72961e+08	1.00053e+09	2.13455e+08
High	P43155	Carnitine O-acetyltransferase OS=Homo sapiens GN=CRAT PE=1 SV=5	0	101.562	33	17	193	17	1	626	70.8	8.44	423.2	17	0	0.42	0.0503519	59.1	140.9	70.07	43.46	8.626e+08	3.30228e+09	1.30679e+09	1.18528e+09	1.14855e+09	4.90035e+08	8.78014e+08	1.12953e+09	1.164e+09	1.08734e+09	7.23735e+08	8.04266e+08	8.04703e+08	3.0642e+08	1.32176e+08	8.41225e+08	1015128608	2.16836e+09	2.09296e+09	2.52585e+09
High	Q92523	Carnitine O-palmitoyltransferase 1, muscle isoform OS=Homo sapiens GN=CPT1B PE=1 SV=2	0	116.772	36	20	268	19	1	772	87.7	8.62	740	20	1	1.043	0.255097	102.1	97.9	41.19	28.4	1.51887e+09	1.66615e+09	1.56037e+09	1.94492e+09	1.58402e+09	6.65969e+08	1.5234e+09	1.55631e+09	1.76935e+09	1.42771e+09	1.17793e+09	1.42367e+09	1.08745e+09	2.92871e+08	1.34702e+08	1.87631e+09	1.45583e+09	1.40027e+09	1.90678e+09	8.61761e+08	Met-loss+Acetyl [N-Term]
High	P23786	Carnitine O-palmitoyltransferase 2, mitochondrial OS=Homo sapiens GN=CPT2 PE=1 SV=2	0	71.277	31	17	133	17	1	658	73.7	8.18	288.81	17	0	0.975	0.362852	98.7	101.3	37.24	18.93	3.87638e+08	5.50112e+08	4.72433e+08	4.69528e+08	3.65297e+08	2.12906e+08	4.43899e+08	4.06439e+08	6.24635e+08	3.7249e+08	3.53016e+08	3.81879e+08	4.28643e+08	2.14334e+08	4.22773e+07	3.8412e+08	4.89968e+08	2.96181e+08	4.7069e+08	3.97466e+08
Medium	A5YM72	Carnosine synthase 1 OS=Homo sapiens GN=CARNS1 PE=1 SV=3	0.011	4.413	3	1	1	1	1	827	88.4	6.21	2.65	1	0	0.471	0.603877	64	136	33.19	57.74		1.60055e+06	3.09888e+06	1.79756e+06			2.00665e+06	2.12345e+06		2.29865e+06	3.00865e+06	3.56107e+06	1.34996e+06	1.57488e+06		1.12958e+06		4.38609e+06		4.61812e+06
High	O75339	Cartilage intermediate layer protein 1 OS=Homo sapiens GN=CILP PE=1 SV=4	0	61.649	13	10	160	10	1	1184	132.5	8.41	369.32	10	0	1.64	0.225653	124.3	75.7	83.82	70.81	3.27356e+09	2.58486e+09	8.26216e+08	3.13485e+08	3.80388e+08	6.51882e+08	6.08984e+08	3.81919e+08	9.56506e+08	1.8095e+09	1.06671e+09	1.09497e+09	1.09374e+09	4.62683e+08	2.04343e+08	1.05034e+09	234183769	5.03697e+08	1.4167e+08	9.10213e+08
High	Q8IUL8	Cartilage intermediate layer protein 2 OS=Homo sapiens GN=CILP2 PE=2 SV=2	0	32.35	9	7	21	7	1	1156	126.2	8.22	40.43	7	0	0.87	0.216908	93	107	58.66	34.73	3.05891e+08	9.67019e+07	8.43833e+07	1.18616e+08	1.34507e+08	3.15004e+08	1.26178e+08	8.48573e+07	1.06484e+08	1.82459e+08	1.11929e+08	1.49698e+08	1.2112e+08	5.47446e+07	3.82146e+07	1.20508e+08	212574093	2.31307e+08	1.08265e+08	1.3634e+08
High	P49747	Cartilage oligomeric matrix protein OS=Homo sapiens GN=COMP PE=1 SV=2	0	49.171	20	10	37	8	1	757	82.8	4.6	80.98	10	0	1.504	0.32157	120.1	79.9	166.93	111.15	9.93643e+07	2.37139e+07	5.13395e+07	7.12482e+06	6.71791e+07	9.60754e+07	7.55328e+06	1.0427e+07	9.07025e+06	6.67236e+08	2.49426e+07	3.91946e+06	9.92484e+06	2.7534e+08	2.30256e+08	1.52102e+07	18077180	6.93481e+07	3.01672e+06
Medium	P68400	Casein kinase II subunit alpha OS=Homo sapiens GN=CSNK2A1 PE=1 SV=1	0.012	4.144	3	1	13	1	1	391	45.1	7.74	27.59	1	0	1.145	0.94657	106.8	93.2	42.1	45.05	1.26399e+07	3.93056e+06	8.3599e+06	1.84256e+07	1.42313e+07	5.75444e+06	1.44292e+07	1.4455e+07	1.08184e+07	1.57115e+07	4.9133e+06	1.6792e+07	5.90683e+06	1.45329e+07		1.17134e+07	11228767	1.2776e+07	1.89595e+07	4.08151e+06
Medium	Q9H078	Caseinolytic peptidase B protein homolog OS=Homo sapiens GN=CLPB PE=1 SV=1	0.016	3.444	2	1	1	1	1	707	78.7	9.01	1.61	1	0	0.738	0.551125	84.9	115.1	28.61	53.6		7.87909e+06	8.83653e+06	1.05039e+07	1.10951e+07			7.24826e+06	8.53227e+06	1.02222e+07	8.27356e+06	6.51885e+06	2.95727e+06			6.96573e+06	11388592	1.85013e+07	1.44604e+07	3.64001e+06
Medium	Q9UKL3	CASP8-associated protein 2 OS=Homo sapiens GN=CASP8AP2 PE=1 SV=1	0.019	2.98	1	1	1	1	1	1982	222.5	6.58	2.72	1	0	1.793	0.433365	128.4	71.6	27.94	95.35	4.03313e+07		7.09426e+07	3.10064e+07	2.55807e+07	5.24769e+07	5.38594e+07	5.43055e+07	5.68961e+07	4.07412e+07	3.25086e+07	4.48811e+07	5.32846e+07			6.46533e+07	87519992	1.13319e+07	5.41701e+06
High	P31944	Caspase-14 OS=Homo sapiens GN=CASP14 PE=1 SV=2	0	21.32	35	6	9	6	1	242	27.7	5.58	21.76	6	0	0.766	0.463951	86.7	113.3	144.67	49.69	8.10906e+07	3.04917e+08	7.50341e+06	3.19604e+06				1.10095e+07	6.72244e+06	2.63e+06	1.21079e+08		5.2394e+06	1.35e+08				8.22576e+06		1.71365e+07
Medium	P42574	Caspase-3 OS=Homo sapiens GN=CASP3 PE=1 SV=2	0.015	3.813	4	1	4	1	1	277	31.6	6.54	9.74	1	0	2.337	0.278098	140.1	59.9	34.49	53.76	2.02266e+07		1.98801e+07		2.81491e+07		9.05785e+06	1.89904e+07	2.42667e+07	1.39506e+07		1.77906e+07	1.61272e+07	3.05088e+07	1.15458e+07	5.44515e+06	12123697
High	Q9BXW7	Cat eye syndrome critical region protein 5 OS=Homo sapiens GN=CECR5 PE=1 SV=1	0	42.157	36	9	58	9	1	423	46.3	8.13	153.42	9	0	1.111	0.464969	105.3	94.7	58.3	17.42	9.8718e+07	1.34744e+07	2.21211e+08	2.77012e+08	2.07633e+08	1.06512e+08	1.87076e+08	4.6332e+08	2.38883e+08	1.86631e+08	1.58121e+08	2.08447e+08	2.00659e+08	4.71833e+07		2.21041e+08	1.97062e+08	1.42634e+08	1.58058e+08	1.74389e+08
High	P04040	Catalase OS=Homo sapiens GN=CAT PE=1 SV=3	0	166.757	66	26	229	26	1	527	59.7	7.39	595.53	26	0	1.678	0.0298401	125.3	74.7	86.47	31.48	5.26539e+08	9.00117e+08	1.46793e+09	1.07889e+09	6.53163e+08	1.33896e+09	3.38339e+08	9.75168e+08	1.04115e+09	7.22625e+08	6.44654e+08	6.66793e+08	6.23823e+08	3.25032e+09	4.12499e+09	4.03357e+08	5.36414e+08	6.85326e+08	8.73533e+08	4.75167e+08	Met-loss+Acetyl [N-Term]
High	Q86VU5	Catechol O-methyltransferase domain-containing protein 1 OS=Homo sapiens GN=COMTD1 PE=1 SV=1	0.005	7.927	20	2	4	2	1	262	28.8	8.38	12.26	2	0	1.054	0.684586	102.6	97.4	73.09	94.75				4.21231e+07	4.3449e+07	4.95034e+06	1.48124e+07	5.52963e+07	1.79117e+07	1.84385e+07	9.55563e+06	1.88659e+07	9.32989e+06			5.43641e+07	1.94048e+07	1.72425e+07	5.81046e+06	7.13979e+06
High	P21964	Catechol O-methyltransferase OS=Homo sapiens GN=COMT PE=1 SV=2	0	22.216	25	5	18	5	1	271	30	5.47	37.81	5	0	0.7	0.32985	82.4	117.6	49.69	39.73	5.36788e+07	2.09071e+07	7.85916e+07	3.69311e+07	2.65343e+07	5.12248e+07	4.16914e+07	8.83473e+07	6.29711e+07	6.97536e+07	2.95317e+07	3.62127e+07	1.52713e+07	7.06145e+07	1.88317e+07	5.95235e+07	6.17791e+07	4.5979e+07	8.81918e+07	2.71014e+07
High	P35221	Catenin alpha-1 OS=Homo sapiens GN=CTNNA1 PE=1 SV=1	0	142.666	43	28	213	27	1	906	100	6.29	583.36	28	2	1.3	0.406053	113.1	86.9	28.45	16.18	9.6837e+08	4.02149e+08	7.08746e+08	9.21272e+08	9.50287e+08	5.58966e+08	9.68306e+08	9.09852e+08	8.3842e+08	9.77335e+08	7.88389e+08	8.30525e+08	7.51932e+08	4.48766e+08	3.6675e+08	7.7322e+08	6.23271e+08	7.65973e+08	6.38726e+08	5.17295e+08	Met-loss+Acetyl [N-Term]
High	Q9UI47	Catenin alpha-3 OS=Homo sapiens GN=CTNNA3 PE=1 SV=2	0	109.848	32	21	196	20	1	895	99.7	6.16	519.38	21	0	0.793	0.00470737	88.5	111.5	29.53	12.37	3.9601e+08	4.47583e+08	5.16045e+08	5.56539e+08	5.66027e+08	3.10381e+08	7.20878e+08	4.7097e+08	5.22328e+08	2.88611e+08	4.62973e+08	4.46346e+08	5.3833e+08	2.62754e+08	2.33864e+08	6.61513e+08	5.83854e+08	5.33258e+08	6.83389e+08	5.20118e+08	Met-loss+Acetyl [N-Term]
High	P35222	Catenin beta-1 OS=Homo sapiens GN=CTNNB1 PE=1 SV=1	0	160.449	41	22	309	18	1	781	85.4	5.86	859.88	22	0	0.987	0.429797	99.3	100.7	35.84	20.88	7.44742e+08	6.73179e+08	8.05928e+08	1.23234e+09	9.6703e+08	5.75754e+08	1.00095e+09	9.00975e+08	1.22085e+09	7.82786e+08	1.04017e+09	1.05839e+09	1.02268e+09	2.98931e+08	2.17465e+08	9.36034e+08	6.01087e+08	9.12998e+08	1.11705e+09	8.78011e+08	Met-loss+Acetyl [N-Term]
High	O60716	Catenin delta-1 OS=Homo sapiens GN=CTNND1 PE=1 SV=1	0.001	12.609	6	4	17	4	1	968	108.1	6.23	32	4	0	1.553	0.539165	121.6	78.4	41	45.54	4.56148e+07	1.17417e+07	3.25914e+07	3.77303e+07	1.20898e+07	7.05137e+06	2.37933e+07	3.66929e+07	3.15947e+07	4.79366e+07	2.98237e+07	4.24751e+07	2.89134e+07	3.22112e+07	2.55751e+07	2.03089e+07	2.03493e+07	3.45666e+07	1.02626e+07	3.71663e+07
High	P07858	Cathepsin B OS=Homo sapiens GN=CTSB PE=1 SV=3	0	47.236	34	8	62	8	1	339	37.8	6.3	157.15	8	0	0.987	0.989963	99.3	100.7	33.53	7.94	3.5636e+08	2.98714e+08	4.58736e+08	3.19679e+08	2.19155e+08	4.96675e+08	3.20493e+08	2.17864e+08	1.42207e+08	5.36561e+08	2.95848e+08	2.71888e+08	2.39164e+08	3.76067e+08	4.26561e+08	3.33054e+08	2.757e+08	3.23875e+08	3.028e+08	3.34839e+08
High	P07339	Cathepsin D OS=Homo sapiens GN=CTSD PE=1 SV=1	0	120.508	50	14	315	14	1	412	44.5	6.54	787.23	14	0	0.718	0.00131067	83.6	116.4	26.5	14.8	3.24835e+09	3.65942e+09	2.52272e+09	2.63635e+09	1.48138e+09	1.95127e+09	3.29086e+09	1.85463e+09	2.7137e+09	3.47986e+09	2.56272e+09	2.14167e+09	2.29416e+09	2.08028e+09	1.76116e+09	3.08723e+09	4.11941e+09	3.51191e+09	4.22671e+09	3.13712e+09
High	P08311	Cathepsin G OS=Homo sapiens GN=CTSG PE=1 SV=2	0	26.574	30	8	40	8	1	255	28.8	11.19	81.19	8	0	1.128	0.866164	106	94	99.1	59.71	2.54168e+07	1.5827e+08	1.29291e+08	1.33525e+08	5.46675e+07	2.0823e+08	9.1986e+07	9.60285e+07	5.73367e+07	7.0634e+07	8.88405e+07	4.35061e+07	7.18224e+07	1.09526e+08	5.40145e+08	6.05574e+07	3.98038e+07	8.15789e+07	1.79885e+08	1.62427e+08
High	Q9UBR2	Cathepsin Z OS=Homo sapiens GN=CTSZ PE=1 SV=1	0.002	11.723	11	3	60	3	1	303	33.8	7.11	149.19	3	0	0.499	0.714493	66.6	133.4	57.75	57.29	1.4187e+08	4.56401e+08	1.1769e+08	1.59949e+08	1.12447e+08	1.34203e+08	7.20475e+07	1.45716e+08	2.12534e+08	2.22984e+08	1.27493e+08	1.02448e+08	1.51162e+08	2.3777e+08	6.93322e+07	7.48842e+07	75163695	2.86567e+08	2.86286e+08	2.84431e+08
High	Q03135	Caveolin-1 OS=Homo sapiens GN=CAV1 PE=1 SV=4	0	31.212	35	5	82	5	1	178	20.5	6.02	185.34	5	0	0.995	0.147589	99.7	100.3	35.64	37.19	4.90377e+08	5.64718e+08	9.31751e+08	6.62509e+08	9.42299e+08	5.0038e+08	1.33786e+09	8.2783e+08	8.38366e+08	8.20978e+08	8.19049e+08	7.27832e+08	6.79223e+08	4.34915e+08	2.75003e+08	1.45754e+09	1253212062	6.78765e+08	7.31663e+08	7.24941e+08
High	P51636	Caveolin-2 OS=Homo sapiens GN=CAV2 PE=1 SV=2	0.005	8.666	19	2	12	2	1	162	18.3	5.27	12.83	2	0	0.839	0.460271	91.3	108.7	57.61	63.82	2.57724e+07	9.89708e+06	4.48288e+07	3.59941e+07	8.92741e+07	3.54976e+07	8.63359e+07	4.84367e+07	4.22605e+07	3.08406e+07	2.77832e+07	3.81227e+07	3.44633e+07	2.68471e+07	1.05898e+07	1.00272e+08	65268102	4.22892e+07	2.12279e+07	2.57528e+07
High	P16070	CD44 antigen OS=Homo sapiens GN=CD44 PE=1 SV=3	0.005	7.732	3	2	13	2	1	742	81.5	5.33	11.4	2	0	2.422	0.00401323	141.6	58.4	60.29	40.82	1.75213e+07		2.58512e+07	1.44282e+07	2.16507e+07	5.94603e+07	1.68321e+07	2.76084e+07	1.42573e+07	3.9877e+07	2.39814e+07	3.88645e+07	3.50746e+07	8.4199e+07	3.07773e+07	1.72647e+07	7.22401e+06	1.76275e+07	7.93384e+06	1.10288e+07
High	P13987	CD59 glycoprotein OS=Homo sapiens GN=CD59 PE=1 SV=1	0	14.627	25	4	56	4	1	128	14.2	6.48	118.3	4	0	1.058	0.761446	102.8	97.2	27.14	29.52	5.23187e+08	1.74871e+08	3.57276e+08	3.7588e+08	3.59199e+08	2.99647e+08	5.1979e+08	3.33837e+08	3.68473e+08	3.24146e+08	3.94106e+08	4.76799e+08	3.99975e+08	2.98627e+08	2.11812e+08	4.47034e+08	4.36951e+08	3.39637e+08	2.81725e+08	2.10227e+08
High	P60033	CD81 antigen OS=Homo sapiens GN=CD81 PE=1 SV=1	0.005	7.975	18	2	6	2	1	236	25.8	5.29	9.43	2	0	0.685	0.767528	81.3	118.7	62.67	79.74	1.8479e+07		4.23563e+07		7.40847e+06	3.48991e+07	5.74462e+07		1.70382e+07	3.73801e+07	7.53956e+06	3.23155e+07	1.33508e+07	3.97852e+07	8.09005e+06	6.58311e+07	35679818	7.75575e+06
High	Q9NZ45	CDGSH iron-sulfur domain-containing protein 1 OS=Homo sapiens GN=CISD1 PE=1 SV=1	0	28.983	44	4	56	4	1	108	12.2	9.09	137.5	4	0	0.985	0.241677	99.3	100.7	58.68	58.3	2.42463e+08	1.96644e+07	5.94264e+08	4.07648e+08	5.03735e+08	4.69567e+08	6.75361e+08	4.20917e+08	1.50767e+08	4.77426e+08	1.93186e+08	4.39878e+08	2.89495e+08	1.24077e+08	6.94475e+07	9.16776e+08	658804376	4.13781e+08	4.08203e+08	1.33992e+08	Met-loss+Acetyl [N-Term]
Medium	Q8N5K1	CDGSH iron-sulfur domain-containing protein 2 OS=Homo sapiens GN=CISD2 PE=1 SV=1	0.016	3.419	9	1	4	1	1	135	15.3	9.61	3.39	1	0	0.497	0.622191	66.4	133.6	85.46	82.77	4.69617e+07	1.83473e+08	9.43628e+07	7.51546e+07	5.22564e+06	5.32993e+07	1.81861e+07	8.54327e+07		3.30144e+07	6.38512e+06	3.17155e+07	4.88812e+06	8.16155e+07	1.28303e+08	1.35159e+07	13981640	1.09025e+08	1.70426e+08	1.00657e+08
Medium	P0C7P0	CDGSH iron-sulfur domain-containing protein 3, mitochondrial OS=Homo sapiens GN=CISD3 PE=1 SV=1	0.011	4.411	12	2	10	2	1	127	14.2	10.55	14.51	2	0	1.126	0.906281	105.9	94.1	24.63	24.87	1.24249e+08	1.0993e+08	1.22405e+08	9.74367e+07	1.43825e+08	7.57633e+07	1.48965e+08	1.40465e+08	1.06487e+08	1.34901e+08	9.1725e+07	1.18128e+08	8.55942e+07	1.12203e+08	5.05696e+07	1.29117e+08	99507864	7.96977e+07	1.49879e+08	9.96561e+07
High	Q96JB5	CDK5 regulatory subunit-associated protein 3 OS=Homo sapiens GN=CDK5RAP3 PE=1 SV=2	0.002	11.334	7	2	5	2	1	506	56.9	4.75	11.93	2	0	6.308	0.000330657	172.6	27.4	82.12	49.39	5.02191e+07	2.41671e+07	1.19053e+08	1.22479e+08	7.12108e+07	4.39726e+07	5.24617e+06	2.49503e+08	6.51301e+07	2.67274e+07	8.34339e+07	1.2742e+08	9.01641e+07	3.88777e+07	1.61093e+07	1.52628e+07	10324334	9.04368e+06	2.35445e+07	7.55837e+06
High	P60953	Cell division control protein 42 homolog OS=Homo sapiens GN=CDC42 PE=1 SV=2	0	14.829	27	4	34	4	1	191	21.2	6.55	103.18	4	0	0.658	0.136405	79.4	120.6	80.66	51.42	1.87078e+07		1.86975e+07	2.03033e+07	1.07146e+07	2.56401e+07	4.83679e+07	2.44391e+07	6.62223e+06	1.40285e+07	1.16916e+07	1.57562e+07	9.32249e+06	7.6165e+07	5.87213e+07	6.24451e+07	33217572	2.29917e+07	2.42894e+07
High	P43121	Cell surface glycoprotein MUC18 OS=Homo sapiens GN=MCAM PE=1 SV=2	0	19.604	10	4	20	4	1	646	71.6	5.76	70.9	4	0	1.021	0.936401	101.1	98.9	48.84	47.5	3.69172e+07	2.46134e+07	7.27903e+07	3.82306e+07	5.94533e+07	2.97967e+07	8.27108e+07	4.86218e+07	4.20571e+07	3.50424e+07	5.3591e+07	9.45246e+07	8.20936e+07	7.55407e+07	4.288e+06	7.01801e+07	6.83408e+07	4.76006e+07	4.10536e+07	1.41164e+07
Medium	P29373	Cellular retinoic acid-binding protein 2 OS=Homo sapiens GN=CRABP2 PE=1 SV=2	0.033	2.375	7	1	1	1	1	138	15.7	5.4	1.72	1	0	2.617	0.0807932	144.7	55.3	157.07	5.83	4.38874e+07	1.24225e+08		2.9738e+06			1.089e+07		2.3694e+06	3.14133e+06	1.04678e+07	3.23114e+06		2.58666e+07				3.83832e+06		4.16862e+06
Medium	O43264	Centromere/kinetochore protein zw10 homolog OS=Homo sapiens GN=ZW10 PE=1 SV=3	0.015	3.922	2	1	6	1	1	779	88.8	6.27	18.05	1	0	0.806	0.347172	89.3	110.7	43.36	17.03	2.83195e+07	1.06277e+07	1.24623e+07	2.2138e+07	1.4058e+07	6.92293e+06	9.01733e+06	1.79822e+07	1.22913e+07				1.44715e+07			1.60591e+07		1.67736e+07	1.93002e+07	1.26169e+07	Met-loss+Acetyl [N-Term]
High	P00450	Ceruloplasmin OS=Homo sapiens GN=CP PE=1 SV=1	0	183.826	39	33	406	33	1	1065	122.1	5.72	1130.65	33	0	1.991	0.0758305	133.1	66.9	56.01	40.8	1.48917e+09	8.33968e+08	2.36776e+09	5.26553e+08	8.86453e+08	2.08108e+09	4.15973e+08	6.00851e+08	9.66046e+08	2.28765e+09	1.5008e+09	1.45676e+09	1.63983e+09	3.19252e+09	2.83718e+09	1.06189e+09	4.82837e+08	1.36071e+09	6.45746e+08	7.4791e+08
High	Q13976	cGMP-dependent protein kinase 1 OS=Homo sapiens GN=PRKG1 PE=1 SV=3	0.002	11.155	7	4	11	4	1	671	76.3	6.04	11.61	4	0	0.789	0.0377773	88.2	111.8	51.61	22.36	1.1138e+07	2.11039e+07	1.32665e+07	2.23506e+07	2.92596e+07	1.20449e+07	4.36379e+07	3.05138e+07	4.2063e+07	2.46037e+07	1.93676e+07	3.79029e+07	2.87225e+07	5.89155e+06	8.06672e+06	4.2675e+07	2.61876e+07	2.84086e+07	2.83343e+07	2.72044e+07
Medium	Q14432	cGMP-inhibited 3',5'-cyclic phosphodiesterase A OS=Homo sapiens GN=PDE3A PE=1 SV=3	0.015	3.903	2	1	3	1	1	1141	124.9	6	10.1	1	0	0.968	0.655628	98.4	101.6	45.7	23	3.49908e+06	2.84902e+07	1.25022e+07		1.19616e+07		1.67708e+07	1.24834e+07	1.96465e+07	2.14341e+07	1.56494e+07	2.23462e+07	1.48394e+07	5.41505e+06		1.86482e+07	15736981	1.54146e+07	1.70448e+07	9.40332e+06
High	O00299	Chloride intracellular channel protein 1 OS=Homo sapiens GN=CLIC1 PE=1 SV=4	0	24.046	39	7	62	7	1	241	26.9	5.17	137.49	7	0	1.185	0.219208	108.5	91.5	56.59	26.55	2.39082e+08	3.07315e+08	2.15139e+08	3.53661e+08	1.19704e+08	3.02403e+08	1.16926e+08	4.5132e+08	8.07553e+07	1.41258e+08	2.72476e+08	1.03356e+08	1.81186e+08	5.90411e+08	4.09556e+08	2.09176e+08	124564145	2.2149e+08	2.01707e+08	1.27514e+08	Met-loss+Acetyl [N-Term]
High	Q9Y696	Chloride intracellular channel protein 4 OS=Homo sapiens GN=CLIC4 PE=1 SV=4	0	42.84	50	11	131	10	1	253	28.8	5.59	273.86	11	1	0.816	0.674239	89.9	110.1	29.22	35.97	4.54738e+08	2.18634e+08	3.5709e+08	2.30081e+08	3.87044e+08	4.8895e+08	6.35082e+08	3.39674e+08	3.26321e+08	5.89729e+08	4.05573e+08	4.51193e+08	4.29611e+08	5.4961e+08	3.28133e+08	6.71659e+08	399516611	4.97092e+08	5.15855e+08	2.21091e+08	Met-loss+Acetyl [N-Term]
High	Q9NZA1	Chloride intracellular channel protein 5 OS=Homo sapiens GN=CLIC5 PE=1 SV=3	0.002	11.484	12	4	10	3	1	410	46.5	4.82	22.32	4	0	1.374	0.759521	115.7	84.3	44.31	46.45	7.9783e+07	2.07267e+08	8.73859e+07	1.27346e+08	8.77781e+07		1.07927e+08	1.24246e+08	1.16047e+08	8.08019e+07	1.12151e+08	1.09959e+08	1.15027e+08	1.70322e+07	3.51225e+07	7.93103e+07	107887008	1.49217e+08	5.79321e+07	4.76902e+07
High	Q8NE62	Choline dehydrogenase, mitochondrial OS=Homo sapiens GN=CHDH PE=1 SV=2	0.005	8.129	5	3	9	3	1	594	65.3	8.28	14.03	3	0	0.149	0.268332	25.9	174.1	131.24	79.68				4.56043e+07				3.02052e+06	2.49586e+07		4.2188e+06	1.56534e+06	2.79084e+06				44600242	5.3414e+06	2.39942e+07
High	Q8IWA5	Choline transporter-like protein 2 OS=Homo sapiens GN=SLC44A2 PE=1 SV=3	0.004	9.329	7	3	5	3	1	706	80.1	8.57	12.84	3	0	0.798	0.804151	88.8	111.2	54.48	58.97	1.21339e+07	2.50234e+07	2.01718e+07	1.51944e+07	5.89005e+06	4.55671e+06	1.48872e+07	5.69405e+06	1.98548e+07	3.23992e+07	1.4121e+07	2.77163e+06	1.44872e+07	2.30007e+07	1.89689e+07	2.0143e+07	1.86583e+07	2.0526e+06	9.6441e+06	2.30997e+07
High	P49585	Choline-phosphate cytidylyltransferase A OS=Homo sapiens GN=PCYT1A PE=1 SV=2	0.005	8.058	7	2	18	2	1	367	41.7	7.25	41.79	2	0	1.665	0.136479	124.9	75.1	31.24	42.71	1.10503e+07			1.75524e+07	1.2173e+07	1.88487e+07	7.63455e+06	1.55166e+07	1.75667e+07		2.27613e+07	1.91386e+07	1.09709e+07	1.08229e+07		8.95543e+06	5146242		1.52593e+07	9.7019e+06
High	P23946	Chymase OS=Homo sapiens GN=CMA1 PE=1 SV=1	0	17.157	24	4	7	4	1	247	27.3	9.29	19.37	4	0	0.295	0.0578887	45.6	154.4	82.24	43.98	8.00468e+06	4.73312e+07	1.68846e+07	1.96404e+07	4.95123e+06	3.7765e+07		2.12744e+07	9.46992e+06	4.97346e+07	7.23803e+06	2.49406e+07	7.61392e+06	7.56115e+06	3.88053e+06	9.13904e+06	42798592	5.24371e+07	4.54247e+07	4.13403e+07
High	Q8N0X4	Citrate lyase subunit beta-like protein, mitochondrial OS=Homo sapiens GN=CLYBL PE=1 SV=2	0.001	13.368	14	3	6	3	1	340	37.3	8.73	18.83	3	0	1.098	0.940276	104.7	95.3	167.45	110.26	8.6638e+06	1.27872e+08	1.30606e+08	1.51432e+08		1.34489e+07	4.32556e+06	1.66113e+08	1.5143e+06	2.49377e+06	6.40914e+08	2.04163e+07	1.0939e+08	2.33887e+07	4.13993e+06	8.61138e+07	5.36563e+06	1.47161e+07	1.99031e+07	1.43839e+08
High	O75390	Citrate synthase, mitochondrial OS=Homo sapiens GN=CS PE=1 SV=2	0	218.206	55	19	1017	19	1	466	51.7	8.32	2572.31	19	0	0.753	0.100094	85.9	114.1	39.54	19.82	1.37805e+10	8.80995e+09	1.19148e+10	1.77101e+10	1.25041e+10	7.3601e+09	1.31676e+10	1.43491e+10	1.09722e+10	1.24778e+10	9.96939e+09	1.09194e+10	1.02189e+10	2.6695e+09	1.80929e+09	1.45661e+10	1.49636e+10	9.45811e+09	1.5169e+10	1.11809e+10
Medium	O60641	Clathrin coat assembly protein AP180 OS=Homo sapiens GN=SNAP91 PE=1 SV=2	0.012	4.244	1	1	7	1	1	907	92.4	4.86	14.76	1	0	1.637	0.253635	124.2	75.8	37.49	59.72	1.34627e+07	2.81231e+07		2.17487e+07	1.77466e+07	1.22129e+07	1.08457e+07			1.8964e+07	1.33892e+07	1.83648e+07	1.27646e+07	2.7177e+07	7.99039e+06	8.95335e+06	6920321		9.95639e+06	2.29557e+07
High	Q00610	Clathrin heavy chain 1 OS=Homo sapiens GN=CLTC PE=1 SV=5	0	272.183	46	55	497	55	1	1675	191.5	5.69	1259.22	55	0	1.237	0.170581	110.6	89.4	20.32	27.48	1.61934e+09	1.02787e+09	1.1629e+09	1.16543e+09	1.1486e+09	1.05701e+09	1.23785e+09	1.19684e+09	1.00117e+09	1.27675e+09	1.12069e+09	1.32453e+09	1.0952e+09	1.95162e+09	1.07881e+09	1.48624e+09	1.03751e+09	9.39737e+08	9.20159e+08	7.33053e+08	Met-loss+Acetyl [N-Term]
High	P09497	Clathrin light chain B OS=Homo sapiens GN=CLTB PE=1 SV=1	0.004	9.891	16	4	25	4	1	229	25.2	4.64	45.91	4	0	0.831	0.067913	90.8	109.2	34.18	19.27	1.13906e+08	1.15236e+08	4.09994e+07	1.03035e+08	6.23011e+07	3.77385e+07	1.36191e+08	1.03275e+08	8.8539e+07	7.01709e+07	8.99361e+07	7.56594e+07	8.14851e+07	8.91093e+07	4.7702e+07	1.21626e+08	106574090	7.41776e+07	9.72577e+07	1.23379e+08
Medium	Q16630	Cleavage and polyadenylation specificity factor subunit 6 OS=Homo sapiens GN=CPSF6 PE=1 SV=2	0.012	4.313	5	1	7	1	1	551	59.2	7.15	10.01	1	0	1.461	0.553872	118.7	81.3	81.98	81.87	2.56322e+06		2.36536e+06	2.14584e+06	1.33044e+06	513275	324520	934711	993811	1.35482e+06	911017	1.07768e+06	1.0305e+06	5.19839e+06	652437	699122	584255	744385	2.54141e+06
High	O75122	CLIP-associating protein 2 OS=Homo sapiens GN=CLASP2 PE=1 SV=2	0.005	8.369	2	2	3	2	1	1294	141	8.47	2.26	2	0	2.574	0.0421298	144	56	42.66	41.34	8.66623e+06	1.43653e+07	1.52522e+07	1.18854e+07	1.02775e+07	1.20594e+07	4.73975e+06	7.45665e+06		6.13665e+06	8.40352e+06	1.14982e+07	1.62186e+06			3.6672e+06	4432413		1.78522e+06
High	O75153	Clustered mitochondria protein homolog OS=Homo sapiens GN=CLUH PE=1 SV=2	0.003	10.524	3	4	9	4	1	1309	146.6	6.13	20.37	4	0	5.093	0.0706651	167.2	32.8	76.97	103.53	6.19271e+07	1.28286e+07	3.26398e+06	5.25253e+07	3.97323e+07	9.82026e+06	1.53744e+07	2.36378e+07	3.01364e+07	2.58423e+07	3.65991e+06	6.06451e+07		6.50699e+06	2.32786e+07	1.9746e+07	4542977	2.17275e+06	4.66925e+06
High	P10909	Clusterin OS=Homo sapiens GN=CLU PE=1 SV=1	0	83.917	37	14	177	14	1	449	52.5	6.27	439.89	14	0	0.497	0.905731	66.4	133.6	64.87	72.03	2.40787e+09	3.93366e+09	3.85674e+09	1.21403e+09	1.29691e+09	2.09481e+09	5.45082e+08	9.09344e+08	1.18526e+09	3.08868e+09	1.67092e+09	1.66189e+09	1.72291e+09	3.22327e+09	6.31735e+09	7.21546e+08	451769217	4.36737e+09	3.46361e+09	4.09395e+09
High	P00740	Coagulation factor IX OS=Homo sapiens GN=F9 PE=1 SV=2	0	18.738	16	6	25	6	1	461	51.7	5.47	54.25	6	0	1.015	0.863001	100.8	99.2	51.24	37.06	1.01341e+08	2.14899e+08	7.49291e+07	1.66461e+08	9.75843e+07	4.13605e+07	1.01345e+08	6.90464e+07	7.379e+07	9.5133e+07	3.96522e+07	1.15878e+08	6.08824e+07	5.6618e+07	6.50061e+07	1.13976e+08	7.37893e+07	6.34855e+07	1.19747e+08	4.95726e+07
High	P00748	Coagulation factor XII OS=Homo sapiens GN=F12 PE=1 SV=3	0	20.445	11	5	10	5	1	615	67.7	7.74	20.53	5	0	0.92	0.758248	95.8	104.2	22.68	53.43	1.06228e+08	1.34842e+08	1.47445e+08	5.90032e+07	1.32447e+08	1.05484e+08	9.05521e+07	8.77477e+07	7.86267e+07	1.24116e+08	1.05543e+08	1.15528e+08	9.21236e+07	1.20455e+08	1.40392e+08	1.15445e+08	44156882	1.71699e+08	5.83482e+07	1.68227e+08
High	P00488	Coagulation factor XIII A chain OS=Homo sapiens GN=F13A1 PE=1 SV=4	0	44.046	24	13	49	13	1	732	83.2	6.09	97.45	13	0	2.214	0.00371225	137.8	62.2	94.31	37.88	1.62905e+08	1.64568e+08	7.16452e+07	1.50612e+08	3.86283e+07	9.06348e+07	6.09306e+07	8.58886e+07	2.89232e+08	1.11723e+08	1.12651e+08	1.93336e+08	6.65755e+07	4.74257e+08	6.5749e+08	5.83214e+07	4.60886e+07	1.01291e+08	4.78638e+07	5.08862e+07
High	P53621	Coatomer subunit alpha OS=Homo sapiens GN=COPA PE=1 SV=2	0	25.913	10	10	23	10	1	1224	138.3	7.66	30.69	10	0	2.069	0.0593387	134.8	65.2	74.99	60.66	1.55306e+08	1.45414e+08	1.35975e+08	2.17632e+07	7.76609e+07	1.23785e+08	5.47298e+07	4.29714e+07	1.09924e+08	7.39061e+07	6.02938e+07	4.01076e+07	9.23898e+07	3.3905e+08	2.66273e+08	1.09322e+08	4.57532e+07	2.41476e+07	4.46472e+07	4.36371e+07
High	P53618	Coatomer subunit beta OS=Homo sapiens GN=COPB1 PE=1 SV=3	0.004	9.452	3	3	19	3	1	953	107.1	6.05	32.72	3	0	0.929	0.481051	96.3	103.7	70.65	60.72	1.69875e+07	2.00512e+07	1.58335e+07	1.90289e+07	1.05493e+07	2.51328e+07	1.87187e+07	1.98913e+07	1.14294e+07	1.57079e+07	2.46684e+07	2.52955e+07	1.83134e+07	7.51278e+07	1.15287e+07	2.04162e+07	1.98753e+07	1.84457e+06	2.47282e+07
High	P35606	Coatomer subunit beta' OS=Homo sapiens GN=COPB2 PE=1 SV=2	0.001	12.543	5	4	15	4	1	906	102.4	5.27	33.75	4	0	1.656	0.180964	124.7	75.3	43.26	48.45	7.87806e+07	4.37083e+07	3.32844e+07	5.98423e+07	5.90714e+07	6.32816e+07	5.19767e+07	3.04317e+07	6.07158e+07	4.53387e+07	5.24e+07	5.8104e+07	6.33148e+07	1.25657e+08	1.95008e+07	3.50811e+07	54912813	3.34395e+07	4.6763e+07	9.0578e+06
High	P48444	Coatomer subunit delta OS=Homo sapiens GN=ARCN1 PE=1 SV=1	0.001	13.044	6	3	17	3	1	511	57.2	6.21	38.73	3	0	1.015	0.735448	100.8	99.2	109.67	47.08		1.05109e+08	1.09701e+07	1.32779e+07	1.68432e+07	1.70178e+07	9.07414e+06	1.24711e+07	1.08965e+07	5.36313e+06	1.56723e+07	2.19209e+07	1.72871e+07	5.61047e+07	2.36313e+07	2.73447e+07	18118719		8.32388e+06	1.41357e+07
High	O14579	Coatomer subunit epsilon OS=Homo sapiens GN=COPE PE=1 SV=3	0	20.127	23	4	9	4	1	308	34.5	5.12	17.07	4	0	0.596	0.0736023	74.7	125.3	66.29	36.59	8.91983e+06	1.70413e+06	3.68448e+07	1.06813e+07	2.73788e+07	1.52666e+07	6.29592e+06	1.12335e+07	6.53266e+06	1.19562e+07	2.20982e+07	1.40587e+07	7.97222e+06	2.38315e+07	8.58211e+06	3.07396e+07	18852977	1.1079e+07	2.00453e+07	1.69651e+07
High	Q9Y678	Coatomer subunit gamma-1 OS=Homo sapiens GN=COPG1 PE=1 SV=1	0.002	11.892	4	3	24	3	1	874	97.7	5.47	48.72	3	0	1.171	0.649752	107.9	92.1	23.04	34.1	3.38826e+07	3.47623e+07	4.15033e+07	2.06447e+07	4.12994e+07	2.98269e+07	1.37438e+07	3.66165e+07	3.75751e+07	3.29176e+07	3.74896e+07	4.18985e+07	3.03212e+07	3.39589e+07	3.19815e+07	2.41857e+07	29003792	4.78603e+07	2.06457e+07	3.3472e+07
Medium	P61923	Coatomer subunit zeta-1 OS=Homo sapiens GN=COPZ1 PE=1 SV=1	0.02	2.927	9	1	1	1	1	177	20.2	4.81	2.63	1	0	0.424	0.873335	59.6	140.4	63.08	78.72	6.78674e+06		7.94555e+06	2.46385e+06	2.7384e+06		2.1347e+06	4.69283e+06	2.87312e+06	1.4535e+07	4.68622e+06		5.44731e+06	4.56261e+06	9.50527e+06		1.09761e+06		1.47347e+07	1.10522e+07
High	Q96EY8	Cob(I)yrinic acid a,c-diamide adenosyltransferase, mitochondrial OS=Homo sapiens GN=MMAB PE=1 SV=1	0.002	11.947	19	3	18	3	1	250	27.4	8.6	26.56	3	0	5.758	0.322419	170.4	29.6	51.83	124.64	3.32001e+07	4.97426e+07	4.49647e+07		5.37279e+07		3.07967e+07	2.36765e+07	3.46042e+07	2.53011e+07	3.16276e+07	3.49141e+07		4.83386e+06	750959	1.14505e+06	53135165	2.31908e+07		1.36568e+06
High	O00748	Cocaine esterase OS=Homo sapiens GN=CES2 PE=1 SV=1	0	20.026	13	6	52	6	1	559	61.8	6.1	89.47	6	0	0.542	0.686545	70.3	129.7	87.66	71.1	1.94431e+08	7.68008e+07	1.00399e+08	2.22324e+08	1.43805e+08	1.57974e+08	1.46297e+08	1.29458e+08	6.89232e+07	9.08222e+07	5.21016e+07	5.75071e+08	4.607e+08	9.26677e+07	6.14887e+07	3.69816e+08	9.85953e+07	4.06649e+08	2.38671e+08	3.39606e+07
High	Q96MF6	Coenzyme Q-binding protein COQ10 homolog A, mitochondrial OS=Homo sapiens GN=COQ10A PE=2 SV=2	0.001	13.061	16	4	35	4	1	247	27.7	9.76	62.4	4	0	0.835	0.142565	91	109	26.14	12.27	2.40956e+08	3.07251e+08	3.10711e+08	4.39313e+08	3.30008e+08	1.47373e+08	3.06974e+08	4.96683e+08	3.89242e+08	2.70798e+08	3.30101e+08	3.04441e+08	2.86681e+08	3.70914e+08		3.51772e+08	403808690	3.70073e+08	4.0273e+08	2.95141e+08
High	Q9H8M1	Coenzyme Q-binding protein COQ10 homolog B, mitochondrial OS=Homo sapiens GN=COQ10B PE=2 SV=1	0.009	5.257	9	2	10	2	1	238	27.1	9.6	14.74	2	0	0.165	0.3544	28.3	171.7	145.53	85.54	3.91238e+08	4.72168e+09	1.06587e+09	4.85128e+08	8.07785e+08	1.99774e+08	1.7773e+08	5.72794e+08	5.85192e+08	7.49657e+08	3.88641e+08	4.94067e+08	3.87271e+08	3.86435e+08	1.40216e+08	2.17176e+08	165119456	3.10692e+09	2.93991e+09	4.08111e+09
High	P23528	Cofilin-1 OS=Homo sapiens GN=CFL1 PE=1 SV=3	0	37.072	52	8	165	5	1	166	18.5	8.09	489.56	8	0	0.917	0.281794	95.7	104.3	24.8	12.94	7.59539e+08	5.10496e+08	9.05064e+08	6.47392e+08	9.30077e+08	8.98701e+08	7.87212e+08	7.87972e+08	6.04625e+08	8.85297e+08	8.32526e+08	8.24982e+08	7.75263e+08	1.42073e+09	1.02656e+09	8.99757e+08	725666076	9.84194e+08	1.03368e+09	8.93049e+08	Met-loss+Acetyl [N-Term]
High	Q9Y281	Cofilin-2 OS=Homo sapiens GN=CFL2 PE=1 SV=1	0	48.916	64	10	157	7	1	166	18.7	7.88	403.84	10	3	0.96	0.128022	98	102	30.75	16.88	7.66368e+08	1.42489e+09	9.2511e+08	7.54293e+08	1.14015e+09	5.59078e+08	1.2813e+09	9.1757e+08	8.68889e+08	1.00189e+09	7.16087e+08	8.7088e+08	8.12705e+08	5.69958e+08	4.33566e+08	1.25919e+09	9.04689e+08	1.09005e+09	8.85983e+08	8.69592e+08	Met-loss+Acetyl [N-Term]
High	Q6ZP82	Coiled-coil domain-containing protein 141 OS=Homo sapiens GN=CCDC141 PE=1 SV=2	0	60.499	15	17	80	17	1	1450	166.2	5.58	188.67	17	0	0.895	0.209047	94.5	105.5	37.38	24.69	1.58076e+08	1.11945e+08	1.25136e+08	1.2016e+08	1.64968e+08	8.30616e+07	1.47777e+08	1.60474e+08	1.07849e+08	1.27085e+08	1.07699e+08	2.18557e+08	1.22367e+08	1.14086e+07	8.92281e+07	1.61368e+08	1.22737e+08	1.36741e+08	1.98298e+08	1.06695e+08
High	Q4VC31	Coiled-coil domain-containing protein 58 OS=Homo sapiens GN=CCDC58 PE=1 SV=1	0.002	11.585	26	2	14	2	1	144	16.6	7.81	44.94	2	0	1.361	0.83606	115.3	84.7	34.57	46.79	1.05001e+07		2.34586e+07	2.65763e+07	2.52762e+07	7.3726e+06	2.57738e+07	2.10606e+07	1.15007e+07	2.21044e+07	2.71902e+07	1.59727e+07	1.9736e+07			3.33093e+07	3.00709e+07	1.10642e+07	1.58521e+07	1.53437e+07	Met-loss+Acetyl [N-Term]
High	Q9GZT6	Coiled-coil domain-containing protein 90B, mitochondrial OS=Homo sapiens GN=CCDC90B PE=1 SV=2	0.005	8.204	9	1	5	1	1	254	29.5	7.55	17.39	1	0	0.577	0.721695	73.2	126.8	75.31	60.53	4.93064e+06		6.90395e+06	3.40428e+06		826734	2.47986e+06	8.14981e+06		1.81381e+06	2.19716e+06		2.29164e+06		605819	4.63314e+06	3.68003e+06		6.4848e+06	819773
Medium	Q9BUK0	Coiled-coil-helix-coiled-coil-helix domain-containing protein 7 OS=Homo sapiens GN=CHCHD7 PE=1 SV=1	0.012	4.376	21	1	7	1	1	85	10.1	8.82	23.5	1	0	0.986	0.959611	99.3	100.7	24.99	40.19	1.88505e+07		1.16886e+07	2.79721e+07	1.96939e+07		1.59325e+07	2.36584e+07	2.41497e+07	1.71705e+07	1.89161e+07	1.50954e+07				1.91605e+07	29631916	8.42094e+06	2.54992e+07	1.79496e+07
Medium	O75534	Cold shock domain-containing protein E1 OS=Homo sapiens GN=CSDE1 PE=1 SV=2	0.039	2.266	1	1	6	1	1	798	88.8	6.25	10.68	1	0	0.934	0.975492	96.6	103.4	38.35	39.36	2.17579e+07		3.33083e+07	1.28779e+07	1.85654e+07		2.7332e+07	3.13866e+07	1.34619e+07	7.11862e+06	1.75116e+07	1.62434e+07	1.62187e+07	1.77442e+07	1.83398e+07	2.75814e+07	1.60982e+07		2.24338e+07	1.02969e+07
High	Q14011	Cold-inducible RNA-binding protein OS=Homo sapiens GN=CIRBP PE=1 SV=1	0.001	12.194	15	2	15	2	1	172	18.6	9.51	45.94	2	0	0.831	0.0719847	90.8	109.2	42.87	33.8	4.07222e+07	4.21324e+07	3.00652e+07	2.56721e+07	4.50568e+07	2.52154e+07	3.34474e+07	2.43171e+07	4.04507e+07	4.11354e+07	6.56659e+07	5.30493e+07	6.44172e+07	8.43755e+07	1.88722e+07	8.51205e+07	40379330	4.89759e+07	7.62461e+07	4.56328e+07
High	P02452	Collagen alpha-1(I) chain OS=Homo sapiens GN=COL1A1 PE=1 SV=5	0	192.219	29	35	961	34	1	1464	138.9	5.8	2425.61	35	1	2.414	0.259572	141.4	58.6	82.28	82.8	7.97226e+10	3.46356e+10	4.07312e+10	9.68666e+09	4.81839e+10	1.98325e+11	3.06959e+10	1.67513e+10	1.98803e+10	1.01927e+11	7.09283e+10	6.54472e+10	7.10955e+10	1.22609e+11	1.15128e+10	5.8233e+10	7.8666e+09	7.04549e+10	1.40911e+10	1.99622e+10
High	P02458	Collagen alpha-1(II) chain OS=Homo sapiens GN=COL2A1 PE=1 SV=3	0	15.067	3	3	148	1	1	1487	141.7	6.92	430.77	3	0	2.902	0.350155	148.7	51.3	77.44	90.47	3.69089e+10	2.25169e+10	1.41341e+10	4.80622e+09	1.41802e+10	7.70704e+10	1.39635e+10	8.56564e+09	8.81392e+09	4.86454e+10	2.93759e+10	3.4366e+10	2.94598e+10	4.12816e+10	2.86212e+09	2.59794e+10	3479340344	3.74813e+10	6.80424e+09	7.75868e+09
High	P02461	Collagen alpha-1(III) chain OS=Homo sapiens GN=COL3A1 PE=1 SV=4	0	64.686	8	7	233	6	1	1466	138.5	6.61	710.28	7	1	1.998	0.315229	133.3	66.7	79.65	88.89	1.25368e+10	5.41611e+09	6.88716e+09	1.22245e+09	5.16792e+09	2.85028e+10	5.91063e+09	2.16189e+09	3.07451e+09	1.47964e+10	1.0323e+10	9.70068e+09	1.22819e+10	1.61001e+10	1.67115e+09	1.20851e+10	1.24533e+09	9.09211e+09	1.49151e+09	3.44728e+09
High	P02462	Collagen alpha-1(IV) chain OS=Homo sapiens GN=COL4A1 PE=1 SV=3	0	95.096	8	9	186	9	1	1669	160.5	8.28	500.79	9	0	0.977	0.237125	98.9	101.1	32.43	18.92	2.65777e+09	3.84823e+09	2.36868e+09	1.86584e+09	1.52429e+09	1.9607e+09	1.68369e+09	1.80097e+09	1.68144e+09	3.7049e+09	2.18057e+09	3.07479e+09	1.99424e+09	1.6717e+09	2.02406e+09	2.30762e+09	1.35949e+09	2.04015e+09	2.05296e+09	1.76455e+09
High	P20908	Collagen alpha-1(V) chain OS=Homo sapiens GN=COL5A1 PE=1 SV=3	0	19.487	3	3	14	3	1	1838	183.4	5.06	44.62	3	0	1.892	0.0978755	130.8	69.2	158.61	53.78	3.18902e+07		6.42861e+07	4.47153e+06	3.84681e+07	3.40383e+08		7.44688e+06	1.39691e+07	4.36423e+07	6.35571e+06	2.2504e+07	2.00466e+07	2.58217e+08	1.63756e+07	7.40596e+06		2.13224e+07	7.43789e+06	1.9018e+07
High	P12109	Collagen alpha-1(VI) chain OS=Homo sapiens GN=COL6A1 PE=1 SV=3	0	400.04	50	40	1959	40	1	1028	108.5	5.43	5704.25	40	0	1.752	0.030891	127.3	72.7	52.7	41.93	3.89785e+10	1.1394e+10	1.55399e+10	7.60743e+09	1.20455e+10	3.87023e+10	1.25296e+10	1.06751e+10	1.44998e+10	2.92367e+10	2.52799e+10	1.94125e+10	2.73539e+10	3.08906e+10	9.37356e+09	1.63936e+10	7.14709e+09	1.38187e+10	6.27288e+09	8.86803e+09
High	P27658	Collagen alpha-1(VIII) chain OS=Homo sapiens GN=COL8A1 PE=1 SV=2	0	24.628	13	5	25	5	1	744	73.3	9.61	48.21	5	0	1.325	0.152408	114	86	122.55	125.41	3.77562e+08	5.64745e+07	2.47727e+07	5.27508e+07	2.24985e+07	1.36848e+08	5.90627e+07	2.55187e+07	2.79851e+07	1.59814e+08	3.36327e+07	1.16214e+08	1.1739e+07	2.3619e+07	3.05966e+07	9.61493e+07	2.53911e+07	2.62881e+07	3.59789e+06	1.7445e+06
High	Q99715	Collagen alpha-1(XII) chain OS=Homo sapiens GN=COL12A1 PE=1 SV=2	0	134.408	20	39	101	39	1	3063	332.9	5.53	230.51	39	0	3.079	0.0221757	151	49	100.83	59.74	5.03004e+08	3.94781e+08	3.74233e+08	1.13545e+08	2.24118e+08	1.863e+09	1.34621e+08	1.06478e+08	1.21641e+08	8.53389e+08	3.82647e+08	1.76467e+08	4.14134e+08	1.30973e+09	4.17692e+08	1.67014e+08	7.41447e+07	3.1686e+08	1.09695e+08	1.24263e+08
High	Q05707	Collagen alpha-1(XIV) chain OS=Homo sapiens GN=COL14A1 PE=1 SV=3	0	210.33	37	44	276	44	1	1796	193.4	5.3	787	44	0	1.377	0.388674	115.9	84.1	96.68	63.91	2.23197e+09	1.04964e+09	1.43128e+09	2.77382e+08	1.19553e+09	6.46615e+09	2.02483e+08	4.83377e+08	6.37942e+08	1.00146e+09	3.21182e+09	1.47993e+09	3.35575e+09	3.0523e+09	2.10446e+08	1.39823e+09	1.10662e+08	1.54731e+09	6.3691e+08	8.68272e+08
High	P39059	Collagen alpha-1(XV) chain OS=Homo sapiens GN=COL15A1 PE=1 SV=2	0	52.778	12	13	109	13	1	1388	141.6	5	224.37	13	0	1.837	0.0328345	129.5	70.5	47.58	35.64	8.95541e+08	6.47355e+08	2.40996e+08	5.53806e+08	4.41121e+08	2.74071e+08	2.93709e+08	3.73661e+08	2.92018e+08	2.26632e+08	5.66444e+08	4.15481e+08	5.5142e+08	7.21282e+08	1.42491e+08	3.01347e+08	2.26175e+08	1.93677e+08	3.75082e+08	1.51791e+08
Medium	Q07092	Collagen alpha-1(XVI) chain OS=Homo sapiens GN=COL16A1 PE=1 SV=2	0.049	2.05	1	1	5	1	1	1604	157.7	7.84	7.56	1	0	1.082	0.484132	103.9	96.1	62.22	81.69	7.53692e+07		2.27604e+07			1.01408e+08	2.55649e+07			1.05359e+08	2.39394e+07	6.35746e+07	2.20399e+07	4.94812e+07		5.85342e+07	2846983	4.57273e+07
High	P39060	Collagen alpha-1(XVIII) chain OS=Homo sapiens GN=COL18A1 PE=1 SV=5	0	59.368	10	14	117	14	1	1754	178.1	6.01	250.77	14	0	1.21	0.210581	109.5	90.5	42.89	28.05	9.1422e+08	1.03802e+09	5.28357e+08	3.8491e+08	4.50859e+08	4.46512e+08	6.77718e+08	5.5223e+08	3.3372e+08	1.17667e+09	4.28232e+08	6.75179e+08	3.95895e+08	9.4434e+08	1.07245e+09	7.27569e+08	3.9051e+08	5.78259e+08	3.9729e+08	4.56398e+08
High	Q96P44	Collagen alpha-1(XXI) chain OS=Homo sapiens GN=COL21A1 PE=2 SV=1	0.008	6.15	2	2	23	2	1	957	99.3	8.32	36.51	2	0	0.938	0.718187	96.8	103.2	85.78	64.35	6.39942e+07		4.31972e+07	4.10842e+07	3.95966e+06	2.23261e+08	5.94864e+07	6.04686e+06	1.94349e+07	1.36448e+08	6.23652e+07	8.84398e+07	5.93225e+07	8.10873e+07		1.15427e+08	18076192	8.59441e+07	4.68064e+07
High	P08123	Collagen alpha-2(I) chain OS=Homo sapiens GN=COL1A2 PE=1 SV=7	0	134.132	21	24	841	24	1	1366	129.2	8.95	2388.61	24	0	2.156	0.166762	136.6	63.4	78.24	88.32	1.31807e+11	5.06536e+10	4.65669e+10	1.31031e+10	4.97229e+10	2.28651e+11	3.13115e+10	2.25504e+10	2.43766e+10	1.24449e+11	9.33971e+10	8.10481e+10	9.48414e+10	1.20875e+11	1.67227e+10	5.08624e+10	7.64745e+09	8.69527e+10	1.49125e+10	2.34899e+10
High	P08572	Collagen alpha-2(IV) chain OS=Homo sapiens GN=COL4A2 PE=1 SV=4	0	136.369	16	16	346	16	1	1712	167.4	8.66	1014.66	16	0	1.191	0.156973	108.7	91.3	29.22	24.22	3.56526e+09	3.18368e+09	2.59095e+09	2.31156e+09	1.75101e+09	3.80113e+09	2.08112e+09	2.19016e+09	1.90393e+09	4.51693e+09	2.7128e+09	3.84272e+09	2.62685e+09	2.14777e+09	2.66464e+09	3.09733e+09	1.79692e+09	2.42141e+09	2.20635e+09	1.75952e+09
High	P05997	Collagen alpha-2(V) chain OS=Homo sapiens GN=COL5A2 PE=1 SV=3	0	23.329	7	6	22	6	1	1499	144.8	6.46	68.19	6	0	0.568	0.205206	72.4	127.6	86.08	41.53	7.72874e+06	2.35189e+08	8.39072e+07	4.43665e+07	8.64924e+07	2.68006e+08	2.37442e+07	7.01298e+07	6.36979e+07	8.43267e+07	5.15668e+07	3.91418e+07	5.12202e+07	1.09222e+08		1.07232e+08	3.75194e+07	1.36975e+08	1.17772e+08	1.61602e+08
High	P12110	Collagen alpha-2(VI) chain OS=Homo sapiens GN=COL6A2 PE=1 SV=4	0	322.325	37	32	1307	32	1	1019	108.5	6.21	3775.86	32	0	1.668	0.0398418	125	75	58.5	47.96	2.88206e+10	9.53616e+09	9.66054e+09	4.14358e+09	7.58131e+09	2.62428e+10	7.60445e+09	7.02605e+09	8.55063e+09	1.79032e+10	1.6648e+10	1.15444e+10	1.74756e+10	2.73602e+10	7.91713e+09	1.01967e+10	3.53326e+09	1.02496e+10	4.12456e+09	5.79019e+09
Medium	P25940	Collagen alpha-3(V) chain OS=Homo sapiens GN=COL5A3 PE=1 SV=3	0.015	3.941	1	1	13	1	1	1745	172	6.87	33.12	1	0	1.333	0.721732	114.3	85.7	58.29	47.24	4.31817e+08	3.49041e+08	1.76128e+08	8.11644e+07	1.12674e+08	3.33122e+08	1.43949e+08	1.04851e+08	1.1683e+08	2.1928e+08	1.82284e+08	1.69586e+08	1.56388e+08	1.39357e+08	4.83156e+07	2.12251e+08	85193184	2.59787e+08	1.1395e+08	1.1735e+08
High	P12111	Collagen alpha-3(VI) chain OS=Homo sapiens GN=COL6A3 PE=1 SV=5	0	1350.38	58	152	5554	152	1	3177	343.5	6.68	15953.1	152	0	1.312	0.0657384	113.5	86.5	52.68	41.41	1.2443e+11	5.11894e+10	4.95346e+10	2.29191e+10	4.07237e+10	1.27356e+11	3.29917e+10	3.24104e+10	4.36988e+10	9.52891e+10	8.36393e+10	5.95783e+10	8.68936e+10	1.12341e+11	3.96489e+10	4.7668e+10	1.97499e+10	5.72116e+10	2.46938e+10	3.90062e+10
High	A6NMZ7	Collagen alpha-6(VI) chain OS=Homo sapiens GN=COL6A6 PE=1 SV=2	0.008	6.319	1	2	8	2	1	2263	247	6.89	15.82	2	0	0.997	0.627111	99.9	100.1	38.63	31.66	1.14114e+07	1.06019e+07	1.97153e+07	2.00793e+07	1.3407e+07	1.56195e+07	1.34968e+07	1.0703e+07	1.1962e+07	1.9005e+07	2.79439e+07	2.32174e+07	2.17346e+07	4.98784e+06		1.75169e+07	17135348		1.23724e+07	8.27814e+06
Medium	Q5KU26	Collectin-12 OS=Homo sapiens GN=COLEC12 PE=1 SV=3	0.017	3.168	1	1	15	1	1	742	81.5	5.69	21.44	1	0	0.813	0.914377	89.7	110.3	37.03	43.66	3.70607e+07	5.32104e+07	3.01204e+07	7.0181e+07	3.99946e+07	1.35129e+07	4.38681e+07	3.85552e+07	2.61882e+07	2.45247e+07	3.51776e+07	4.68437e+07	2.53711e+07	4.20317e+07	2.83947e+07	4.56131e+07	13911494	5.9894e+07	4.6572e+07	3.2705e+07
Medium	Q9Y6G5	COMM domain-containing protein 10 OS=Homo sapiens GN=COMMD10 PE=1 SV=1	0.04	2.287	5	1	15	1	1	202	23	6.54	1.63	1	0	0.846	0.519958	91.7	108.3	34.86	38.17	5.19546e+06		8.90465e+06	4.02821e+06	6.28715e+06	4.78892e+06	4.27094e+06	3.47652e+06	5.46829e+06	7.54687e+06	7.71436e+06	7.24142e+06	7.4065e+06	2.03382e+06		6.46422e+06	3167428	9.69124e+06	5.56122e+06	8.48129e+06	Met-loss+Acetyl [N-Term]
High	P02745	Complement C1q subcomponent subunit A OS=Homo sapiens GN=C1QA PE=1 SV=2	0.001	14.044	18	4	14	4	1	245	26	9.11	34.33	4	0	1.158	0.264071	107.3	92.7	122.53	73.14	2.61673e+07		1.18429e+08		9.4535e+06	1.78704e+08	1.46315e+07	3.00922e+07	1.79716e+07	1.62607e+08	1.46752e+07	2.63888e+07	2.03761e+07	1.7407e+08	3.86313e+08	5.87454e+07	11583901	3.77886e+07	1.37459e+07
High	P02746	Complement C1q subcomponent subunit B OS=Homo sapiens GN=C1QB PE=1 SV=3	0	23.004	26	5	19	5	1	253	26.7	8.63	49.61	5	0	0.635	0.683304	77.7	122.3	117.68	58.98	1.77223e+07	4.60095e+07	9.83351e+07	3.17108e+07	2.61517e+07	7.05251e+07	1.24524e+07		1.57139e+07	8.97545e+07	1.15517e+07	1.43538e+07	2.55617e+06	1.27359e+08	2.58111e+08	4.65446e+07	1.24165e+07	4.56379e+07	1.03166e+07	4.53652e+07
High	P02747	Complement C1q subcomponent subunit C OS=Homo sapiens GN=C1QC PE=1 SV=3	0	15.334	21	4	12	4	1	245	25.8	8.41	33.54	4	0	1.574	0.185375	122.3	77.7	103.62	50.98	7.66232e+07		1.39911e+08	1.55358e+07		1.89997e+08	5.894e+07	5.97603e+07	5.00183e+07	1.49297e+08	1.52153e+07	6.67425e+07	6.92413e+07	2.53163e+08	4.93886e+08	1.05956e+08	43709077	4.39794e+07	3.61681e+07	4.9009e+07
High	P00736	Complement C1r subcomponent OS=Homo sapiens GN=C1R PE=1 SV=2	0.001	14.154	9	4	8	4	1	705	80.1	6.21	11.54	4	0	0.958	0.760979	97.9	102.1	87.04	53.6	3.62725e+07	4.97736e+07	8.97255e+06	2.81174e+06	4.72194e+06	4.38775e+07	4.49912e+07	6.84457e+06	9.92014e+06	4.5619e+07	2.44116e+07	3.70041e+07	2.72946e+07	1.13627e+08	2.46689e+07	3.51743e+07	28484629	4.90052e+07	7.9351e+06	2.18297e+07
High	P09871	Complement C1s subcomponent OS=Homo sapiens GN=C1S PE=1 SV=1	0	24.831	10	5	15	4	1	688	76.6	4.96	36.4	5	1	1.031	0.816239	101.5	98.5	72.89	61.75	1.02307e+08	1.01343e+08	9.79625e+07	1.67896e+07	4.06678e+07	1.49038e+08	2.20947e+07	4.0105e+07	4.78362e+07	1.8342e+08	6.16642e+07	9.64196e+07	9.37809e+07	2.60812e+08	2.44961e+08	1.05802e+08	1.25763e+07	1.71631e+08	9.35064e+07	7.84819e+07
High	P06681	Complement C2 OS=Homo sapiens GN=C2 PE=1 SV=2	0.005	8.851	4	3	9	3	1	752	83.2	7.42	9.08	3	0	3.066	0.199701	150.8	49.2	105.35	95.23	5.21208e+07	4.99394e+07	2.27744e+06	2.40141e+07		1.61387e+08	4.94135e+08	8.54587e+06	9.8257e+07	1.04918e+08	1.11864e+08	1.07834e+08	1.04627e+08	2.78565e+08	1.03484e+08	3.93352e+07	33933036	1.11539e+07	1.9841e+07	1.16862e+08
High	P01024	Complement C3 OS=Homo sapiens GN=C3 PE=1 SV=2	0	621.259	61	80	1532	80	1	1663	187	6.4	4271.64	80	0	1.431	0.164247	117.7	82.3	60.59	38.84	6.07348e+09	6.53993e+09	1.23732e+10	4.72076e+09	5.52029e+09	2.12797e+10	3.45617e+09	4.73616e+09	6.49493e+09	7.4607e+09	9.30241e+09	7.89547e+09	9.21152e+09	2.17066e+10	1.02492e+10	1.02407e+10	4.82123e+09	6.34124e+09	4.25487e+09	5.21421e+09
High	P0C0L4	Complement C4-A OS=Homo sapiens GN=C4A PE=1 SV=2	0	288.6	42	53	594	1	1	1744	192.7	7.08	1606.61	53	0	1.127	0.992202	106	94	49.67	39.96	2.12791e+07		7.96199e+06	1.89325e+07		2.13756e+07	6.75511e+06		6.951e+06	1.88543e+07	1.54026e+07	1.23082e+07	2.37232e+07	3.3441e+07	3.32261e+07	2.34841e+07	10296047	2.27841e+07	1.23284e+07
High	P0C0L5	Complement C4-B OS=Homo sapiens GN=C4B PE=1 SV=2	0	305.44	44	55	601	3	1	1744	192.6	7.27	1617.81	55	57	1.627	0.0889252	123.9	76.1	64.03	40.58	2.67241e+09	2.79777e+09	2.13368e+09	9.7606e+08	1.37408e+09	5.66533e+09	9.93109e+08	7.5917e+08	1.74015e+09	2.45514e+09	2.90471e+09	2.3625e+09	2.86845e+09	6.38432e+09	1.52708e+09	1.49334e+09	8.25799e+08	2.38085e+09	1.09527e+09	1.45249e+09
High	P01031	Complement C5 OS=Homo sapiens GN=C5 PE=1 SV=4	0	54.995	12	15	49	15	1	1676	188.2	6.52	107.88	15	0	1.152	0.247078	107.1	92.9	59.76	47.39	1.2145e+08	3.83421e+08	1.88364e+08	1.11264e+08	9.37237e+07	3.47604e+08	6.203e+07	2.41991e+08	1.64321e+08	1.90637e+08	1.36355e+08	1.59685e+08	8.88562e+07	4.78343e+08	3.13193e+08	1.42659e+08	5.75906e+07	2.05815e+08	8.38594e+07	1.8848e+08
High	Q07021	Complement component 1 Q subcomponent-binding protein, mitochondrial OS=Homo sapiens GN=C1QBP PE=1 SV=1	0	63.621	54	9	159	9	1	282	31.3	4.84	495.01	9	0	0.864	0.19223	92.7	107.3	33.34	39.09	6.3888e+08	5.77927e+08	7.56333e+08	6.10279e+08	6.39633e+08	5.0373e+08	8.76575e+08	6.72495e+08	7.91365e+08	7.38094e+08	6.70134e+08	6.794e+08	7.1657e+08	2.63485e+08	7.39552e+07	1.10573e+09	1.1891e+09	4.65336e+08	5.64505e+08	7.7546e+08
Medium	Q9NPY3	Complement component C1q receptor OS=Homo sapiens GN=CD93 PE=1 SV=3	0.011	4.75	2	1	309	1	1	652	68.5	5.44	186.54	1	0	0.967	0.432804	98.3	101.7	52.32	34.67	4.04117e+09	6.94229e+09	2.72748e+09	6.14154e+09	3.3225e+09	1.63121e+09	3.7632e+09	5.05481e+09	3.66909e+09	3.86963e+09	2.25785e+09	3.8407e+09	2.6535e+09	9.32026e+08	3.52745e+08	3.79556e+09	3.99424e+09	2.71152e+09	5.39945e+09	2.1657e+09
High	P13671	Complement component C6 OS=Homo sapiens GN=C6 PE=1 SV=3	0	26.603	9	6	42	6	1	934	104.7	6.76	123.03	6	0	1.845	0.128343	129.7	70.3	91.79	45.12	2.8412e+07	4.141e+06	6.88547e+07	3.63383e+07	3.63582e+07	1.54174e+08	1.59172e+07	2.61185e+06	5.06528e+07	6.69309e+07	1.61803e+08	7.51882e+07	3.87012e+07	2.0635e+08	2.09819e+08	2.77201e+07	2.25401e+07	7.78029e+06	2.74586e+07	3.86397e+07
High	P10643	Complement component C7 OS=Homo sapiens GN=C7 PE=1 SV=2	0	37.573	19	12	33	12	1	843	93.5	6.48	71.47	12	0	0.931	0.495231	96.4	103.6	71.29	77.68	7.87132e+07	6.08965e+07	1.66211e+08	4.12054e+07	2.34647e+07	1.03446e+08	3.90144e+07	2.25243e+07	2.24743e+07	1.73819e+08	3.34134e+07	3.99559e+07	6.00878e+07	1.33698e+08	1.47536e+08	6.02631e+07	28608007	2.27541e+08	6.45215e+07	1.27255e+08
High	P07357	Complement component C8 alpha chain OS=Homo sapiens GN=C8A PE=1 SV=2	0	14.983	11	4	10	4	1	584	65.1	6.47	28.87	4	0	1.391	0.462256	116.4	83.6	68.13	77.98	5.87513e+07	4.58734e+07	9.45094e+07	3.70722e+07	4.10644e+07	1.66341e+08	7.75933e+06	1.41932e+07	2.67797e+07	1.29917e+08	9.8293e+07	8.6317e+07	1.01661e+08	1.24579e+08	2.30039e+07	4.59372e+07		9.2278e+07	5.77526e+06	3.8835e+07
High	P07358	Complement component C8 beta chain OS=Homo sapiens GN=C8B PE=1 SV=3	0	39.849	16	8	53	8	1	591	67	8.13	129.96	8	0	1.226	0.117337	110.1	89.9	72.82	43.64	4.77712e+07	1.11749e+08	7.04631e+07	3.33604e+07	7.83135e+07	1.09703e+08	1.20722e+07	5.19079e+07	3.78811e+07	6.08676e+07	6.44835e+07	5.76235e+07	4.85349e+07	2.43075e+08	1.4738e+08	5.03064e+07	1.56882e+07	6.0441e+07	3.0187e+07	4.96524e+07
High	P07360	Complement component C8 gamma chain OS=Homo sapiens GN=C8G PE=1 SV=3	0	27.947	34	6	34	6	1	202	22.3	8.31	90.64	6	0	0.92	0.8583	95.8	104.2	58.35	60.71	1.10286e+08	5.56051e+07	1.45388e+08	1.24535e+07	1.02371e+08	2.23042e+08	3.07716e+07	4.18368e+07	7.29054e+07	2.25648e+08	1.42024e+08	1.24526e+08	1.65859e+08	2.18639e+08	2.1175e+08	1.31949e+08	6090871	1.35393e+08	1.87055e+08	2.28058e+08
High	P02748	Complement component C9 OS=Homo sapiens GN=C9 PE=1 SV=2	0	71.768	35	17	106	17	1	559	63.1	5.59	257.39	17	0	1.442	0.200621	118.1	81.9	54.6	39.83	8.29662e+08	5.34167e+08	6.55435e+08	3.55894e+08	6.21727e+08	7.38417e+08	6.61186e+08	4.57573e+08	4.68591e+08	1.42062e+09	8.9622e+08	8.86784e+08	8.01286e+08	1.52052e+09	2.09327e+09	5.11978e+08	333024061	9.65123e+08	5.07817e+08	7.08211e+08
High	P00751	Complement factor B OS=Homo sapiens GN=CFB PE=1 SV=2	0	91.172	37	20	169	20	1	764	85.5	7.06	405.79	20	0	1.772	0.523994	127.9	72.1	60.24	60.96	7.92945e+08	4.85103e+08	1.12177e+09	4.73187e+08	5.74433e+08	1.61018e+09	4.35801e+08	4.76333e+08	4.5558e+08	5.48319e+08	7.73897e+08	8.60395e+08	8.70401e+08	2.26954e+09	8.50603e+08	8.68659e+08	4.30871e+08	1.37739e+09	3.85556e+08	4.36693e+08
High	P00746	Complement factor D OS=Homo sapiens GN=CFD PE=1 SV=5	0.008	5.597	10	2	3	2	1	253	27	7.71	6.02	2	0	9.304	0.00786123	180.6	19.4	56.62	58.56										2.00035e+07				8.36375e+06	3.06231e+07	2.1501e+06	593134	2.32047e+06	1.80888e+06	4.19106e+06
High	P08603	Complement factor H OS=Homo sapiens GN=CFH PE=1 SV=4	0	169.686	37	35	289	32	1	1231	139	6.61	647.86	35	3	1.78	0.239644	128	72	82.92	59.45	1.15648e+09	3.07551e+08	1.41682e+09	6.22292e+08	7.588e+08	3.69783e+09	3.21151e+08	2.72204e+08	7.39512e+08	1.17969e+09	1.04783e+09	5.93281e+08	1.10279e+09	2.99447e+09	1.26449e+09	1.32999e+09	3.77353e+08	5.88796e+08	7.73287e+08	3.30129e+08
High	Q03591	Complement factor H-related protein 1 OS=Homo sapiens GN=CFHR1 PE=1 SV=2	0	39.749	36	9	60	4	1	330	37.6	7.39	151.57	9	1	1.04	0.351447	102	98	71.01	57.13	1.23028e+08	6.29492e+07	4.04446e+07	4.09797e+07	5.50531e+07	2.15921e+07	3.12756e+07	2.29946e+07	5.24831e+07	1.03642e+08	1.15588e+08	1.76128e+07	1.17901e+08	7.14866e+07	2.00715e+08	7.818e+07	18837801	6.5353e+07	1.96812e+07	5.29197e+07
High	P36980	Complement factor H-related protein 2 OS=Homo sapiens GN=CFHR2 PE=1 SV=1	0.001	13.588	26	4	5	1	1	270	30.6	6.38	15.43	4	0	0.424	0.0260867	59.5	140.5	47.51	47.68	7.14945e+06		1.44166e+07		4.14603e+06	1.5211e+07				9.19049e+06	7.78662e+06		8.41925e+06	1.98318e+07	7.8107e+06	1.7294e+07	37222512	1.98636e+07	9.96441e+06	2.05543e+07
High	P05156	Complement factor I OS=Homo sapiens GN=CFI PE=1 SV=2	0.005	8.134	4	2	15	2	1	583	65.7	7.5	29.77	2	0	2.702	0.0140835	146	54	91.07	36.42	2.55282e+07		4.27338e+07	8.73708e+06	1.68095e+07	7.72272e+07	4.36832e+06	8.35668e+06	6.20743e+06	1.82227e+07	3.56513e+07	6.14718e+06	4.04238e+07	6.86171e+07	7.27099e+06	6.47794e+06		3.94986e+06		8.55012e+06
High	Q9NPL8	Complex I assembly factor TIMMDC1, mitochondrial OS=Homo sapiens GN=TIMMDC1 PE=1 SV=2	0.008	5.656	9	2	3	2	1	285	32.2	8.5	2.56	2	0	0.62	0.0655513	76.5	123.5	47.82	10.15	1.58563e+07		2.06081e+07	3.19865e+07	3.19557e+07		3.40882e+07		1.51763e+07	3.34101e+06	1.77343e+07		1.79545e+07			3.39607e+07	29211790	2.87114e+07	2.68904e+07
High	Q5U5X0	Complex III assembly factor LYRM7 OS=Homo sapiens GN=LYRM7 PE=1 SV=1	0.005	7.752	24	2	6	2	1	104	11.9	9.66	9.03	2	0	1.324	0.9254	114	86	63.01	95.93		6.06883e+06		9.94521e+06	8.18e+06		1.29899e+07	2.10531e+06	2.1177e+06							1.33129e+07	20949392	2.06771e+06		2.12608e+06
High	Q13098	COP9 signalosome complex subunit 1 OS=Homo sapiens GN=GPS1 PE=1 SV=4	0.002	10.754	10	3	14	3	1	491	55.5	6.74	21.49	3	0	0.825	0.900872	90.4	109.6	37.54	52.66	1.7156e+07		1.5681e+07	3.24417e+07	3.13574e+07	5.23941e+06	2.121e+07	1.40867e+07	2.28496e+07	1.79409e+07	1.4768e+07	2.75876e+07	1.91233e+07	1.83857e+07		2.24384e+07	22113103	5.72609e+06	3.16536e+07
High	Q9UNS2	COP9 signalosome complex subunit 3 OS=Homo sapiens GN=COPS3 PE=1 SV=3	0.007	7.485	6	2	16	2	1	423	47.8	6.65	52.81	2	0	1.202	0.0916556	109.2	90.8	25.64	26.36	3.02472e+07	1.13661e+07	2.79599e+07	4.25887e+07	3.58519e+07	2.40865e+07	2.2441e+07	3.3713e+07	2.98793e+07	2.69798e+07	3.23018e+07	3.4496e+07	3.28364e+07	2.65835e+07	2.10081e+07	2.48676e+07	25157916	1.73697e+07	2.55543e+07	1.32828e+07	Met-loss+Acetyl [N-Term]
High	Q9BT78	COP9 signalosome complex subunit 4 OS=Homo sapiens GN=COPS4 PE=1 SV=1	0	17.217	15	4	21	4	1	406	46.2	5.83	36.97	4	0	0.876	0.464256	93.4	106.6	57.88	74.71	1.21955e+07	1.58691e+07	5.6412e+06	3.28819e+07	3.86661e+07	1.76935e+07	2.11221e+07	2.05254e+07	8.2506e+06	3.58276e+06	5.57871e+06	1.94102e+07	1.31091e+07	2.2232e+07	1.67958e+07	2.1354e+07	1.91771e+07	2.58774e+06	2.31005e+07	2.6186e+06
High	Q92905	COP9 signalosome complex subunit 5 OS=Homo sapiens GN=COPS5 PE=1 SV=4	0.008	5.832	7	2	10	2	1	334	37.6	6.54	17.03	2	0	0.485	0.20212	65.3	134.7	50.3	85.94	5.04623e+07	1.57588e+07		4.32775e+07		8.59947e+07	2.06179e+07		4.5012e+07	7.50932e+07	3.43543e+07	2.16124e+07	2.74027e+07	4.59399e+07	6.53556e+07	4.32388e+07	91004184		2.56584e+08
High	Q7L5N1	COP9 signalosome complex subunit 6 OS=Homo sapiens GN=COPS6 PE=1 SV=1	0.008	6.148	7	2	6	2	1	327	36.1	5.73	14.75	2	0	0.753	0.223195	85.9	114.1	33.27	26.13			1.14205e+07	1.6613e+07	1.34927e+07	8.65268e+06	1.21907e+07	1.76372e+07	1.66132e+07	9.48663e+06	1.21576e+07	1.24152e+07	8.48475e+06	8.1768e+06	4.22492e+06	9.98355e+06	10069165	1.75335e+07	1.61369e+07	1.61793e+07
High	Q9UBW8	COP9 signalosome complex subunit 7a OS=Homo sapiens GN=COPS7A PE=1 SV=1	0	18.237	13	3	25	3	1	275	30.3	8.22	60.48	3	0	0.912	0.0739471	95.4	104.6	48.17	8.65	3.69449e+07	1.29846e+08	1.42083e+08	1.80834e+08	1.55382e+08	3.49705e+07	1.0996e+08	1.63086e+08	1.1928e+08	1.06945e+08	1.26365e+08	1.59835e+08	1.21825e+08	4.03793e+07	1.5783e+07	1.16366e+08	1.33538e+08	1.4452e+08	1.40918e+08	1.25655e+08
High	Q99627	COP9 signalosome complex subunit 8 OS=Homo sapiens GN=COPS8 PE=1 SV=1	0.005	8.179	22	2	4	2	1	209	23.2	5.38	10.28	2	0	1.301	0.923944	113.1	86.9	38.52	26.33			1.45171e+07	9.0504e+06			1.14844e+07	1.20442e+07	2.69601e+06	8.12062e+06		1.15584e+07	5.44463e+06	1.20007e+07		8.8298e+06	10779356	1.24298e+07	7.07208e+06	6.79326e+06
High	Q99829	Copine-1 OS=Homo sapiens GN=CPNE1 PE=1 SV=1	0	17.995	12	5	29	5	1	537	59	5.83	60.11	5	0	1.364	0.649151	115.4	84.6	72.05	40.4	9.58794e+06	2.4201e+06	1.35448e+07	5.33732e+06	3.41731e+07	2.09688e+07	2.26242e+07	2.94974e+07	2.55914e+07	1.59324e+07	2.66502e+07	2.80893e+07	3.72341e+07	7.92311e+07	2.55515e+07	1.99162e+07	1.21953e+07	1.04356e+07	2.88082e+07	1.87261e+07
High	O75131	Copine-3 OS=Homo sapiens GN=CPNE3 PE=1 SV=1	0	31.141	15	9	81	9	1	537	60.1	5.85	167.34	9	0	1.202	0.429991	109.2	90.8	52.19	45.31	5.15343e+08	7.12998e+08	2.40604e+08	5.62255e+08	3.14975e+08	1.64667e+08	2.66096e+08	4.33581e+08	2.61792e+08	2.16925e+08	2.32111e+08	2.81179e+08	2.21358e+08	1.8802e+08	1.3523e+08	1.59455e+08	236050454	2.04283e+08	4.54241e+08	2.17782e+08
Medium	O14618	Copper chaperone for superoxide dismutase OS=Homo sapiens GN=CCS PE=1 SV=1	0.014	4.003	5	2	17	2	1	274	29	5.58	33.13	2	0	0.838	0.565564	91.2	108.8	75.76	41.27	5.08614e+06	7.43041e+06	9.85278e+06	2.30545e+07	7.99748e+06	4.22042e+07	6.6489e+06	8.53615e+06	8.91433e+06	3.31436e+07	2.94673e+07	5.75099e+06	9.4475e+06	1.45427e+07	3.35084e+07	8.27809e+06	6352122	1.12791e+07	1.39386e+07	1.85984e+07
High	O75367	Core histone macro-H2A.1 OS=Homo sapiens GN=H2AFY PE=1 SV=4	0	27.656	32	7	61	5	1	372	39.6	9.79	151.52	7	2	1.057	0.922968	102.8	97.2	20.84	14.1	3.21421e+08	2.7865e+08	2.7174e+08	2.94704e+08	3.06092e+08	2.89565e+08	2.72327e+08	3.59152e+08	2.62495e+08	3.8116e+08	3.34952e+08	2.91528e+08	3.05444e+08	2.84443e+08	1.0771e+08	3.02502e+08	260445002	2.75856e+08	3.49007e+08	2.46652e+08
High	Q9P0M6	Core histone macro-H2A.2 OS=Homo sapiens GN=H2AFY2 PE=1 SV=3	0.001	13.354	14	4	24	2	1	372	40	9.69	49.73	4	0	0.982	0.0475124	99.1	100.9	26.96	15.52	1.23678e+07		1.35427e+07	2.3524e+07	2.33854e+07	1.21072e+07	1.01975e+07	2.08881e+07	2.06016e+07	2.1259e+07	2.14701e+07	1.55418e+07	2.0358e+07	1.39196e+07		2.70764e+07	1.89525e+07	2.07334e+07	2.14043e+07	1.90277e+07
High	P31146	Coronin-1A OS=Homo sapiens GN=CORO1A PE=1 SV=4	0	18.931	16	6	15	6	1	461	51	6.68	23.08	6	0	1.764	0.150973	127.6	72.4	154.34	106.65	2.88938e+07	6.85526e+06	4.43871e+07	2.5361e+07	9.12654e+06	5.55252e+07	1.55588e+07	1.32426e+07	1.37475e+07	4.74516e+06	5.06071e+06	1.34437e+07	1.55438e+07	2.22839e+08	2.02791e+08	8.81371e+06	9.36731e+06	3.93401e+06	7.11139e+06	3.99699e+07
High	Q9BR76	Coronin-1B OS=Homo sapiens GN=CORO1B PE=1 SV=1	0.007	7.043	4	2	14	2	1	489	54.2	5.88	26.97	2	0	2.135	0.0125937	136.2	63.8	88.79	52.52	2.9457e+07	9.52255e+06	1.70281e+07	1.33378e+07	2.10775e+07	2.56274e+07	1.61599e+07	2.69806e+07	1.06484e+07	2.45542e+07	2.66168e+07	2.17288e+07	2.23694e+07	4.83742e+07	1.13201e+08	1.20779e+07	4.70879e+06	1.61217e+07	4.37393e+06	1.04765e+07
High	Q9ULV4	Coronin-1C OS=Homo sapiens GN=CORO1C PE=1 SV=1	0	24.577	20	8	20	7	1	474	53.2	7.08	34.46	8	1	2	0.010229	133.3	66.7	78.07	48.13	1.04266e+08	7.16222e+07	7.01238e+07	4.35124e+07	4.01429e+07	1.04209e+08	1.34906e+07	6.25966e+07	2.98662e+07	5.36169e+07	3.25699e+07	3.80373e+07	3.2575e+07	1.39547e+08	2.29163e+08	2.68026e+07	1.3445e+07	1.17609e+07	2.84851e+07	3.9695e+07
High	Q6QEF8	Coronin-6 OS=Homo sapiens GN=CORO6 PE=1 SV=2	0.001	12.826	12	5	18	4	1	472	52.7	5.96	25.81	5	0	0.979	0.510704	98.9	101.1	60.26	30.08	6.2497e+07	1.72658e+07	3.15887e+07	6.86857e+07	5.37059e+07	8.04145e+06	4.7709e+07	4.56876e+07	7.40349e+07	6.51231e+06	4.15963e+07	8.32228e+07	3.65385e+07	3.28025e+07	6.00582e+06	4.35908e+07	30349795	5.39029e+07	4.24893e+07	2.4238e+07
High	P08185	Corticosteroid-binding globulin OS=Homo sapiens GN=SERPINA6 PE=1 SV=1	0.005	8.113	11	3	3	3	1	405	45.1	6.04	5.8	3	0	2.461	0.133098	142.2	57.8	59.65	48.25			9.59468e+06			1.67322e+07						9.17662e+06	8.55638e+06	2.63495e+07	5.91218e+06	2.67175e+06		5.43936e+06
High	P02741	C-reactive protein OS=Homo sapiens GN=CRP PE=1 SV=1	0.001	12.262	14	4	12	4	1	224	25	5.63	26.47	4	0	0.744	0.960205	85.3	114.7	52.57	49.09	1.69321e+08	3.50384e+07	1.2145e+08	1.79969e+08	1.53163e+08	1.38641e+08	2.04473e+08	1.11784e+08	3.15965e+08	1.52785e+08	1.40355e+08	2.09888e+08	1.5346e+08	4.03196e+07	3.6905e+08	6.24151e+07	216681392	2.05907e+08	2.25219e+08	8.65906e+07
High	P12277	Creatine kinase B-type OS=Homo sapiens GN=CKB PE=1 SV=1	0	178.821	60	17	695	16	1	381	42.6	5.59	1929.98	17	0	0.97	0.311505	98.5	101.5	34.23	30.31	4.75684e+09	3.09835e+09	4.29932e+09	4.84243e+09	3.69509e+09	2.76507e+09	2.86598e+09	2.8134e+09	3.56557e+09	2.33325e+09	3.84805e+09	4.14136e+09	3.5895e+09	1.25294e+09	1.10787e+09	5.48475e+09	3.67442e+09	2.25749e+09	3.5925e+09	4.15492e+09
High	P06732	Creatine kinase M-type OS=Homo sapiens GN=CKM PE=1 SV=2	0	267.761	70	24	2197	23	1	381	43.1	7.25	6433.15	24	2	1.015	0.294569	100.7	99.3	40.77	37.19	3.06372e+10	2.36197e+10	3.33434e+10	4.56846e+10	3.7157e+10	1.87806e+10	4.53173e+10	3.77397e+10	3.82308e+10	2.7002e+10	3.31172e+10	2.81433e+10	3.10797e+10	6.68454e+09	5.14158e+09	2.58005e+10	5.51214e+10	2.30498e+10	3.80086e+10	3.06198e+10
High	P17540	Creatine kinase S-type, mitochondrial OS=Homo sapiens GN=CKMT2 PE=1 SV=2	0	321.242	67	28	3404	28	1	419	47.5	8.19	9361.4	28	0	1.039	0.336137	101.9	98.1	42.77	24.88	4.6457e+10	3.64863e+10	4.63801e+10	7.46037e+10	4.34826e+10	2.63721e+10	4.53168e+10	5.4046e+10	5.31041e+10	4.65888e+10	4.05133e+10	4.96371e+10	3.95029e+10	6.57785e+09	5.70727e+09	4.36161e+10	5.49878e+10	2.76994e+10	5.4188e+10	4.2329e+10
High	P46109	Crk-like protein OS=Homo sapiens GN=CRKL PE=1 SV=1	0.001	13.89	23	4	13	4	1	303	33.8	6.74	17.11	4	0	0.578	0.0255699	73.2	126.8	48.12	27.87	5.89505e+06	1.22479e+07	3.31355e+07	1.74188e+07	1.6703e+07	1.10058e+07	2.11631e+07	1.92824e+07	1.9893e+07	2.28048e+07	2.24782e+07	1.74592e+07	2.18469e+07	6.61657e+06	1.774e+06	3.09118e+07	19866849	3.02136e+07	3.11258e+07	1.60487e+07
High	Q13363	C-terminal-binding protein 1 OS=Homo sapiens GN=CTBP1 PE=1 SV=2	0.007	6.974	7	3	10	3	1	440	47.5	6.77	10.62	3	0	2.064	0.445092	134.7	65.3	21.62	67.75	2.7696e+07		1.32104e+07	2.97746e+07	2.98337e+07	2.26188e+07	3.0366e+07	2.6803e+07	3.05164e+07	2.36931e+07	3.41379e+07	3.13571e+07	3.39898e+07	3.08602e+07	1.89376e+07	4.70922e+07	38544364	1.44387e+07	1.2249e+07	1.15345e+07
Medium	Q13616	Cullin-1 OS=Homo sapiens GN=CUL1 PE=1 SV=2	0.016	3.429	2	1	1	1	1	776	89.6	8	2.26	1	0	0.837	0.0685835	91.1	108.9	55.52	54.49	2.00416e+08	7.41753e+07	7.47118e+08	3.84967e+08	5.45355e+08	2.27027e+08	3.05598e+08	4.06707e+08	4.69456e+08	3.11716e+08	4.67149e+08	5.43411e+08	4.76763e+08	9.99486e+07	6.27967e+07	1.08592e+09	540217984	4.60098e+08	3.77717e+08	3.33147e+08
High	Q93034	Cullin-5 OS=Homo sapiens GN=CUL5 PE=1 SV=4	0.001	13.615	9	4	13	4	1	780	90.9	7.94	25.14	4	0	0.991	0.408326	99.6	100.4	37.26	51.61	1.04128e+07		1.35956e+07	1.5958e+07	7.93904e+06	988354	8.24896e+06	1.60228e+07	1.0514e+07	1.39899e+07	1.21586e+07	1.49279e+07	1.27456e+07			1.14178e+07	7.51404e+06	1.38141e+07	2.484e+07
High	Q86VP6	Cullin-associated NEDD8-dissociated protein 1 OS=Homo sapiens GN=CAND1 PE=1 SV=2	0	34.783	14	11	23	11	1	1230	136.3	5.78	41.71	11	0	1.108	0.559767	105.1	94.9	72.91	47.66	4.8181e+07	9.3985e+06	3.37822e+07	1.76044e+07	1.99348e+07	2.14464e+07	1.77668e+07	2.77631e+07	5.82937e+06	2.56493e+07	2.07602e+07	1.5472e+07	2.37573e+07	8.93881e+07	3.97388e+07	3.62695e+07	1.66179e+07	1.93492e+07	2.43999e+07	9.15704e+06
High	O75155	Cullin-associated NEDD8-dissociated protein 2 OS=Homo sapiens GN=CAND2 PE=1 SV=3	0	35.816	9	7	45	7	1	1236	135.2	5.68	144.39	7	0	0.363	0.177714	53.3	146.7	52.44	56.13	4.09881e+07	4.01959e+07	7.50801e+07	2.98273e+07	3.45664e+07	1.15981e+07	4.34993e+07	2.41908e+07	2.48867e+07	5.78098e+06	2.58554e+07	2.9854e+07	2.56091e+07	2.51484e+07		3.19722e+07	1.523e+07	9.0856e+07	7.64641e+07	7.66145e+07	Met-loss+Acetyl [N-Term]
Medium	P78396	Cyclin-A1 OS=Homo sapiens GN=CCNA1 PE=1 SV=1	0.027	2.564	2	1	4	1	1	465	52.3	5.1	8.97	1	0	0.777	0.297095	87.4	112.6	27.3	31.95	1.42458e+08	1.33156e+08	1.1061e+08	1.72745e+08	1.78199e+08	8.21994e+07	1.3774e+08	1.47163e+08	1.4577e+08	1.47444e+08	1.58544e+08	1.55011e+08	1.42959e+08		3.74777e+07	1.09128e+08	108509616	1.94985e+08	1.85889e+08	2.23151e+08
Medium	Q07002	Cyclin-dependent kinase 18 OS=Homo sapiens GN=CDK18 PE=1 SV=3	0.015	3.923	4	1	2	1	1	472	54.1	8.66	4.37	1	0	1.85	0.452619	129.8	70.2	45.77	62.07			4.37948e+06	3.3087e+06	5.41978e+06	3.14564e+06	1.48292e+06	4.19419e+06	5.29068e+06	1.05351e+07	6.1652e+06		8.97794e+06	6.65504e+06	6.23352e+06		4.63435e+06		1.80714e+06
High	P01040	Cystatin-A OS=Homo sapiens GN=CSTA PE=1 SV=1	0.002	10.863	39	3	4	3	1	98	11	5.5	9.8	3	0	0.328	0.0349764	49.4	150.6	119.79	25.44	2.2967e+07	9.64823e+07	7.57979e+06	1.78882e+07	6.02745e+06		5.07068e+06	2.60267e+07	2.0799e+07	9.94092e+06	2.88342e+07	9.89627e+06	9.28337e+06		3.75636e+06			3.31628e+07	3.02964e+07	1.97623e+07
High	P04080	Cystatin-B OS=Homo sapiens GN=CSTB PE=1 SV=2	0.001	12.593	24	2	41	2	1	98	11.1	7.56	85.74	2	0	1.117	0.859701	105.5	94.5	21.76	19.34	2.6709e+08	3.57788e+08	3.00841e+08	2.65564e+08	2.97818e+08	1.54487e+08	2.418e+08	3.15283e+08	2.87706e+08	2.2111e+08	3.32602e+08	2.6499e+08	2.68288e+08	2.10357e+08	1.66126e+08	2.2797e+08	239073216	3.51681e+08	2.72886e+08	2.34868e+08
High	P01037	Cystatin-SN OS=Homo sapiens GN=CST1 PE=1 SV=3	0	19.234	49	4	9	3	1	141	16.4	7.21	20.33	4	0	3.244	0.134864	152.9	47.1	141.71	109.94	5.00117e+06		2.10167e+07		1.66571e+07	7.91516e+06	1.11368e+07	7.60154e+07	1.29577e+07	1.41239e+07	1.5083e+08	1.67058e+07	1.98448e+07	7.02245e+06		5.22536e+06	4277841		3.86181e+06	2.61433e+07
High	P21291	Cysteine and glycine-rich protein 1 OS=Homo sapiens GN=CSRP1 PE=1 SV=3	0	18.2	38	5	19	5	1	193	20.6	8.57	50.74	5	0	0.912	0.0681769	95.4	104.6	36.24	16.69	3.69978e+08	2.39449e+08	3.61173e+08	4.00865e+08	4.38294e+08	1.56975e+08	5.48997e+08	4.03936e+08	4.9684e+08	3.34474e+08	3.58044e+08	4.79256e+08	3.71702e+08	1.19475e+08	1.75198e+08	4.71527e+08	526563275	3.65959e+08	4.05539e+08	3.62398e+08
High	P50461	Cysteine and glycine-rich protein 3 OS=Homo sapiens GN=CSRP3 PE=1 SV=1	0	65.754	43	7	255	7	1	194	21	8.54	846.8	7	0	0.815	0.361002	89.8	110.2	53.33	43.81	1.68958e+09	9.64854e+08	2.23358e+09	2.25843e+09	3.94218e+09	1.44537e+09	5.53876e+09	2.44154e+09	2.5601e+09	1.6776e+09	1.86619e+09	2.45381e+09	1.86961e+09	9.18022e+08	1.39798e+09	4.53213e+09	2.74465e+09	2.03502e+09	2.29416e+09	1.53269e+09
High	Q9Y697	Cysteine desulfurase, mitochondrial OS=Homo sapiens GN=NFS1 PE=1 SV=3	0	33.072	24	8	57	8	1	457	50.2	8.31	142.73	8	0	1.092	0.503956	104.4	95.6	32.71	22.44	1.41985e+08	1.89831e+08	1.91309e+08	1.85292e+08	1.82157e+08	9.59186e+07	1.76815e+08	1.89104e+08	1.86323e+08	2.50095e+08	1.6176e+08	1.91912e+08	1.7211e+08	7.3051e+07	4.45063e+07	2.26796e+08	1.33128e+08	1.85509e+08	1.38448e+08	1.66743e+08
High	P52943	Cysteine-rich protein 2 OS=Homo sapiens GN=CRIP2 PE=1 SV=1	0	21.867	17	3	33	3	1	208	22.5	8.72	127.46	3	0	0.949	0.585528	97.4	102.6	51.66	65.21	2.05247e+08	3.91934e+07	1.7678e+08	1.57242e+08	3.50454e+08	1.86227e+08	4.72952e+08	1.20106e+08	1.42725e+08	1.73824e+08	2.01137e+08	2.1765e+08	1.78168e+08	1.51691e+08	1.46089e+08	4.94594e+08	1.86312e+08	1.16655e+08	2.48356e+08	1.3243e+08
High	P00156	Cytochrome b OS=Homo sapiens GN=MT-CYB PE=1 SV=2	0.005	8.959	5	2	34	2	1	380	42.7	8.05	67.62	2	0	1.715	0.371407	126.3	73.7	54.22	45.21	1.48639e+07		9.16358e+06	1.71734e+07			1.27547e+07	1.78116e+07	5.11503e+06			3.02163e+06	5.43964e+06			4.09327e+06	10230243		6.30277e+06
High	P00167	Cytochrome b5 OS=Homo sapiens GN=CYB5A PE=1 SV=2	0.001	13.201	36	3	20	3	1	134	15.3	4.96	36.17	3	0	0.789	0.257445	88.2	111.8	55.09	46.64	4.52425e+07	7.55845e+07	1.53203e+08	1.92831e+08	1.5495e+08	6.83839e+07	2.0768e+08	2.11988e+08	1.11397e+08	7.25866e+07	1.37006e+08	1.44451e+08	1.18556e+08	2.90908e+07	1.20423e+07	2.40676e+08	175176878	8.85512e+07	1.50348e+08	7.31529e+07
High	O43169	Cytochrome b5 type B OS=Homo sapiens GN=CYB5B PE=1 SV=2	0	16.606	38	3	29	3	1	146	16.3	4.97	106.51	3	0	1.55	0.995154	121.6	78.4	39.78	68.47	5.75773e+07	3.49669e+07	9.40081e+07	8.81824e+07	9.50512e+07	7.94357e+07	1.38816e+08	7.23406e+07	1.17581e+08	8.88517e+07	1.07206e+08	8.53314e+07	9.80785e+07	4.17239e+07	1.68685e+07	1.64186e+08	144845932	5.69073e+07	4.35265e+07	3.48189e+07
High	P31930	Cytochrome b-c1 complex subunit 1, mitochondrial OS=Homo sapiens GN=UQCRC1 PE=1 SV=3	0	257.745	58	22	1046	22	1	480	52.6	6.37	2854.79	22	0	0.912	0.248345	95.4	104.6	38.3	24.23	9.27313e+09	1.0001e+10	1.07804e+10	1.49429e+10	1.12435e+10	6.10314e+09	1.1049e+10	1.30127e+10	1.29217e+10	9.74242e+09	9.84169e+09	1.00435e+10	9.92642e+09	2.46717e+09	1.52579e+09	1.09626e+10	1.45727e+10	7.62834e+09	1.17222e+10	9.26055e+09
High	O14957	Cytochrome b-c1 complex subunit 10 OS=Homo sapiens GN=UQCR11 PE=3 SV=1	0.005	8.377	21	1	26	1	1	56	6.6	9.88	47.16	1	0	0.973	0.646105	98.6	101.4	71.06	80.44	2.75372e+07		2.47768e+07	5.01052e+07	2.1495e+07	2.52354e+06	6.50219e+07	5.09002e+07	1.27895e+07	1.76785e+07	2.24647e+07	9.39263e+06	1.52246e+07	1.60366e+07		1.90386e+07	66253692	1.11549e+07	2.56176e+07
High	P22695	Cytochrome b-c1 complex subunit 2, mitochondrial OS=Homo sapiens GN=UQCRC2 PE=1 SV=3	0	295.029	74	25	1232	25	1	453	48.4	8.63	3731.62	25	0	1.146	0.882685	106.8	93.2	38.54	36.81	9.45177e+09	7.66834e+09	9.43407e+09	1.4601e+10	1.13403e+10	6.42084e+09	1.06598e+10	1.32051e+10	1.20629e+10	8.62405e+09	9.69064e+09	1.07661e+10	9.56291e+09	2.40258e+09	1.75362e+09	1.02388e+10	1.37347e+10	6.0115e+09	8.34183e+09	5.95247e+09
High	P07919	Cytochrome b-c1 complex subunit 6, mitochondrial OS=Homo sapiens GN=UQCRH PE=1 SV=2	0	18.35	38	3	109	3	1	91	10.7	4.44	384.26	3	0	1.081	0.512609	103.9	96.1	42.07	15.63	1.4365e+09	1.47537e+09	1.71863e+09	1.76097e+09	1.54683e+09	8.18826e+08	8.92377e+08	1.836e+09	2.10192e+09	1.31196e+09	1.44185e+09	1.62613e+09	1.38795e+09	1.99682e+08	2.30296e+08	1.03781e+09	1.33388e+09	1.16737e+09	1.57168e+09	1.34543e+09
High	P14927	Cytochrome b-c1 complex subunit 7 OS=Homo sapiens GN=UQCRB PE=1 SV=2	0	46.247	50	7	290	7	1	111	13.5	8.78	685.2	7	0	0.906	0.121117	95.1	104.9	38.04	20.8	2.78876e+09	2.92244e+09	3.14707e+09	4.31666e+09	3.36806e+09	1.8635e+09	2.95167e+09	3.4258e+09	4.06433e+09	2.90977e+09	2.86151e+09	3.03193e+09	2.85821e+09	7.62847e+08	3.98008e+08	2.69678e+09	4175979680	2.7405e+09	4.04295e+09	3.22417e+09
High	O14949	Cytochrome b-c1 complex subunit 8 OS=Homo sapiens GN=UQCRQ PE=1 SV=4	0	41.273	41	6	190	6	1	82	9.9	10.08	486.08	6	0	1.103	0.622642	104.9	95.1	45.14	49.16	1.45124e+09	5.5597e+08	1.87385e+09	2.22197e+09	1.90898e+09	1.12064e+09	2.18412e+09	2.17587e+09	2.32054e+09	1.45816e+09	1.7042e+09	1.87385e+09	1.72227e+09	3.00046e+08	2.17469e+08	2.25585e+09	2.71454e+09	1.02374e+09	1.5621e+09	7.67168e+08
High	Q9UDW1	Cytochrome b-c1 complex subunit 9 OS=Homo sapiens GN=UQCR10 PE=1 SV=3	0.002	10.69	38	2	27	2	1	63	7.3	9.47	34.55	2	0	0.746	0.31904	85.5	114.5	81.94	26.87	1.7167e+08	1.4396e+08	4.38545e+07	1.57936e+08	3.19233e+07	1.62896e+07	3.31039e+07	1.18936e+08	1.35158e+08	6.27309e+07	3.27681e+07	5.59241e+07	2.71172e+07	1.05664e+07	1.4605e+07	7.25362e+07	9.35688e+07	5.79874e+07	5.87621e+07	4.75195e+07
High	P47985	Cytochrome b-c1 complex subunit Rieske, mitochondrial OS=Homo sapiens GN=UQCRFS1 PE=1 SV=2	0	104.612	51	13	381	3	1	274	29.6	8.32	1118.86	13	14	0.824	0.046142	90.3	109.7	38.74	15.68	5.8637e+09	7.86909e+09	7.53587e+09	9.16509e+09	7.78482e+09	3.55963e+09	7.4882e+09	8.94659e+09	9.25814e+09	6.85131e+09	6.07039e+09	6.85144e+09	6.23996e+09	1.84755e+09	1.0772e+09	7.1416e+09	9506580113	6.88245e+09	9.70796e+09	8.31656e+09
High	P99999	Cytochrome c OS=Homo sapiens GN=CYCS PE=1 SV=2	0	78.883	57	9	582	9	1	105	11.7	9.57	1223.56	9	0	0.908	0.204782	95.2	104.8	43.66	21.81	7.20824e+09	8.08375e+09	5.89241e+09	7.94289e+09	4.8325e+09	3.75782e+09	8.32606e+09	6.87357e+09	4.96265e+09	6.57821e+09	3.60012e+09	5.07341e+09	3.65368e+09	1.49986e+09	8.78472e+08	6.14701e+09	8.11921e+09	4.84788e+09	5.58873e+09	5.12265e+09
High	Q9Y2R0	Cytochrome c oxidase assembly factor 3 homolog, mitochondrial OS=Homo sapiens GN=COA3 PE=1 SV=1	0.004	9.794	30	3	24	3	1	106	11.7	9.6	28.2	3	0	0.833	0.490517	90.9	109.1	45.05	34.3	1.68087e+08	7.39187e+07	1.41033e+08	2.09749e+08	1.61898e+08	5.93295e+07	1.60827e+08	1.45805e+08	1.19911e+08	1.1637e+08	1.27172e+08	1.68283e+08	1.2955e+08	2.46487e+07	2.03976e+07	1.57973e+08	172254432	8.44543e+07	1.55602e+08	7.87265e+07	Met-loss+Acetyl [N-Term]
High	Q5JTJ3	Cytochrome c oxidase assembly factor 6 homolog OS=Homo sapiens GN=COA6 PE=1 SV=1	0.003	10.186	22	2	4	2	1	125	14.1	8.25	11.29	2	0	1.118	0.900285	105.6	94.4	45.74	74.39	1.12663e+07		4.11535e+07	2.97655e+07	3.75776e+07	6.23776e+06	5.1347e+07	1.64368e+07	2.08565e+07	2.32547e+07	2.9048e+07	2.86125e+07	2.95103e+07		4.35789e+07	6.66782e+07	24059876		2.80405e+07	1.06303e+07
Medium	Q49B96	Cytochrome c oxidase assembly protein COX19 OS=Homo sapiens GN=COX19 PE=1 SV=1	0.016	3.499	11	1	2	1	1	90	10.4	8.72	3.67	1	0	1.763	0.181895	127.6	72.4	36.73	58.53	7.98029e+07	3.4493e+07	5.90561e+07		5.49673e+07	5.58757e+07	2.48559e+07	2.45993e+07	5.04962e+07	7.76991e+07	7.60629e+07	6.39777e+07	8.19167e+07	9.47485e+07	4.68964e+07	2.22837e+07	14671171	4.7642e+07		5.96083e+07
Medium	Q14061	Cytochrome c oxidase copper chaperone OS=Homo sapiens GN=COX17 PE=1 SV=2	0.012	4.449	21	1	5	1	1	63	6.9	7.24	7.93	1	0	0.66	0.0463296	79.5	120.5	31.94	29.52	1.02126e+07		7.81293e+06	8.58419e+06	9.65719e+06	1.27406e+07	1.82709e+07	9.05622e+06	1.02757e+07	1.18087e+07	6.82514e+06	6.84532e+06	7.79674e+06			1.61701e+07	12434804		2.12094e+07	1.1186e+07
High	P00395	Cytochrome c oxidase subunit 1 OS=Homo sapiens GN=MT-CO1 PE=1 SV=1	0	43.139	11	3	80	3	1	513	57	6.7	109	3	0	0.598	0.306581	74.8	125.2	65.37	52.51	4.36899e+08	4.57323e+08	2.0982e+08	6.13247e+08	2.03029e+08	9.73921e+07	7.16105e+08	5.32942e+08	2.75859e+08	2.50121e+08	1.53895e+08	2.06793e+08	1.3424e+08	1.6294e+08	9.42483e+07	3.86976e+08	6.92422e+08	2.48828e+08	3.50872e+08	1.85324e+08
High	P00403	Cytochrome c oxidase subunit 2 OS=Homo sapiens GN=MT-CO2 PE=1 SV=1	0	64.796	26	6	1078	6	1	227	25.5	4.82	2321.52	6	0	1.212	0.432069	109.6	90.4	36.96	25.36	1.4455e+10	1.52297e+10	1.62291e+10	2.40036e+10	1.44141e+10	7.73741e+09	1.31319e+10	1.91068e+10	1.73431e+10	1.48865e+10	1.60821e+10	1.67633e+10	1.53122e+10	5.6268e+09	3.08362e+09	1.24559e+10	1.8569e+10	1.22223e+10	2.01743e+10	1.25698e+10
High	P00414	Cytochrome c oxidase subunit 3 OS=Homo sapiens GN=MT-CO3 PE=1 SV=2	0.001	12.509	5	1	17	1	1	261	29.9	7.31	16.12	1	0	1.963	0.969704	132.5	67.5	60.46	104.64	2.69847e+08	2.49924e+07	2.45143e+08	2.78092e+08	2.03737e+08	1.31648e+08	5.05001e+08	2.67392e+08	4.11355e+08	1.59316e+08	2.20893e+08	2.32184e+08	1.96716e+08	5.77959e+07	3.25309e+07	3.96536e+08	710345028	9.25435e+07	1.1254e+08	3.87975e+07
High	P13073	Cytochrome c oxidase subunit 4 isoform 1, mitochondrial OS=Homo sapiens GN=COX4I1 PE=1 SV=1	0	61.558	39	8	398	8	1	169	19.6	9.51	832.65	8	0	0.869	0.130646	93	107	43.51	39.02	5.36835e+09	3.72129e+09	8.62152e+09	7.92487e+09	5.7945e+09	2.93829e+09	8.88326e+09	7.86206e+09	7.83766e+09	5.73909e+09	6.37471e+09	6.24257e+09	6.2791e+09	1.35206e+09	9.65268e+08	8.28668e+09	1.2381e+10	5.29384e+09	7.18489e+09	5.01881e+09
High	P20674	Cytochrome c oxidase subunit 5A, mitochondrial OS=Homo sapiens GN=COX5A PE=1 SV=2	0	74.713	53	8	403	8	1	150	16.8	6.79	1229.54	8	0	1.212	0.839584	109.6	90.4	43.29	31.75	4.93384e+09	7.13906e+09	4.4333e+09	7.20177e+09	3.67782e+09	2.02889e+09	4.37024e+09	6.0455e+09	4.87976e+09	3.86409e+09	3.76789e+09	4.19863e+09	3.76515e+09	1.40078e+09	9.78791e+08	3.1171e+09	5.46356e+09	2.74522e+09	5.31932e+09	3.46356e+09
High	P10606	Cytochrome c oxidase subunit 5B, mitochondrial OS=Homo sapiens GN=COX5B PE=1 SV=2	0	35.913	60	7	177	7	1	129	13.7	8.81	374.13	7	0	1.327	0.74513	114	86	48.7	69.67	3.9845e+09	1.39066e+09	4.90825e+09	5.77606e+09	3.74325e+09	1.64195e+09	6.97299e+09	5.84183e+09	4.56873e+09	3.34613e+09	4.59608e+09	4.96219e+09	4.63707e+09	1.02957e+09	7.93808e+08	5.85231e+09	9263575634	2.1e+09	3.44312e+09	1.74563e+09
High	P14854	Cytochrome c oxidase subunit 6B1 OS=Homo sapiens GN=COX6B1 PE=1 SV=2	0	60.884	76	9	411	9	1	86	10.2	7.05	894.57	9	0	1.026	0.478939	101.3	98.7	40.88	31.4	5.50548e+09	2.64225e+09	4.80204e+09	7.60185e+09	5.02825e+09	2.4858e+09	6.07985e+09	5.919e+09	5.45795e+09	4.58076e+09	5.02985e+09	5.27708e+09	5.08628e+09	1.13688e+09	1.13994e+09	4.90158e+09	6.88137e+09	3.63606e+09	5.66455e+09	3.12349e+09
Medium	P09669	Cytochrome c oxidase subunit 6C OS=Homo sapiens GN=COX6C PE=1 SV=2	0.012	4.202	20	2	61	2	1	75	8.8	10.39	52	2	0	0.847	0.255076	91.7	108.3	38.13	37.24	3.83996e+09	2.49349e+09	4.04581e+09	4.92579e+09	3.16467e+09	1.74669e+09	5.09763e+09	4.12837e+09	3.57997e+09	3.25404e+09	3.59181e+09	3.53027e+09	3.60115e+09	1.30966e+09	6.63086e+08	4.47825e+09	6253676430	3.00026e+09	4.22874e+09	2.3285e+09
Medium	P24310	Cytochrome c oxidase subunit 7A1, mitochondrial OS=Homo sapiens GN=COX7A1 PE=1 SV=2	0.016	3.664	13	1	31	1	1	79	9.1	10.11	64.46	1	0	1.691	0.363477	125.7	74.3	70.74	61.4	4.9774e+08	4.36481e+08	1.49701e+08	5.94408e+08	1.91363e+08	5.13927e+07	2.12729e+08	4.52521e+08	1.55287e+08	1.51375e+08	1.79645e+08	2.02159e+08	1.69645e+08	9.46127e+07	5.63507e+07	9.35678e+07	253932728	1.06258e+08	2.7693e+08	6.72154e+07
High	P14406	Cytochrome c oxidase subunit 7A2, mitochondrial OS=Homo sapiens GN=COX7A2 PE=1 SV=1	0.002	11.934	57	3	64	3	1	83	9.4	9.76	136.28	3	0	0.83	0.206151	90.7	109.3	51.98	33.77	5.0943e+08	3.39472e+08	7.68081e+08	9.69621e+08	5.0195e+08	2.51818e+08	1.25323e+09	6.38998e+08	6.20384e+08	6.70735e+08	6.70095e+08	7.67434e+08	6.09554e+08	2.03654e+08	4.06067e+07	7.47621e+08	1.03125e+09	5.86997e+08	8.12719e+08	3.90277e+08
High	O14548	Cytochrome c oxidase subunit 7A-related protein, mitochondrial OS=Homo sapiens GN=COX7A2L PE=1 SV=2	0.007	7.175	19	2	7	2	1	114	12.6	9.42	11.56	2	0	0.764	0.680176	86.6	113.4	72.31	41.66	6.09738e+07	2.64173e+07	1.43542e+07	6.60253e+07	1.1709e+07		4.80806e+07	1.51758e+07	1.51212e+07	1.29206e+07	2.61702e+07	3.2721e+07	1.68516e+07	5.38766e+06		2.97457e+07	41992768	2.1808e+07	2.20488e+07	1.33831e+07
Medium	P24311	Cytochrome c oxidase subunit 7B, mitochondrial OS=Homo sapiens GN=COX7B PE=1 SV=2	0.012	4.168	10	1	7	1	1	80	9.2	10.27	18.08	1	0	0.855	0.129471	92.2	107.8	87.98	82.79	1.06781e+08	2.69819e+07	2.39231e+08	1.17888e+08	9.30964e+07	3.52534e+07	4.84688e+08	1.21122e+08	2.01198e+08	1.56815e+08	1.27412e+08	1.27603e+08	1.33483e+08	2.20046e+07	5.05488e+06	4.59376e+08	550709518	8.33252e+07	1.41582e+08	9.90763e+07
High	P15954	Cytochrome c oxidase subunit 7C, mitochondrial OS=Homo sapiens GN=COX7C PE=1 SV=1	0.008	5.804	29	2	22	2	1	63	7.2	10.27	36.86	2	0	0.735	0.692718	84.7	115.3	97.32	107.27	1.98422e+08		1.04911e+08	1.57179e+08	8.18904e+07	6.21233e+07	6.30772e+08	1.67875e+08	1.82104e+08	9.99159e+07	1.00803e+08	1.08569e+08	9.41524e+07	6.98676e+07	4.19369e+07	2.66715e+08	643584262	4.48841e+07	7.33839e+07
High	P10176	Cytochrome c oxidase subunit 8A, mitochondrial OS=Homo sapiens GN=COX8A PE=1 SV=2	0.009	4.838	13	1	5	1	1	69	7.6	10.24	9.38	1	0	0.633	0.207411	77.5	122.5	81.67	88.22	1.65914e+07	1.43079e+07	2.46467e+07	2.44227e+07	2.39456e+07	9.99072e+06	8.37945e+07	2.66543e+07	2.10608e+07	2.78508e+07	2.17129e+07	1.35546e+07	1.66826e+07	4.29997e+06	8.02869e+06	5.89867e+07	112618072	1.4103e+07	3.32716e+07	1.43985e+07
High	O00483	Cytochrome c oxidase subunit NDUFA4 OS=Homo sapiens GN=NDUFA4 PE=1 SV=1	0.001	12.499	37	3	69	3	1	81	9.4	9.38	128.81	3	0	1.135	0.695884	106.3	93.7	74.72	95.01	1.09775e+09	1.04175e+08	1.08779e+09	1.9099e+09	1.1379e+09	2.07271e+08	3.1275e+09	1.40099e+09	8.66228e+08	7.05635e+08	1.16602e+09	1.14105e+09	1.25972e+09	1.62778e+08	2.34651e+08	2.35986e+09	3607254848	4.4201e+08	9.66758e+08	1.9638e+08
High	P08574	Cytochrome c1, heme protein, mitochondrial OS=Homo sapiens GN=CYC1 PE=1 SV=3	0	101.089	43	9	398	9	1	325	35.4	9	1184.13	9	0	1.052	0.896918	102.5	97.5	47.81	55.69	2.40328e+09	1.45165e+09	2.30673e+09	3.37006e+09	2.44064e+09	9.26816e+08	2.7045e+09	3.18059e+09	3.63897e+09	1.8398e+09	2.11158e+09	2.36683e+09	2.06536e+09	3.84525e+08	2.51289e+08	2.41473e+09	3766812510	1.29472e+09	2.1922e+09	7.41674e+08
High	P21399	Cytoplasmic aconitate hydratase OS=Homo sapiens GN=ACO1 PE=1 SV=3	0	121.075	42	24	177	24	1	889	98.3	6.68	469.39	24	0	1.304	0.277985	113.2	86.8	37.16	16.58	5.46822e+08	2.5635e+08	6.98776e+08	6.43474e+08	5.75648e+08	3.9484e+08	4.14184e+08	5.82005e+08	4.87283e+08	5.18581e+08	3.54792e+08	4.89027e+08	3.84066e+08	1.73085e+08	1.34417e+08	4.09145e+08	385284499	3.09265e+08	2.69552e+08	3.73551e+08	Met-loss+Acetyl [N-Term]
High	Q14204	Cytoplasmic dynein 1 heavy chain 1 OS=Homo sapiens GN=DYNC1H1 PE=1 SV=5	0	349.88	24	90	546	90	1	4646	532.1	6.4	1281.7	90	0	1.081	0.930239	103.9	96.1	17.53	13.92	1.96581e+09	1.56434e+09	1.52341e+09	1.85766e+09	1.88668e+09	1.55136e+09	1.88411e+09	1.69665e+09	1.63617e+09	1.70073e+09	1.78707e+09	1.75589e+09	1.75902e+09	2.07671e+09	7.83051e+08	2.09431e+09	1550809098	1.51333e+09	1.64604e+09	1.62469e+09
Medium	O14576	Cytoplasmic dynein 1 intermediate chain 1 OS=Homo sapiens GN=DYNC1I1 PE=1 SV=2	0.012	4.503	2	1	1	1	1	645	72.9	5.12	3.2	1	0	0.702	0.511593	82.5	117.5	38.86	103.59	8.3847e+06				9.05022e+06		1.45631e+07			1.06938e+07	5.44417e+06	6.14868e+06	5.45734e+06			1.19471e+07	44016648			4.66597e+06
High	Q13409	Cytoplasmic dynein 1 intermediate chain 2 OS=Homo sapiens GN=DYNC1I2 PE=1 SV=3	0	26.473	16	6	24	6	1	638	71.4	5.2	67.99	6	0	0.57	0.00960536	72.6	127.4	62.81	42.36	2.07353e+07	5.01678e+06	6.68288e+07	2.27478e+07	3.13164e+07	5.32639e+06	3.87643e+07	3.06184e+07	2.93275e+07	1.53242e+07	2.17177e+07	9.1259e+06	2.38661e+07	3.90587e+07		4.08543e+07	27955286	4.07638e+07	7.92365e+07	7.12815e+07
High	Q7L576	Cytoplasmic FMR1-interacting protein 1 OS=Homo sapiens GN=CYFIP1 PE=1 SV=1	0.002	10.901	4	4	11	4	1	1253	145.1	6.9	25.16	4	0	1.257	0.067469	111.4	88.6	45.96	26.81	1.55884e+08	1.61962e+08	9.51976e+07	8.367e+07	9.24739e+07	2.13988e+08	2.21304e+08	8.22918e+07	7.79406e+07	1.52791e+08	1.35108e+08	8.47284e+07	1.00167e+08	2.77857e+08	8.65406e+07	1.2166e+08	1.15655e+08	7.06739e+07	7.23247e+07	7.96644e+07
High	Q07065	Cytoskeleton-associated protein 4 OS=Homo sapiens GN=CKAP4 PE=1 SV=2	0	74.639	35	16	87	16	1	602	66	5.92	224.85	16	0	0.922	0.772764	95.9	104.1	76.03	31.11	1.41969e+08	8.47303e+07	1.30666e+08	1.01365e+08	1.4052e+08	2.67918e+08	1.91906e+08	2.14686e+08	1.09864e+08	1.16904e+08	2.14897e+08	1.6845e+08	2.44597e+08	6.88601e+08	1.00092e+08	2.46775e+08	156898838	1.53962e+08	1.12002e+08	1.4166e+08
High	P28838	Cytosol aminopeptidase OS=Homo sapiens GN=LAP3 PE=1 SV=3	0	60.161	33	14	122	14	1	519	56.1	7.93	183.41	14	0	1.006	0.692998	100.3	99.7	41.59	14.85	7.38807e+08	7.44228e+08	2.37833e+08	5.94767e+08	4.3615e+08	1.10904e+09	4.56609e+08	5.08986e+08	3.75176e+08	4.22013e+08	5.02542e+08	4.52259e+08	5.65219e+08	5.39937e+08	2.15511e+08	3.71286e+08	4.17199e+08	5.22038e+08	5.26568e+08	4.99345e+08
High	O75891	Cytosolic 10-formyltetrahydrofolate dehydrogenase OS=Homo sapiens GN=ALDH1L1 PE=1 SV=2	0	15.734	6	5	14	5	1	902	98.8	5.94	17.46	5	0	1.607	0.0577839	123.3	76.7	94.65	52.67	2.51362e+08	4.39978e+08	5.20645e+07	1.08514e+08	8.80271e+07	1.18254e+08	3.99708e+07	5.85115e+07	6.38181e+07	6.88353e+07	7.48485e+07	2.50324e+07	8.90495e+07	3.07124e+08	6.62564e+07	2.32844e+07	4.65752e+07	2.79779e+07	7.43746e+07	8.3058e+07
Medium	P53384	Cytosolic Fe-S cluster assembly factor NUBP1 OS=Homo sapiens GN=NUBP1 PE=1 SV=2	0.018	2.989	3	1	9	1	1	320	34.5	5.33	13.16	1	0	0.65	0.00899057	78.8	121.2	38.51	18.56	4.46733e+06		9.40429e+06		1.27767e+07	4.05572e+06	7.33587e+06		9.34121e+06	1.05534e+07	3.51679e+06	7.09842e+06	8.0929e+06	6.03792e+06		1.02702e+07	8429279	1.19012e+07	1.12791e+07	1.40658e+07
High	Q96KP4	Cytosolic non-specific dipeptidase OS=Homo sapiens GN=CNDP2 PE=1 SV=2	0	52.166	40	14	130	14	1	475	52.8	5.97	345	14	0	0.893	0.453787	94.4	105.6	25.49	21.25	2.49878e+08	2.11489e+08	2.96178e+08	2.52227e+08	2.66045e+08	2.16256e+08	3.01007e+08	3.08085e+08	2.47146e+08	2.76663e+08	2.63416e+08	2.36075e+08	2.58492e+08	2.84999e+08	4.39992e+07	3.23459e+08	2.5665e+08	2.93996e+08	1.75186e+08	2.89421e+08	Met-loss+Acetyl [N-Term]
High	Q8N465	D-2-hydroxyglutarate dehydrogenase, mitochondrial OS=Homo sapiens GN=D2HGDH PE=1 SV=3	0.006	7.683	6	2	3	2	1	521	56.4	7.99	3.02	2	0	0.7	0.414282	82.4	117.6	36.39	35.67		7.58119e+06		1.3835e+07	1.222e+07		1.13068e+07	1.8813e+07	9.88876e+06	8.95224e+06	7.28155e+06	7.39045e+06	6.76943e+06			1.26778e+07	17804886	6.78475e+06	1.42316e+07
High	O43175	D-3-phosphoglycerate dehydrogenase OS=Homo sapiens GN=PHGDH PE=1 SV=4	0.005	9.024	8	3	25	3	1	533	56.6	6.71	37.58	3	0	1.584	0.410292	122.6	77.4	88.35	77.54	2.0038e+10	8.24978e+09	1.29534e+10	2.41792e+09	8.55007e+09	5.71454e+10	7.73884e+09	4.28211e+09	5.0009e+09	2.72289e+10	2.46722e+10	1.95359e+10	2.37718e+10	1.72148e+10	2.00889e+09	1.51029e+10	2.08084e+09	2.00966e+10	3.75022e+09	8.17951e+09
High	Q02338	D-beta-hydroxybutyrate dehydrogenase, mitochondrial OS=Homo sapiens GN=BDH1 PE=1 SV=3	0	56.472	53	12	106	12	1	343	38.1	8.95	283.31	12	0	0.944	0.41278	97.1	102.9	49.38	29.96	6.29386e+08	3.14252e+08	5.86495e+08	1.03737e+09	1.00682e+09	2.99798e+08	7.12645e+08	1.09229e+09	4.13104e+08	4.83955e+08	6.73208e+08	6.26603e+08	5.9164e+08	2.82257e+08	1.00384e+08	8.65357e+08	770388469	4.82105e+08	6.26885e+08	4.14643e+08
High	Q9UKG1	DCC-interacting protein 13-alpha OS=Homo sapiens GN=APPL1 PE=1 SV=1	0.008	5.989	3	2	13	2	1	709	79.6	5.41	33.69	2	0	1.271	0.524311	111.9	88.1	15.1	29.43	1.55523e+07		1.04776e+07	1.48549e+07	1.44589e+07	1.54169e+07		1.77455e+07	1.52696e+07	1.28295e+07	1.77501e+07	1.80134e+07	1.3654e+07			1.80388e+07		1.05183e+07	1.20179e+07
High	P30046	D-dopachrome decarboxylase OS=Homo sapiens GN=DDT PE=1 SV=3	0.005	8.375	19	2	60	2	1	118	12.7	7.3	98.25	2	0	1.677	0.365578	125.3	74.7	42.82	73.88	1.81152e+08	9.82299e+07	1.56389e+08	2.14863e+08	2.36309e+08	9.36385e+07	1.3458e+08	2.32714e+08	2.52992e+07	8.14196e+07	1.15348e+08	1.10175e+08	1.30766e+08	1.61319e+08	1.04573e+08	5.80544e+07	77993452	8.10785e+07	2.51793e+08	7.52573e+07
Medium	Q96HY6	DDRGK domain-containing protein 1 OS=Homo sapiens GN=DDRGK1 PE=1 SV=2	0.018	2.986	4	1	4	1	1	314	35.6	5.12	9.23	1	0	1.231	0.666958	110.4	89.6	35.37	49.93			1.76086e+07	1.22883e+07	2.50206e+07	1.71525e+07	8.80074e+06	1.17724e+07	1.79574e+07	1.42377e+07	1.27654e+07	1.87617e+07	1.74802e+07	2.13862e+07	4.40313e+06	2.12128e+07	17130334		1.13279e+07	5.44182e+06
Medium	P78560	Death domain-containing protein CRADD OS=Homo sapiens GN=CRADD PE=1 SV=1	0.011	4.597	15	2	4	2	1	199	22.7	6.8	5.74	2	0	1.995	0.651072	133.2	66.8	80.15	39.66	2.48946e+07	6.33803e+07	3.0864e+07	6.87228e+07	4.14899e+07	3.71867e+06	1.58684e+07	8.29076e+07	5.56012e+06	3.30197e+07	3.85548e+07	4.04159e+06	3.1035e+07		2.76513e+06	1.53532e+07	12217688	2.82476e+07	1.56786e+07
High	P07585	Decorin OS=Homo sapiens GN=DCN PE=1 SV=1	0	102.371	51	15	215	14	1	359	39.7	8.54	532.54	15	1	1.853	0.246018	129.9	70.1	53.5	59.73	4.42267e+09	2.28933e+09	3.03941e+09	1.61998e+09	2.33955e+09	7.83345e+09	2.74962e+09	1.73636e+09	1.8778e+09	5.40491e+09	3.44118e+09	3.57625e+09	3.73275e+09	3.15983e+09	9.85579e+08	3.80042e+09	865781352	3.45244e+09	1.31664e+09	1.64001e+09
High	Q9BTZ2	Dehydrogenase/reductase SDR family member 4 OS=Homo sapiens GN=DHRS4 PE=1 SV=3	0.001	14.344	13	4	37	4	1	278	29.5	8.56	46.21	4	0	0.719	0.0167202	83.6	116.4	44.44	17.29	1.08709e+08	6.73004e+07	9.61695e+07	1.66369e+08	1.20833e+08	5.03534e+07	1.363e+08	6.11934e+07	8.70689e+07	1.38829e+08	9.36443e+07	1.12216e+08	8.89831e+07	3.34677e+07	1.83929e+07	1.36455e+08	107526593	1.06279e+08	1.59477e+08	1.3029e+08
Medium	O76062	Delta(14)-sterol reductase OS=Homo sapiens GN=TM7SF2 PE=2 SV=3	0.012	4.474	3	1	16	1	1	418	46.4	8.87	38.03	1	0	0.949	0.628343	97.4	102.6	43.74	52.6	4.06146e+07	6.63255e+07	4.55771e+07	3.6085e+07	6.15423e+07	2.70607e+07	3.32904e+07	7.63935e+07	4.21635e+07	9.84611e+07	2.74428e+07	4.71736e+07	3.14569e+07			2.97366e+07	33662744	9.04416e+07	9.06884e+07	4.44239e+07
High	Q13011	Delta(3,5)-Delta(2,4)-dienoyl-CoA isomerase, mitochondrial OS=Homo sapiens GN=ECH1 PE=1 SV=2	0	162.74	51	13	687	13	1	328	35.8	8	1963.37	13	0	0.954	0.12009	97.7	102.3	42.1	26.23	3.3285e+09	8.39536e+09	5.82198e+09	7.88822e+09	4.84773e+09	3.17001e+09	5.73176e+09	4.75748e+09	6.16762e+09	5.96133e+09	4.22829e+09	5.1545e+09	4.15874e+09	1.72525e+09	9.43312e+08	5.03546e+09	7.25633e+09	4.45461e+09	8.01756e+09	5.08099e+09
High	P30038	Delta-1-pyrroline-5-carboxylate dehydrogenase, mitochondrial OS=Homo sapiens GN=ALDH4A1 PE=1 SV=3	0	89.637	37	16	219	16	1	563	61.7	8.07	677.8	16	0	0.728	0.0259808	84.3	115.7	42.85	14.73	9.84068e+08	6.31798e+08	1.27673e+09	1.38765e+09	1.26046e+09	5.03756e+08	1.07995e+09	1.13876e+09	1.18197e+09	1.12081e+09	9.30412e+08	9.74573e+08	9.27379e+08	1.67892e+08	1.05757e+08	1.45531e+09	1.1288e+09	1.35157e+09	1.03063e+09	1.42496e+09
High	P13716	Delta-aminolevulinic acid dehydratase OS=Homo sapiens GN=ALAD PE=1 SV=1	0	20.212	23	6	59	6	1	330	36.3	6.79	171.95	6	0	0.922	0.721736	95.9	104.1	28.39	36.92	2.91164e+08	3.06053e+08	3.75994e+08	3.61617e+08	4.12866e+08	3.41256e+08	4.50296e+08	3.4545e+08	2.64874e+08	3.28646e+08	3.95402e+08	3.09669e+08	3.93859e+08	7.18568e+08	3.43187e+08	2.85633e+08	5.44876e+08	4.10557e+08	1.9062e+08	3.74656e+08
High	Q92629	Delta-sarcoglycan OS=Homo sapiens GN=SGCD PE=1 SV=2	0	28.09	28	6	60	6	1	289	32.1	9.11	142.36	6	0	0.858	0.104124	92.3	107.7	27.99	24.75	3.66215e+08	1.39737e+08	3.57977e+08	3.26017e+08	3.52814e+08	2.55106e+08	4.64433e+08	3.17202e+08	3.14961e+08	3.30946e+08	3.24215e+08	3.97571e+08	3.1657e+08	2.31997e+08	1.4548e+08	5.26344e+08	437741672	3.48014e+08	3.77975e+08	2.68265e+08
High	Q9Y3Z3	Deoxynucleoside triphosphate triphosphohydrolase SAMHD1 OS=Homo sapiens GN=SAMHD1 PE=1 SV=2	0	17.311	11	5	9	5	1	626	72.2	7.14	19.09	5	0	1.979	0.345301	132.9	67.1	122.08	107.46	2.42077e+07	4.39191e+07	4.55354e+07	8.44621e+06	4.4657e+06	1.85207e+07	9.25413e+06	6.34538e+06	1.7117e+06	5.03288e+06	2.14249e+06	3.36357e+06	9.45428e+06	9.82312e+07	5.14561e+07	1.59458e+07	4.67692e+06	1.05631e+06
High	P33316	Deoxyuridine 5'-triphosphate nucleotidohydrolase, mitochondrial OS=Homo sapiens GN=DUT PE=1 SV=4	0.002	11.295	11	2	12	2	1	252	26.5	9.36	20.88	2	0	0.71	0.298466	83.1	116.9	49.79	32.43	1.10531e+07	7.9936e+06	2.96831e+07	1.99098e+07	4.07739e+07	1.47754e+07	2.34311e+07	2.33539e+07	1.44797e+07	3.21859e+07	1.32652e+07	3.19264e+07	2.47716e+07	1.82271e+07	3.10672e+06	2.80301e+07	1.24306e+07	2.82462e+07	3.164e+07	1.98934e+07
High	Q07507	Dermatopontin OS=Homo sapiens GN=DPT PE=1 SV=2	0	64.541	46	7	88	7	1	201	24	4.82	245.11	7	0	2.953	0.115563	149.4	50.6	68.39	99.88	3.01162e+09	2.36086e+09	1.36589e+09	4.35687e+08	1.29173e+09	4.55496e+09	9.04641e+08	5.33146e+08	6.64967e+08	3.63827e+09	2.16539e+09	1.97695e+09	2.32698e+09	1.53903e+09	3.41989e+08	3.01849e+08	1.90637e+08	2.2604e+09	5.21188e+08	9.44988e+08
High	P81605	Dermcidin OS=Homo sapiens GN=DCD PE=1 SV=2	0.002	10.942	23	3	27	3	1	110	11.3	6.54	57.93	3	0	0.949	0.544859	97.4	102.6	131.94	24.18	3.68761e+08	1.51903e+09	1.22346e+08	1.87225e+08	1.03287e+08		1.1771e+08	2.45799e+08	1.56352e+08	9.30431e+07	1.26658e+08	1.21826e+08	1.74195e+08	3.46083e+08	2.15026e+08	1.73847e+08	113239408	2.16548e+08	1.55441e+08	2.08618e+08
High	P17661	Desmin OS=Homo sapiens GN=DES PE=1 SV=3	0	680.018	91	66	7497	60	1	470	53.5	5.27	19524.8	66	6	0.964	0.772535	98.2	101.8	21.25	43.99	1.95381e+11	1.3307e+11	1.73832e+11	1.34539e+11	2.20605e+11	1.76811e+11	1.55614e+11	1.92387e+11	1.76728e+11	2.50691e+11	2.03195e+11	2.00674e+11	2.06946e+11	1.24669e+11	1.22179e+11	1.83458e+11	1.00152e+11	2.34904e+11	9.74685e+10	2.70225e+11	Met-loss+Acetyl [N-Term]
High	Q08554	Desmocollin-1 OS=Homo sapiens GN=DSC1 PE=1 SV=2	0.008	5.926	4	3	5	3	1	894	99.9	5.43	2.44	3	0	1.504	0.385327	120.1	79.9	99.51	39.79	8.94908e+06	1.0448e+08	2.45897e+06	2.05645e+07				3.69971e+07			2.65749e+07	1.31372e+07	1.09444e+07	4.0207e+07	2.86176e+07	1.55478e+07	19913585	1.50676e+07	1.88634e+07	4.96126e+06
High	Q02487	Desmocollin-2 OS=Homo sapiens GN=DSC2 PE=1 SV=1	0	15.25	5	3	12	3	1	901	99.9	5.34	33.77	3	0	0.894	0.70016	94.4	105.6	41.47	56.22	6.0513e+07	4.22568e+07	4.68845e+07	7.45214e+07	3.70357e+07	4.13219e+07	3.49841e+07	4.41933e+07	8.28351e+07	1.57848e+07	2.79066e+07	4.73578e+07	2.30741e+07	4.07113e+07		7.09172e+07	4.67262e+07	1.86063e+07	3.55656e+07	9.48228e+07
High	Q02413	Desmoglein-1 OS=Homo sapiens GN=DSG1 PE=1 SV=2	0.001	14.426	7	5	14	5	1	1049	113.7	5.03	41.98	5	0	1.241	0.779571	110.8	89.2	78.74	91.72	9.4461e+07	2.11684e+08	7.43196e+07	2.79742e+07	5.44208e+07		1.0164e+07	8.08444e+07	3.47948e+07	5.79551e+06	4.38124e+07	1.09431e+08	8.99319e+07	4.80816e+07	4.25944e+07	2.75711e+07	19161470	1.43513e+08	4.36852e+07	4.12185e+07
High	Q14126	Desmoglein-2 OS=Homo sapiens GN=DSG2 PE=1 SV=2	0	71.838	21	14	76	14	1	1118	122.2	5.24	178.95	14	0	1.028	0.928318	101.4	98.6	18.27	16.37	9.15333e+08	6.847e+08	7.41077e+08	7.35094e+08	6.73152e+08	9.10526e+08	8.49008e+08	7.47583e+08	7.59069e+08	9.28105e+08	8.24081e+08	1.04049e+09	6.63377e+08	8.53993e+08	4.45649e+08	1.0076e+09	6.78401e+08	7.35118e+08	7.64363e+08	7.38298e+08
High	P15924	Desmoplakin OS=Homo sapiens GN=DSP PE=1 SV=3	0	691.154	49	125	1630	125	1	2871	331.6	6.81	3794.29	125	0	0.799	0.0118527	88.8	111.2	30.61	10.25	9.17532e+09	1.29678e+10	8.44581e+09	1.1347e+10	9.17596e+09	6.4437e+09	8.32794e+09	9.34775e+09	1.22745e+10	8.13153e+09	1.02452e+10	9.49661e+09	1.02408e+10	4.01645e+09	3.11087e+09	1.14816e+10	1.21497e+10	1.01819e+10	1.29446e+10	1.03739e+10
High	P60981	Destrin OS=Homo sapiens GN=DSTN PE=1 SV=3	0	43.745	59	9	100	9	1	165	18.5	7.85	232.81	9	0	0.76	0.796823	86.4	113.6	27.15	34	7.58996e+08	8.18981e+08	5.00851e+08	7.62693e+08	6.44551e+08	4.66856e+08	7.68715e+08	5.09629e+08	9.18222e+08	5.38668e+08	6.41088e+08	6.18195e+08	1.02518e+09	3.56147e+08	8.1373e+08	8.48315e+08	8.74983e+08	9.62088e+08	6.24266e+08	3.46303e+08	Met-loss+Acetyl [N-Term]
Medium	O94923	D-glucuronyl C5-epimerase OS=Homo sapiens GN=GLCE PE=1 SV=3	0.016	3.609	3	1	6	1	1	617	70.1	8.97	2.21	1	0	1.057	0.899568	102.8	97.2	21.76	21.7	2.60648e+08	2.58109e+08	4.03367e+08	3.92698e+08	3.48982e+08	3.28704e+08	2.28165e+08	2.89196e+08	3.76215e+08	4.03463e+08	3.60213e+08	3.69953e+08	3.46719e+08	2.01186e+08	2.26427e+08	3.28104e+08	272008976	3.28391e+08	4.08961e+08	2.28563e+08
High	Q9NR28	Diablo homolog, mitochondrial OS=Homo sapiens GN=DIABLO PE=1 SV=1	0	42.66	57	10	47	10	1	239	27.1	5.9	116.29	10	0	0.994	0.303763	99.7	100.3	32.01	24.52	9.96025e+07	5.7997e+07	1.15764e+08	1.30852e+08	1.46274e+08	9.24349e+07	1.49062e+08	1.43158e+08	1.23626e+08	1.4977e+08	1.21543e+08	1.0049e+08	1.0382e+08	7.14862e+07	3.20784e+07	1.7136e+08	1.27176e+08	9.6613e+07	1.00395e+08	1.16477e+08
High	P09622	Dihydrolipoyl dehydrogenase, mitochondrial OS=Homo sapiens GN=DLD PE=1 SV=2	0	147.381	55	19	794	19	1	509	54.1	7.85	2648.32	19	0	0.795	0.0174382	88.6	111.4	41.16	10.72	7.00201e+09	1.14282e+10	9.35729e+09	7.98517e+09	7.82996e+09	3.24939e+09	7.92474e+09	9.0544e+09	7.05293e+09	6.84529e+09	6.24278e+09	7.00396e+09	6.25405e+09	1.72192e+09	1.302e+09	8.8046e+09	8.37587e+09	8.5396e+09	9.12874e+09	1.0806e+10
High	P10515	Dihydrolipoyllysine-residue acetyltransferase component of pyruvate dehydrogenase complex, mitochondrial OS=Homo sapiens GN=DLAT PE=1 SV=3	0	130.912	42	18	369	18	1	647	69	7.84	932.7	18	0	0.811	0.0213656	89.6	110.4	38.87	10.86	2.99952e+09	3.51144e+09	3.27832e+09	3.39845e+09	2.70732e+09	1.4276e+09	3.19144e+09	3.18434e+09	2.88575e+09	3.15436e+09	2.06403e+09	2.77017e+09	1.98714e+09	6.40896e+08	5.04637e+08	3.55688e+09	3.76968e+09	2.95957e+09	3.60179e+09	3.01867e+09
High	P36957	Dihydrolipoyllysine-residue succinyltransferase component of 2-oxoglutarate dehydrogenase complex, mitochondrial OS=Homo sapiens GN=DLST PE=1 SV=4	0	103.517	35	14	494	14	1	453	48.7	8.95	1248.01	14	0	0.908	0.0935674	95.2	104.8	11.57	7.26	6.39751e+09	7.2123e+09	8.79403e+09	7.77375e+09	7.71869e+09	7.32162e+09	7.16191e+09	7.74428e+09	8.41075e+09	8.02758e+09	6.59739e+09	7.19009e+09	6.49557e+09	5.64292e+09	6.53955e+09	8.49504e+09	7848418192	6.94153e+09	8.08439e+09	7.94539e+09
High	P09417	Dihydropteridine reductase OS=Homo sapiens GN=QDPR PE=1 SV=2	0	25.857	46	7	32	7	1	244	25.8	7.37	91.9	7	0	0.95	0.248404	97.4	102.6	40.61	38.84	2.48156e+08	6.54344e+08	3.53904e+08	5.68438e+08	3.94283e+08	2.6482e+08	3.10882e+08	4.31409e+08	3.85252e+08	3.69876e+08	3.66874e+08	4.35901e+08	3.4827e+08	1.37639e+08	8.15241e+07	2.7594e+08	3.13014e+08	3.86149e+08	6.48541e+08	6.20286e+08	Met-loss+Acetyl [N-Term]
High	Q16555	Dihydropyrimidinase-related protein 2 OS=Homo sapiens GN=DPYSL2 PE=1 SV=1	0	154.53	74	25	344	23	1	572	62.3	6.38	1069.9	25	3	1.1	0.641707	104.8	95.2	24.25	21.64	1.55188e+09	8.80672e+08	1.38595e+09	1.33195e+09	1.58671e+09	1.96433e+09	1.51883e+09	1.51766e+09	1.19026e+09	1.96692e+09	1.96877e+09	1.91366e+09	1.732e+09	1.81552e+09	8.09764e+08	1.88838e+09	1.01742e+09	1.37818e+09	1.41098e+09	1.47861e+09
High	Q14195	Dihydropyrimidinase-related protein 3 OS=Homo sapiens GN=DPYSL3 PE=1 SV=1	0	98.204	56	19	114	17	1	570	61.9	6.49	305.43	19	0	1.238	0.139128	110.6	89.4	63.01	41.99	6.25759e+08	4.16617e+08	2.71108e+08	1.31562e+08	3.24199e+08	5.41699e+08	1.05286e+08	1.90597e+08	2.15303e+08	5.24424e+08	4.27002e+08	3.17936e+08	4.4753e+08	1.05973e+09	1.96286e+08	3.49568e+08	1.59415e+08	2.61851e+08	1.06439e+08	2.67518e+08
High	O14531	Dihydropyrimidinase-related protein 4 OS=Homo sapiens GN=DPYSL4 PE=1 SV=2	0.005	7.91	6	3	10	3	1	572	61.8	7.09	19.77	3	0	1.379	0.846417	115.9	84.1	42.04	19.08		4.44367e+06	2.98216e+07	2.73229e+07	3.82199e+07		2.80737e+07	2.80517e+07	2.59907e+07		2.1269e+07	2.28328e+07	2.53122e+07		6.71895e+06	2.46841e+07	18813736	1.45261e+07	2.15064e+07	1.88439e+07
Medium	P53634	Dipeptidyl peptidase 1 OS=Homo sapiens GN=CTSC PE=1 SV=2	0.018	3.019	3	1	3	1	1	463	51.8	6.99	7.05	1	0	1.799	0.201692	128.6	71.4	83.86	40.19	1.12076e+07	7.81169e+06	1.3998e+07			1.66768e+07		4.27003e+06	5.37329e+06		1.89408e+07		1.08624e+07	4.59308e+07					4.65033e+06	8.3432e+06
High	Q9NY33	Dipeptidyl peptidase 3 OS=Homo sapiens GN=DPP3 PE=1 SV=2	0	14.701	10	4	4	4	1	737	82.5	5.1	12.11	4	0	1.266	0.401604	111.8	88.2	77.97	67.14	3.04508e+06	5.60441e+06	1.80433e+06			1.47415e+07		5.05591e+06		1.75929e+07	3.46262e+06			5.81433e+06	1.79754e+07		1.53311e+06	4.42524e+06		7.59945e+06
Medium	Q86TI2	Dipeptidyl peptidase 9 OS=Homo sapiens GN=DPP9 PE=1 SV=3	0.027	2.57	1	1	4	1	1	863	98.2	6.46	7.02	1	0	0.765	0.328756	86.7	113.3	45.8	41.81			6.84329e+06	4.52628e+06	1.4849e+06		4.80675e+06	5.83624e+06	6.42121e+06	8.09279e+06		2.07415e+06				5.37594e+06	2.66481e+06	6.92757e+06	9.85989e+06	8.35638e+06
Medium	Q9NZJ9	Diphosphoinositol polyphosphate phosphohydrolase 2 OS=Homo sapiens GN=NUDT4 PE=1 SV=2	0.012	4.287	8	1	5	1	1	180	20.3	6.35	14.45	1	0	1.066	0.498675	103.2	96.8	39.1	68.12	1.31639e+07					3.02498e+07			3.47136e+07	3.33859e+07	3.58405e+07		2.59647e+07	1.57685e+07	1.28946e+07	2.58009e+07	26281930	3.07231e+07	7.41449e+07	1.3683e+07
High	Q16531	DNA damage-binding protein 1 OS=Homo sapiens GN=DDB1 PE=1 SV=1	0	34.196	13	13	59	13	1	1140	126.9	5.26	82.42	13	0	0.809	0.231703	89.4	110.6	38.11	25.32	8.99286e+07	7.35251e+07	9.05891e+07	1.42221e+08	1.56449e+08	7.11203e+07	1.04726e+08	1.56695e+08	1.45593e+08	1.12765e+08	1.618e+08	1.64689e+08	1.21791e+08	8.84947e+07	1.27328e+07	9.70989e+07	9.92925e+07	1.43413e+08	1.76e+08	1.39402e+08
Medium	O00273	DNA fragmentation factor subunit alpha OS=Homo sapiens GN=DFFA PE=1 SV=1	0.012	4.168	5	1	1	1	1	331	36.5	4.79	0	1	0	0.896	0.180316	94.5	105.5	25.03	26.04			1.02485e+07		1.05094e+07	9.1299e+06	7.78031e+06	8.31441e+06	8.59458e+06	6.34482e+06	1.07763e+07	1.16051e+07		1.52552e+07		1.10117e+07		1.05739e+07	1.6882e+07	1.01718e+07
Medium	P51530	DNA replication ATP-dependent helicase/nuclease DNA2 OS=Homo sapiens GN=DNA2 PE=1 SV=3	0.045	2.095	1	1	1	1	1	1060	120.3	7.74	0	1	0	2.931	0.0398633	149.1	50.9	125.45	84.37	7.70004e+06	3.18909e+07	8.18942e+06	1.26906e+07	4.53495e+06	1.96485e+07		1.58555e+07	6.91187e+06		8.2723e+06		9.22378e+06	1.04486e+08	8.01732e+07	1.76051e+06		5.29363e+06	1.16707e+07	2.57341e+06
High	P27695	DNA-(apurinic or apyrimidinic site) lyase OS=Homo sapiens GN=APEX1 PE=1 SV=2	0.005	9.175	17	3	3	3	1	318	35.5	8.12	9.02	3	0	1.907	0.232783	131.2	68.8	63.13	91.48	5.44622e+08	3.9846e+08	2.10423e+08	2.07566e+08	1.54021e+08	2.51916e+08	1.37683e+07	1.3051e+08	1.76839e+08	2.30588e+08	2.27891e+08	1.86143e+08	2.56762e+08	6.82549e+08	2.78883e+08	3.4827e+07	3.87762e+06	2.67636e+08	2.88574e+08	1.19476e+08
High	P78527	DNA-dependent protein kinase catalytic subunit OS=Homo sapiens GN=PRKDC PE=1 SV=3	0.001	14.008	1	6	25	6	1	4128	468.8	7.12	42.08	6	0	1.429	0.044815	117.7	82.3	65.79	31.65	2.79069e+07	6.35058e+07	2.62375e+07	2.51826e+07	4.25788e+07	2.25894e+07	2.5592e+07	1.75924e+07	2.04574e+07	2.51131e+07	2.09167e+07	3.7418e+07	1.36044e+07	9.2831e+07	1.64275e+07	1.29183e+07	1.35902e+07	1.76194e+07	2.67791e+07	2.23737e+07
Medium	P36954	DNA-directed RNA polymerase II subunit RPB9 OS=Homo sapiens GN=POLR2I PE=1 SV=1	0.015	3.818	18	1	1	1	1	125	14.5	5.14	2.7	1	0	1.017	0.888996	100.8	99.2	37.11	56.84				5.91329e+06			8.82755e+06		9.82722e+06	9.25651e+06	3.47205e+06				4.96899e+06	1.00813e+07	13242641	5.00913e+06	3.47025e+06
Medium	P52434	DNA-directed RNA polymerases I, II, and III subunit RPABC3 OS=Homo sapiens GN=POLR2H PE=1 SV=4	0.012	4.285	9	1	15	1	1	150	17.1	4.68	36.69	1	0	0.843	0.29876	91.5	108.5	30.72	30.93	3.7892e+06	6.63402e+06	6.94617e+06	4.18561e+06	3.9753e+06	4.0363e+06	1.77573e+06	4.76358e+06	4.37946e+06	6.00642e+06	5.00314e+06	4.6477e+06	4.27405e+06	5.13371e+06	2.28829e+06	4.33088e+06	3.65701e+06	5.19781e+06	7.96513e+06	5.35474e+06	Met-loss+Acetyl [N-Term]
High	O60884	DnaJ homolog subfamily A member 2 OS=Homo sapiens GN=DNAJA2 PE=1 SV=1	0	34.477	29	7	43	7	1	412	45.7	6.48	102.29	7	0	1.045	0.991775	102.2	97.8	47.9	56.08	1.18438e+08	3.8407e+07	1.36431e+08	2.72339e+08	1.70842e+08	1.21594e+08	1.43617e+08	1.66864e+08	1.18218e+08	9.66581e+07	1.67986e+08	9.10002e+07	1.61227e+08	8.44729e+07	1.77321e+07	2.02566e+08	193268640	1.16307e+08	6.72993e+07	4.89091e+07
High	Q96EY1	DnaJ homolog subfamily A member 3, mitochondrial OS=Homo sapiens GN=DNAJA3 PE=1 SV=2	0	33.88	17	6	34	6	1	480	52.5	9.26	78.35	6	0	1.063	0.210534	103	97	52.84	25.92	1.21669e+08	1.10034e+08	1.01056e+08	1.54775e+08	9.73587e+07	3.76885e+07	1.20936e+08	1.1541e+08	8.49517e+07	1.2974e+08	6.63062e+07	6.92969e+07	6.57132e+07	1.43273e+06	2.76294e+06	6.65574e+07	125655730	9.16029e+07	1.08416e+08	7.46186e+07
Medium	Q9UBS4	DnaJ homolog subfamily B member 11 OS=Homo sapiens GN=DNAJB11 PE=1 SV=1	0.039	2.303	3	1	1	1	1	358	40.5	6.18	2.49	1	0	3.347	0.3154	154	46	76.5	94.04	1.99754e+07				2.17749e+07						2.6434e+07	2.95087e+07		8.70751e+07		1.76034e+07	3.54241e+06
High	P25686	DnaJ homolog subfamily B member 2 OS=Homo sapiens GN=DNAJB2 PE=1 SV=3	0.008	5.448	7	2	9	2	1	324	35.6	5.95	15.78	2	0	0.556	0.0608623	71.5	128.5	54.42	51.96	6.76676e+06	6.24183e+07	4.8372e+07	5.73853e+07	4.27558e+07	1.18119e+07	1.40915e+07	3.46506e+07	1.99485e+07	4.66385e+07	2.02752e+07	3.63187e+07	3.43751e+07	2.5183e+07	1.51342e+07	3.46577e+07	2.44851e+07	6.17802e+07	8.05768e+07	9.99553e+07	Met-loss+Acetyl [N-Term]
High	Q9UDY4	DnaJ homolog subfamily B member 4 OS=Homo sapiens GN=DNAJB4 PE=1 SV=1	0	20.481	19	5	26	5	1	337	37.8	8.5	53.75	5	0	0.556	0.0716247	71.5	128.5	60.8	29.66	1.30738e+08	1.47928e+07	1.76421e+08	4.6157e+07	1.42149e+08	7.03042e+07	1.71752e+08	4.67336e+07	7.86263e+07	1.73393e+08	4.36327e+07	1.00838e+08	5.63341e+07	1.99159e+07	1.19614e+08	1.55135e+08	87495844	1.51482e+08	7.95957e+07	1.41351e+08
High	O75190	DnaJ homolog subfamily B member 6 OS=Homo sapiens GN=DNAJB6 PE=1 SV=2	0	18.997	24	5	16	5	1	326	36.1	9.16	37.32	5	0	0.519	0.0085259	68.4	131.6	70.69	9.77	2.09043e+07	5.82803e+06	4.32354e+07	1.63888e+07	4.44426e+07		6.09264e+07	3.49645e+07	2.60301e+07	3.20496e+07	1.53752e+07	5.83956e+07	2.04011e+06	3.31955e+06		5.44026e+07	4.30181e+07	5.13802e+07	4.88674e+07
High	Q9NVH1	DnaJ homolog subfamily C member 11 OS=Homo sapiens GN=DNAJC11 PE=1 SV=2	0	35.939	22	9	17	9	1	559	63.2	8.4	42.28	9	0	1.006	0.921137	100.3	99.7	35.33	34.34	6.74499e+07	6.87583e+07	3.26046e+07	1.32924e+08	1.00627e+08	7.53567e+07	8.35348e+07	9.82169e+07	7.35664e+07	6.32989e+07	8.0048e+07	8.54862e+07	7.70245e+07	9.9453e+07	1.94294e+07	8.74793e+07	6.13903e+07	1.04037e+08	7.65873e+07	3.79527e+07	Met-loss+Acetyl [N-Term]
High	P39656	Dolichyl-diphosphooligosaccharide--protein glycosyltransferase 48 kDa subunit OS=Homo sapiens GN=DDOST PE=1 SV=4	0	39.164	23	8	88	8	1	456	50.8	6.55	151.75	8	0	1.28	0.216878	112.3	87.7	21.19	21.53	2.32203e+08	1.74217e+08	1.62129e+08	2.12569e+08	2.13326e+08	1.9595e+08	1.87521e+08	2.04815e+08	2.09542e+08	1.66499e+08	2.14184e+08	2.42747e+08	2.12026e+08	2.87649e+08	9.68879e+07	2.17484e+08	194766222	1.53856e+08	1.6376e+08	1.22799e+08
High	P04843	Dolichyl-diphosphooligosaccharide--protein glycosyltransferase subunit 1 OS=Homo sapiens GN=RPN1 PE=1 SV=1	0	58.613	32	15	127	15	1	607	68.5	6.38	331.89	15	0	0.919	0.210727	95.8	104.2	18.38	16.7	3.49044e+08	2.13963e+08	3.11704e+08	2.73071e+08	3.70077e+08	3.40585e+08	2.86285e+08	3.52306e+08	3.25759e+08	2.91715e+08	3.55578e+08	3.39764e+08	3.56803e+08	4.894e+08	2.90821e+08	3.69784e+08	3.82467e+08	4.58904e+08	3.61435e+08	2.84692e+08
High	P04844	Dolichyl-diphosphooligosaccharide--protein glycosyltransferase subunit 2 OS=Homo sapiens GN=RPN2 PE=1 SV=3	0	51.644	27	11	72	11	1	631	69.2	5.69	191.1	11	0	1.245	0.437641	110.9	89.1	18.1	35.15	2.0636e+08	1.8167e+08	2.26582e+08	2.1544e+08	2.03653e+08	1.92346e+08	2.01356e+08	2.45323e+08	2.17554e+08	2.38721e+08	2.07869e+08	2.34886e+08	2.38068e+08	2.39952e+08	9.11529e+07	2.59259e+08	2.4074e+08	1.73028e+08	1.55803e+08	9.89749e+07
Medium	P61803	Dolichyl-diphosphooligosaccharide--protein glycosyltransferase subunit DAD1 OS=Homo sapiens GN=DAD1 PE=1 SV=3	0.015	3.718	10	1	14	1	1	113	12.5	7.08	34.23	1	0	1.172	0.413417	107.9	92.1	53.12	44.65	5.36488e+07	3.03044e+07	2.75481e+07	5.10624e+07	2.93775e+07	3.13487e+07	3.45314e+07	4.73061e+07	1.77873e+07	3.58315e+07	2.31949e+07	4.36552e+07	2.27858e+07	1.05212e+08	3.97945e+07	2.84797e+07	29463970	3.17953e+07	5.41542e+07	1.48387e+07	Met-loss+Acetyl [N-Term]
High	P46977	Dolichyl-diphosphooligosaccharide--protein glycosyltransferase subunit STT3A OS=Homo sapiens GN=STT3A PE=1 SV=2	0.008	6.313	4	3	13	3	1	705	80.5	8.07	6.62	3	0	0.99	0.251569	99.5	100.5	35.62	21.77	9.66886e+07	1.01841e+08	1.56295e+08	1.15283e+08	1.53435e+08	7.29515e+07	1.64792e+08	1.29433e+08	1.48177e+08	1.4186e+08	1.52238e+08	1.21242e+08	1.99714e+08	2.43585e+08	4.66589e+07	1.85573e+08	192450572	1.43362e+08	1.16143e+08	1.32292e+08
High	Q8TCJ2	Dolichyl-diphosphooligosaccharide--protein glycosyltransferase subunit STT3B OS=Homo sapiens GN=STT3B PE=1 SV=1	0.003	10.024	3	3	25	3	1	826	93.6	8.91	20.92	3	0	1.291	0.359766	112.7	87.3	64.35	63.18	4.44713e+07	7.7077e+06	5.1242e+06	3.698e+07	1.40709e+07	4.86695e+06	3.22356e+07	2.56644e+07	3.1623e+07	1.03328e+07	1.88538e+07	1.35322e+07	2.01947e+07	2.96633e+07	4.38814e+06	1.89959e+07	2.15353e+07	6.9247e+06	1.46065e+07	2.23692e+06
Medium	O14972	Down syndrome critical region protein 3 OS=Homo sapiens GN=DSCR3 PE=2 SV=1	0.025	2.649	4	1	4	1	1	297	33	7.68	2.06	1	0	0.664	0.0577805	79.8	120.2	38.75	26.51		2.44548e+06	2.1516e+06		1.1538e+06		2.84469e+06			1.97713e+06	722708	1.89971e+06				3.85206e+06	2896227	2.97946e+06	1.70696e+06	3.06798e+06
High	Q16643	Drebrin OS=Homo sapiens GN=DBN1 PE=1 SV=4	0.003	10.399	6	3	10	3	1	649	71.4	4.45	25.8	3	0	0.371	0.66478	54.2	145.8	112.46	80.96	2.1804e+07	2.13912e+08	2.34988e+07			6.07458e+07		1.90303e+06		6.87356e+07	1.90505e+07	2.23141e+07	5.10482e+07	8.35008e+07	1.39016e+07	6.34419e+06		1.41132e+08	5.69486e+07	7.02933e+07	Met-loss+Acetyl [N-Term]
Medium	P36507	Dual specificity mitogen-activated protein kinase kinase 2 OS=Homo sapiens GN=MAP2K2 PE=1 SV=1	0.012	4.342	6	1	1	1	1	400	44.4	6.55	3.11	1	0	0.944	0.912581	97.1	102.9	127.29	19.57		5.8786e+07				1.05726e+07			1.93751e+07		6.55169e+06		3.11258e+06		2.68929e+06	7.66899e+06				1.01322e+07
High	P51452	Dual specificity protein phosphatase 3 OS=Homo sapiens GN=DUSP3 PE=1 SV=1	0	28.866	42	6	78	6	1	185	20.5	7.8	197.79	6	0	1.19	0.427163	108.7	91.3	39.7	23.31	3.60575e+08	1.88538e+08	4.08537e+08	3.73542e+08	5.39345e+08	2.56766e+08	5.19955e+08	5.13318e+08	4.47924e+08	4.5682e+08	4.82735e+08	4.84346e+08	5.17359e+08	8.81668e+07	1.10853e+08	5.56e+08	376403500	4.06156e+08	3.13066e+08	3.51092e+08
High	Q14203	Dynactin subunit 1 OS=Homo sapiens GN=DCTN1 PE=1 SV=3	0	30.902	10	9	35	9	1	1278	141.6	5.81	66.64	9	0	0.884	0.967138	93.9	106.1	52.05	50.34	9.70773e+07	7.34947e+07	6.05471e+07	9.08075e+07	9.41858e+07	3.62338e+07	1.42577e+08	7.43121e+07	6.81568e+07	3.9743e+07	1.06392e+08	5.46455e+07	8.54731e+07	1.22595e+07	6.75678e+06	8.52249e+07	99619345	8.31019e+07	8.43551e+06	8.13453e+07
High	Q13561	Dynactin subunit 2 OS=Homo sapiens GN=DCTN2 PE=1 SV=4	0	30.709	26	7	28	7	1	401	44.2	5.21	71.55	7	0	0.355	0.0784816	52.4	147.6	56.88	162.66	4.89321e+07	1.37808e+08	4.32642e+07	9.44732e+07	7.97643e+07	1.58576e+07	5.16129e+07	9.93181e+07	3.36783e+07	6.18746e+07	2.69978e+07	7.00672e+07	4.11355e+07	4.32518e+07	2.45534e+07	7.68275e+07	74043929	1.73544e+09	1.99612e+08	1.37669e+08
Medium	O75935	Dynactin subunit 3 OS=Homo sapiens GN=DCTN3 PE=1 SV=1	0.039	2.256	4	1	7	1	1	186	21.1	5.47	9.43	1	0	1.063	0.578387	103.1	96.9	54	23.88	1.60753e+07	2.29185e+07		2.08021e+07	2.72484e+07	1.00377e+07	2.28476e+07	1.76604e+07	1.32976e+07	1.61361e+07	1.21547e+07	2.88731e+07	1.78245e+07	5.85526e+07	2.39798e+07	2.54635e+07	14575673	1.81094e+07	2.02512e+07	1.49596e+07
High	O00429	Dynamin-1-like protein OS=Homo sapiens GN=DNM1L PE=1 SV=2	0	44.499	19	10	85	10	1	736	81.8	6.81	244.28	10	0	0.905	0.166341	95	105	39.5	36.33	8.59763e+07	6.58443e+07	1.5155e+08	1.6083e+08	1.91038e+08	4.22336e+07	1.87622e+08	1.50883e+08	1.45124e+08	1.40334e+08	1.23139e+08	1.57811e+08	1.04931e+08	6.00407e+07	6.53159e+07	2.50963e+08	155101501	1.46055e+08	1.60698e+08	8.8747e+07
High	P50570	Dynamin-2 OS=Homo sapiens GN=DNM2 PE=1 SV=2	0	22.112	9	7	47	7	1	870	98	7.44	67.63	7	0	1.212	0.755268	109.6	90.4	24.91	29.58	1.09832e+08	8.44309e+07	6.4878e+07	1.41721e+08	1.10754e+08	1.17944e+08	1.11842e+08	1.30337e+08	1.03365e+08	1.25828e+08	7.89869e+07	1.24793e+08	9.1595e+07	9.21165e+07	4.95282e+07	7.81107e+07	9.06557e+07	9.5171e+07	1.47284e+08	7.68231e+07
High	O60313	Dynamin-like 120 kDa protein, mitochondrial OS=Homo sapiens GN=OPA1 PE=1 SV=3	0	154.141	41	34	298	34	1	960	111.6	7.87	552.06	34	0	0.984	0.799379	99.2	100.8	25.73	17.19	1.08997e+09	1.17168e+09	1.17039e+09	1.53525e+09	1.16648e+09	6.54583e+08	1.41243e+09	1.48912e+09	8.38757e+08	1.1191e+09	9.84142e+08	1.12947e+09	9.78985e+08	6.94548e+08	6.90787e+08	1.2515e+09	1.13781e+09	1.10215e+09	1.16974e+09	7.66742e+08
Medium	Q96DT5	Dynein heavy chain 11, axonemal OS=Homo sapiens GN=DNAH11 PE=1 SV=4	0.044	2.132	0	1	2	1	1	4516	520	6.44	0	1	0	2.05	0.232639	134.4	65.6	76.27	78.44					5.19167e+07	1.73907e+07	9.1494e+06		1.2371e+07			1.8915e+07	1.51091e+07		1.07383e+07	1.65987e+07	7370178	2.84333e+06
High	Q96FJ2	Dynein light chain 2, cytoplasmic OS=Homo sapiens GN=DYNLL2 PE=1 SV=1	0.002	12.091	49	3	28	3	1	89	10.3	7.37	62.9	3	0	0.807	0.91151	89.3	110.7	41.58	58.31	9.7287e+07	3.34652e+07	6.30756e+07	9.86481e+07	8.42576e+07	4.25863e+07	1.294e+08	8.07149e+07	4.49154e+07	5.40183e+07	4.70083e+07	7.32553e+07	4.5714e+07	9.40154e+07	3.5538e+07	1.3036e+08	118724763	7.6909e+07	7.82018e+07	7.78441e+06
High	Q9NP97	Dynein light chain roadblock-type 1 OS=Homo sapiens GN=DYNLRB1 PE=1 SV=3	0.004	9.37	39	3	19	3	1	96	10.9	7.25	39.04	3	0	0.886	0.409363	94	106	50.69	32.69	1.68463e+07	4.46538e+07	3.70023e+07	6.04883e+07	6.13769e+07	3.31308e+07	5.63327e+07	2.28344e+07	2.66222e+07	4.63651e+07	4.65527e+07	4.76704e+07	4.85573e+07	1.16914e+08	3.24122e+07	5.2322e+07	27006320	6.20766e+07	7.37722e+07	4.97974e+07	Met-loss+Acetyl [N-Term]
High	O75923	Dysferlin OS=Homo sapiens GN=DYSF PE=1 SV=1	0	134.474	21	32	168	31	1	2080	237.1	5.64	362.51	32	1	1.047	0.150099	102.3	97.7	21.67	21.39	1.68261e+09	1.59725e+09	1.02259e+09	1.07939e+09	8.46094e+08	1.07997e+09	1.1266e+09	8.78884e+08	1.22372e+09	1.60643e+09	1.24514e+09	1.54367e+09	1.15565e+09	1.15692e+09	1.49736e+09	9.74241e+08	6.64051e+08	1.10525e+09	1.15597e+09	1.2115e+09
High	Q9Y4J8	Dystrobrevin alpha OS=Homo sapiens GN=DTNA PE=1 SV=2	0	33.195	14	9	70	9	1	743	83.8	6.89	169.81	9	0	1.192	0.214686	108.7	91.3	58.08	23.78	4.56964e+08	1.15787e+08	1.69522e+08	1.26954e+08	2.56136e+08	3.30142e+08	2.25629e+08	1.20807e+08	2.04946e+08	2.78749e+08	1.89499e+08	2.2046e+08	2.35866e+08	2.1597e+08	6.91492e+08	2.60328e+08	189192816	1.8502e+08	1.68462e+08	1.38939e+08
High	Q14118	Dystroglycan OS=Homo sapiens GN=DAG1 PE=1 SV=2	0	31.969	12	9	62	9	1	895	97.4	8.56	162.22	9	0	0.655	0.0076505	79.1	120.9	32.75	8.19	1.86893e+08	1.26454e+08	1.88141e+08	1.315e+08	1.32086e+08	1.22043e+08	2.15e+08	1.81894e+08	1.45372e+08	2.00064e+08	1.25112e+08	2.16899e+08	1.20717e+08	8.53963e+07	4.80962e+07	2.0682e+08	1.73394e+08	2.08043e+08	2.01765e+08	1.81125e+08
High	P11532	Dystrophin OS=Homo sapiens GN=DMD PE=1 SV=3	0	490.493	36	104	828	102	1	3685	426.5	5.88	1945.98	104	2	1.102	0.797105	104.9	95.1	18	22.53	4.43717e+09	4.11043e+09	4.01315e+09	4.35743e+09	3.85789e+09	4.45818e+09	4.0148e+09	4.45305e+09	3.80984e+09	3.88412e+09	4.96652e+09	4.46248e+09	4.2898e+09	1.96704e+09	2.95704e+09	5.61646e+09	3.6716e+09	3.72848e+09	4.34342e+09	3.2269e+09
High	Q7Z6Z7	E3 ubiquitin-protein ligase HUWE1 OS=Homo sapiens GN=HUWE1 PE=1 SV=3	0.008	6.257	1	2	6	2	1	4374	481.6	5.22	15.41	2	0	1.657	0.500233	124.7	75.3	36.23	60.42	5.0394e+07		6.85866e+07	7.83306e+07	6.68264e+07	3.4111e+07	4.25854e+07	4.67891e+07	9.39842e+07	5.87567e+07	7.5927e+07	6.87572e+07	6.6058e+07	1.26843e+07		9.65502e+07	60186920	1.93598e+07	3.98692e+07	3.2688e+07
High	Q6ZT12	E3 ubiquitin-protein ligase UBR3 OS=Homo sapiens GN=UBR3 PE=2 SV=2	0.004	9.292	2	3	4	3	1	1888	212.3	6.1	4.2	3	0	1.278	0.870374	112.2	87.8	87.21	35.3	1.02258e+08	5.65186e+07		2.65069e+06	2.94944e+07		3.03891e+07		3.20787e+07	2.34127e+06	2.75397e+07	1.8531e+06	4.28283e+07	6.32801e+07	1.14211e+08	2.6706e+07	39249306	1.45387e+07	2.4425e+07	2.22409e+07
Medium	Q5T4S7	E3 ubiquitin-protein ligase UBR4 OS=Homo sapiens GN=UBR4 PE=1 SV=1	0.019	2.967	0	1	9	1	1	5183	573.5	6.04	18.85	1	0	1.194	0.560721	108.8	91.2	34.65	33.98	1.85098e+07	5.3731e+06	2.30171e+07	2.26861e+07	1.34123e+07	1.65133e+07		1.77129e+07	1.12973e+07	2.38353e+07	1.52168e+07	2.18722e+07	1.36349e+07		9.65185e+06	1.38307e+07	9274373	2.2065e+07	1.15187e+07	1.44556e+07
High	O94874	E3 UFM1-protein ligase 1 OS=Homo sapiens GN=UFL1 PE=1 SV=2	0.005	7.737	6	3	12	3	1	794	89.5	6.79	11.22	3	0	0.896	0.836269	94.5	105.5	29.66	27.02	1.6945e+07	1.78805e+07	1.3796e+07	9.73847e+06	9.29999e+06	1.52965e+07	8.20621e+06	1.35853e+07	9.9455e+06	1.0645e+07	1.16745e+07	1.10742e+07	9.10243e+06	2.0563e+07		1.19744e+07	8.34843e+06	1.2685e+07	1.38986e+07	1.80724e+07
High	O95834	Echinoderm microtubule-associated protein-like 2 OS=Homo sapiens GN=EML2 PE=1 SV=1	0	25.826	16	7	29	7	1	649	70.6	6.32	76.8	7	0	0.689	0.468744	81.6	118.4	103.22	45.26	1.72583e+08	2.28716e+08	7.67106e+08	5.20417e+07	1.31514e+08	1.25253e+08	1.25997e+08	6.17458e+07	2.42384e+08	1.47072e+08	6.0907e+07	9.02096e+07	1.6693e+08	1.05946e+08	6.74442e+07	8.66266e+07	1.04164e+08	2.45689e+08	1.8285e+08	2.62084e+08
Medium	P49961	Ectonucleoside triphosphate diphosphohydrolase 1 OS=Homo sapiens GN=ENTPD1 PE=1 SV=1	0.016	3.559	3	1	3	1	1	510	57.9	6.34	6.56	1	0	1.392	0.0785601	116.4	83.6	47.02	5.68	1.26841e+07			8.20972e+06	4.3616e+06	1.06226e+07			7.42826e+06	1.35469e+07	1.40585e+07	1.00684e+07		2.35622e+07		7.94225e+06	7.32913e+06
High	Q9BUP0	EF-hand domain-containing protein D1 OS=Homo sapiens GN=EFHD1 PE=1 SV=1	0.005	8.272	10	2	5	2	1	239	26.9	5.39	8.96	2	0	2.676	0.539935	145.6	54.4	99.36	127.79	2.56681e+06	7.00369e+06	6.78321e+07	1.38094e+07	7.8357e+06	1.22378e+07	2.56058e+06	1.68391e+07	4.37651e+06	2.76823e+07	1.63551e+07	1.92742e+07	3.02266e+07	1.82081e+07	3.59382e+06	1.33717e+07	1.99151e+06	1.55064e+06	4.09617e+07
High	Q12805	EGF-containing fibulin-like extracellular matrix protein 1 OS=Homo sapiens GN=EFEMP1 PE=1 SV=2	0	106.241	46	17	235	17	1	493	54.6	5.07	548.71	17	0	5.495	0.211573	169.2	30.8	75.36	115.42	2.57937e+09	1.32948e+08	1.31716e+09	1.56741e+08	7.62891e+08	2.33598e+09	2.381e+08	3.46138e+08	2.71266e+08	2.69992e+09	1.02084e+09	1.38287e+09	1.07198e+09	2.09519e+09	1.54319e+09	1.32229e+09	2.79564e+07	1.51399e+09	8.57809e+07	1.95086e+08
High	O95967	EGF-containing fibulin-like extracellular matrix protein 2 OS=Homo sapiens GN=EFEMP2 PE=1 SV=3	0	22.317	17	6	27	6	1	443	49.4	4.94	54.49	6	0	1.512	0.17354	120.4	79.6	66.94	67.97	1.6692e+08	1.17381e+08	8.77177e+07	1.40076e+07	4.61159e+07	1.87939e+08	3.11654e+07	2.30126e+07	5.49501e+07	2.42816e+08	9.70113e+07	1.02206e+08	9.13314e+07	1.96558e+08	7.79069e+07	6.04156e+07	7.05961e+06	6.86196e+07	8.71485e+07	2.2147e+07
High	Q9H4M9	EH domain-containing protein 1 OS=Homo sapiens GN=EHD1 PE=1 SV=2	0	74.276	42	16	115	8	1	534	60.6	6.83	218.22	16	4	1.458	0.0164022	118.6	81.4	53.67	32.94	4.53544e+08	1.80205e+08	1.41844e+08	1.196e+08	1.96889e+08	1.2731e+08	1.29828e+08	3.15736e+08	1.22184e+08	1.83254e+08	7.14462e+07	1.49421e+08	1.53637e+08	1.43814e+08	1.36687e+08	9.86483e+07	130595352	6.25514e+07	6.27169e+07	1.17065e+08
High	Q9NZN4	EH domain-containing protein 2 OS=Homo sapiens GN=EHD2 PE=1 SV=2	0	108.338	48	21	256	19	1	543	61.1	6.46	597.21	21	2	1.1	0.924164	104.8	95.2	30.03	14.68	1.51695e+09	1.61608e+09	1.49223e+09	1.59205e+09	1.23616e+09	9.55394e+08	1.27266e+09	1.76541e+09	1.30606e+09	1.24658e+09	1.24049e+09	1.55116e+09	1.29872e+09	6.93632e+08	2.95976e+08	1.18045e+09	1360704678	1.14397e+09	1.30708e+09	9.1511e+08
High	Q9NZN3	EH domain-containing protein 3 OS=Homo sapiens GN=EHD3 PE=1 SV=2	0	70.224	36	15	118	5	1	535	60.8	6.57	196.11	15	0	1.641	0.00677415	124.3	75.7	74.91	33.2	6.31633e+08	4.61495e+08	1.20285e+09	4.21708e+08	6.61564e+08	1.37202e+09	3.76381e+08	5.01131e+08	5.76808e+08	6.22248e+08	5.26818e+08	7.36958e+08	7.42872e+08	2.8611e+09	8.07629e+08	3.84803e+08	305502180	6.15379e+08	3.97066e+08	2.81842e+08
High	Q9H223	EH domain-containing protein 4 OS=Homo sapiens GN=EHD4 PE=1 SV=1	0	76.391	38	16	196	12	1	541	61.1	6.76	462.66	16	3	1.121	0.99696	105.7	94.3	30.32	28.81	8.51636e+08	9.96816e+08	5.24965e+08	8.21901e+08	8.75186e+08	4.95002e+08	9.37587e+08	6.47509e+08	9.52604e+08	8.10156e+08	7.49261e+08	9.21931e+08	7.29757e+08	3.9031e+08	2.64108e+08	7.22399e+08	579347204	8.18997e+08	9.89931e+08	4.6094e+08
Medium	Q92616	eIF-2-alpha kinase activator GCN1 OS=Homo sapiens GN=GCN1 PE=1 SV=6	0.016	3.42	1	1	1	1	1	2671	292.6	7.47	2.11	1	0	2.37	0.266412	140.7	59.3	64.31	68.02	6.86919e+06		1.40737e+06	8.51831e+06	1.77698e+06	2.67363e+06		1.94191e+06	3.45617e+06	2.59114e+06				8.44011e+06	6.21408e+06	759268			2.16653e+06
High	P15502	Elastin OS=Homo sapiens GN=ELN PE=1 SV=3	0	26.166	16	6	32	6	1	786	68.4	10.4	99.49	6	0	1.522	0.981985	120.7	79.3	63.98	79.9	4.94068e+08	2.51672e+07	1.82688e+08	1.13349e+08	2.04679e+07	3.30495e+08	1.97348e+08	6.39774e+07	1.68305e+08	4.23402e+08	2.24946e+08	3.21882e+08	2.27718e+08	3.3288e+08	1.5449e+08	4.70674e+08	67990436	2.00912e+08	1.25801e+08	1.29705e+08
High	Q15717	ELAV-like protein 1 OS=Homo sapiens GN=ELAVL1 PE=1 SV=2	0.006	7.572	7	2	23	2	1	326	36.1	9.17	42.74	2	0	0.953	0.19915	97.6	102.4	42.89	43.42	1.35847e+07	4.32001e+07	5.60085e+07	3.5817e+07	7.50408e+07	5.13486e+07	3.21942e+07	1.88114e+07	5.10083e+07	6.3505e+07	4.17905e+07	7.94677e+07	4.63107e+07	8.07008e+07	3.04664e+07	7.20768e+07	38926872	4.85868e+07	1.06496e+08	4.8212e+07
Medium	Q6IPR1	Electron transfer flavoprotein regulatory factor 1 OS=Homo sapiens GN=ETFRF1 PE=1 SV=2	0.022	2.794	10	1	6	1	1	90	10.9	9.92	12.61	1	0	0.823	0.860383	90.3	109.7	54.94	89.05	1.09412e+07		1.99687e+06	1.57771e+07	7.29674e+06		7.05034e+06	1.38588e+07			3.78509e+06	8.00545e+06					12355263	6.97894e+06	2.65374e+07	1.8804e+06
High	P13804	Electron transfer flavoprotein subunit alpha, mitochondrial OS=Homo sapiens GN=ETFA PE=1 SV=1	0	155.996	69	18	524	18	1	333	35.1	8.38	1558.76	18	0	0.806	0.0282792	89.3	110.7	37.51	15.2	3.93396e+09	5.37187e+09	6.56999e+09	5.72841e+09	5.1373e+09	2.53245e+09	4.93874e+09	5.09333e+09	5.05822e+09	5.40876e+09	4.05634e+09	4.76683e+09	4.21085e+09	1.20089e+09	8.62994e+08	5.63685e+09	6.67782e+09	4.37161e+09	6.12617e+09	6.21225e+09
High	P38117	Electron transfer flavoprotein subunit beta OS=Homo sapiens GN=ETFB PE=1 SV=3	0	94.608	69	15	677	15	1	255	27.8	8.1	1762.41	15	0	0.911	0.127421	95.3	104.7	42.88	27.12	6.484e+09	1.28518e+10	9.94226e+09	1.06432e+10	8.86899e+09	4.43389e+09	6.36518e+09	8.91439e+09	7.78625e+09	9.66084e+09	5.83005e+09	8.32802e+09	6.31502e+09	2.06654e+09	1.24925e+09	6.03884e+09	8548081006	7.95829e+09	1.24252e+10	1.06738e+10
High	Q16134	Electron transfer flavoprotein-ubiquinone oxidoreductase, mitochondrial OS=Homo sapiens GN=ETFDH PE=1 SV=2	0	105.835	34	15	240	15	1	617	68.5	7.55	646.67	15	0	0.92	0.257674	95.9	104.1	43.98	35.79	1.59017e+09	1.48977e+09	1.98274e+09	2.31805e+09	2.13151e+09	9.27212e+08	2.80385e+09	2.39282e+09	2.77418e+09	1.66306e+09	1.72469e+09	1.85376e+09	1.60266e+09	3.34595e+08	2.81899e+08	1.87374e+09	3156022521	1.36761e+09	2.30609e+09	1.46984e+09
High	P68104	Elongation factor 1-alpha 1 OS=Homo sapiens GN=EEF1A1 PE=1 SV=1	0	80.746	37	11	317	4	1	462	50.1	9.01	947.49	11	0	1.244	0.827751	110.9	89.1	63.02	60.19	2.92011e+08	1.28907e+08	3.13277e+08	6.93183e+07	1.98873e+08	3.25227e+08	2.37879e+08	1.43536e+08	1.53095e+08	2.85728e+08	2.12568e+08	2.54032e+08	1.99564e+08	7.74807e+08	2.41544e+08	4.81011e+08	1.3847e+08	2.13407e+08	1.48436e+08	1.91254e+08
High	Q05639	Elongation factor 1-alpha 2 OS=Homo sapiens GN=EEF1A2 PE=1 SV=1	0	98.282	43	12	417	5	1	463	50.4	9.03	1311.7	12	9	0.958	0.188925	97.8	102.2	22	21.54	5.1378e+09	4.73464e+09	4.72213e+09	5.03435e+09	5.50857e+09	3.55412e+09	5.58472e+09	4.40545e+09	4.71467e+09	3.9283e+09	3.69862e+09	4.61451e+09	3.74807e+09	6.35593e+09	2.26244e+09	5.69596e+09	4299179941	4.40034e+09	7.04714e+09	4.92203e+09
High	P24534	Elongation factor 1-beta OS=Homo sapiens GN=EEF1B2 PE=1 SV=3	0.001	12.783	24	3	10	3	1	225	24.7	4.67	28.2	3	0	0.997	0.683378	99.9	100.1	25.4	38.65	2.78415e+07		3.02249e+07		2.8241e+07	3.51126e+07	2.89522e+07	1.91143e+07	1.98099e+07	3.46261e+07	2.20703e+07	2.30613e+07	2.59088e+07	4.09496e+07	1.78397e+07	4.68351e+07	27705474	1.89186e+07		2.81464e+07
High	P29692	Elongation factor 1-delta OS=Homo sapiens GN=EEF1D PE=1 SV=5	0	46.379	54	11	85	11	1	281	31.1	5.01	243.9	11	0	1.151	0.803663	107	93	31.27	34.24	4.00375e+08	1.05408e+08	3.01072e+08	5.31342e+08	4.76941e+08	4.87006e+08	3.46149e+08	4.81149e+08	5.00753e+08	3.29031e+08	3.6382e+08	4.06053e+08	3.90088e+08	6.78132e+08	3.60482e+08	4.8806e+08	310704804	3.47804e+08	6.4336e+08	3.13571e+08	Met-loss+Acetyl [N-Term]
High	P26641	Elongation factor 1-gamma OS=Homo sapiens GN=EEF1G PE=1 SV=3	0	49.161	34	12	109	12	1	437	50.1	6.67	225.66	12	0	1.102	0.610399	104.8	95.2	29.49	17.34	3.21959e+08	1.62989e+08	2.25291e+08	2.88234e+08	3.41619e+08	2.98906e+08	1.9136e+08	2.87713e+08	2.02374e+08	2.6993e+08	3.0198e+08	2.89488e+08	2.9518e+08	5.13501e+08	2.18367e+08	3.18413e+08	198979789	2.36224e+08	2.61672e+08	2.79192e+08	Met-loss+Acetyl [N-Term]
High	P13639	Elongation factor 2 OS=Homo sapiens GN=EEF2 PE=1 SV=4	0	179.19	49	33	427	33	1	858	95.3	6.83	1092.3	33	0	1.059	0.303044	102.8	97.2	19.92	22.23	1.9445e+09	1.77478e+09	2.17533e+09	2.36569e+09	2.17115e+09	1.68386e+09	1.92979e+09	2.24025e+09	2.40109e+09	1.71104e+09	2.09107e+09	2.17801e+09	1.84512e+09	2.43698e+09	8.65401e+08	1.96392e+09	2.17018e+09	1.97521e+09	3.0933e+09	1.92264e+09
High	Q96RP9	Elongation factor G, mitochondrial OS=Homo sapiens GN=GFM1 PE=1 SV=2	0	27.532	16	9	42	9	1	751	83.4	7.01	79.74	9	0	0.839	0.294187	91.3	108.7	46.14	37.46	1.16427e+08	4.19209e+07	1.17847e+08	1.93934e+08	9.65974e+07	7.91937e+07	1.38313e+08	1.66239e+08	1.19223e+08	9.13936e+07	1.553e+08	1.49139e+08	8.30324e+07	6.78815e+07	3.15968e+06	1.38704e+08	78540322	7.60357e+07	1.7398e+08	1.69651e+08
High	P49411	Elongation factor Tu, mitochondrial OS=Homo sapiens GN=TUFM PE=1 SV=2	0	175.243	65	23	600	23	1	452	49.5	7.61	1602.83	23	0	0.783	0.0277013	87.8	112.2	40.44	7.97	6.02444e+09	4.78355e+09	6.66635e+09	8.95212e+09	5.92605e+09	3.45371e+09	6.61543e+09	7.6289e+09	8.12638e+09	6.52371e+09	5.26567e+09	5.95262e+09	4.98388e+09	1.44479e+09	8.76961e+08	7.71091e+09	7.91313e+09	6.5438e+09	7.59952e+09	6.89486e+09
High	P50402	Emerin OS=Homo sapiens GN=EMD PE=1 SV=1	0.005	8.136	15	3	24	3	1	254	29	5.5	42.13	3	0	1.119	0.329662	105.6	94.4	46.93	35.81	2.58777e+07	1.86922e+07	5.11448e+07	9.14012e+07	2.55905e+07	5.50694e+07	9.4206e+07	4.59423e+07	4.56432e+07	6.13305e+07	4.34493e+07	3.45124e+07	4.12913e+07	5.99391e+07	2.42592e+07	4.95959e+07	18690766	4.63949e+07	4.07966e+07	2.74586e+07
High	Q9Y6C2	EMILIN-1 OS=Homo sapiens GN=EMILIN1 PE=1 SV=2	0	104.334	28	23	146	23	1	1016	106.6	5.15	370.61	23	0	1.512	0.194349	120.4	79.6	52.83	50.04	1.33505e+09	4.98893e+08	6.84247e+08	5.796e+08	8.65923e+08	9.38626e+08	5.10493e+08	5.44403e+08	4.20062e+08	1.67345e+09	7.8441e+08	8.58497e+08	8.79395e+08	2.20097e+09	1.18199e+09	8.37781e+08	277606542	1.0499e+09	5.67734e+08	4.10287e+08
High	Q9BXX0	EMILIN-2 OS=Homo sapiens GN=EMILIN2 PE=1 SV=3	0.005	8.288	2	2	7	2	1	1053	115.6	6.46	10.47	2	0	1.485	0.1165	119.5	80.5	38.42	51.5	5.86028e+07	2.32456e+07	6.23656e+07	6.67777e+07	1.13356e+08	5.51242e+07	1.2884e+08	7.65719e+07	4.81494e+07	6.35542e+07	1.02412e+08	9.71153e+07	8.62858e+07	1.22061e+08	6.08296e+07	7.1132e+07	44972923	4.20821e+07	4.62199e+07	9.34359e+06
High	Q9NT22	EMILIN-3 OS=Homo sapiens GN=EMILIN3 PE=2 SV=2	0.005	9.137	5	3	5	3	1	766	82.6	7.72	9.9	3	0	1.517	0.232964	120.5	79.5	151.65	44.43	1.08907e+08	2.368e+07		1.44726e+07	1.06075e+07	1.67243e+06	7.52461e+06	3.6522e+06	4.66677e+06	1.1088e+07		1.03673e+07		8.57872e+06	2.55778e+07	1.10766e+07	6.56783e+06	3.41406e+06	7.27681e+06
Medium	Q99961	Endophilin-A2 OS=Homo sapiens GN=SH3GL1 PE=1 SV=1	0.015	3.833	5	2	2	2	1	368	41.5	5.43	3.77	2	0	1.556	0.992857	121.8	78.2	60.08	59.61	1.94403e+08	1.94146e+08	1.00599e+08		7.41143e+07	2.05959e+08	2.57232e+06	6.92783e+06	6.97102e+07	2.90557e+08	1.21223e+08	1.8913e+08	1.47401e+08	2.2353e+08	1.22952e+08	1.77353e+08		1.30295e+08	4.80311e+07	5.74243e+07
Medium	Q9NZ08	Endoplasmic reticulum aminopeptidase 1 OS=Homo sapiens GN=ERAP1 PE=1 SV=3	0.013	4.017	1	1	2	1	1	941	107.2	6.46	6.75	1	0	1.365	0.797305	115.4	84.6	26.36	63.8							1.56998e+07	8.11473e+06	1.45151e+07		1.56134e+07		1.05488e+07			1.72933e+07				6.54135e+06
High	P30040	Endoplasmic reticulum resident protein 29 OS=Homo sapiens GN=ERP29 PE=1 SV=4	0.001	13.387	16	4	34	4	1	261	29	7.31	46.69	4	0	1.141	0.867018	106.6	93.4	40.82	60.99	6.00875e+07	3.16135e+07	2.88779e+07	3.82777e+07	3.95176e+07	6.32005e+07	9.33722e+07	5.42573e+07	4.38088e+07	3.95881e+07	4.17451e+07	3.51519e+07	4.03226e+07	9.38375e+07	4.05919e+07	8.12545e+07	8.97686e+07	2.83539e+07	3.55881e+07	2.28896e+07
High	Q9BS26	Endoplasmic reticulum resident protein 44 OS=Homo sapiens GN=ERP44 PE=1 SV=1	0.005	9.238	8	3	25	3	1	406	46.9	5.26	47.93	3	0	1.081	0.1095	103.9	96.1	37.33	25.93	7.68592e+07	1.19858e+07	8.91765e+07	4.4169e+07	1.01545e+08	5.52038e+07	8.32814e+07	1.12552e+08	1.01436e+08	1.12185e+08	1.09386e+08	9.48131e+07	1.00224e+08	1.05205e+08	3.99006e+07	8.77152e+07	86751864	8.09493e+07	1.43255e+08	1.20176e+08
Medium	Q969X5	Endoplasmic reticulum-Golgi intermediate compartment protein 1 OS=Homo sapiens GN=ERGIC1 PE=1 SV=1	0.021	2.804	5	1	2	1	1	290	32.6	7.06	4.47	1	0	1.306	0.462984	113.3	86.7	48.86	39.53	1.48426e+07	4.79287e+06		9.40279e+06		4.74128e+06				6.24408e+06		9.875e+06		1.64389e+07	6.6642e+06	8.07859e+06			4.5487e+06
High	P14625	Endoplasmin OS=Homo sapiens GN=HSP90B1 PE=1 SV=1	0	124.498	44	27	329	26	1	803	92.4	4.84	739.63	27	0	1.089	0.66592	104.3	95.7	27.67	21.24	1.60434e+09	8.98546e+08	1.42751e+09	1.07601e+09	1.43895e+09	1.81616e+09	1.56224e+09	1.3021e+09	1.31599e+09	1.54759e+09	1.54509e+09	1.41867e+09	1.50602e+09	2.69706e+09	1.07907e+09	1.73767e+09	1.32131e+09	1.64894e+09	1.19118e+09	1.04904e+09
Medium	Q53H82	Endoribonuclease LACTB2 OS=Homo sapiens GN=LACTB2 PE=1 SV=2	0.036	2.351	3	1	3	1	1	288	32.8	6.8	4.88	1	0	1.971	0.442476	132.7	67.3	49.38	61.07	6.36301e+06			1.07856e+07		3.2207e+06		1.17123e+07								2.64794e+06	6.67359e+06
Medium	Q52LR7	Enhancer of polycomb homolog 2 OS=Homo sapiens GN=EPC2 PE=1 SV=2	0.013	4.028	1	1	11	1	1	807	91	8.73	24.73	1	0	1.227	0.639398	110.2	89.8	33.55	44.42	9.2179e+06		9.06277e+06		8.31953e+06	1.08691e+07	1.03958e+07	4.7008e+06	6.96628e+06	9.42533e+06	8.26622e+06	6.74935e+06		2.38981e+06	4.88405e+06	1.43281e+07	10188286	6.69249e+06	4.70652e+06	6.75938e+06
Medium	P84090	Enhancer of rudimentary homolog OS=Homo sapiens GN=ERH PE=1 SV=1	0.012	4.121	12	1	16	1	1	104	12.3	5.92	36.96	1	0	0.855	0.0996341	92.2	107.8	45.56	40.19	1.15689e+07		2.80408e+07	2.55833e+07	3.95092e+07	2.17708e+07	4.13721e+07	2.66466e+07	9.74882e+06	2.60169e+07	1.64641e+07	3.06817e+07	1.97074e+07	5.40282e+07	1.94791e+07	5.30997e+07	30182682	2.71358e+07	5.65378e+07	2.41071e+07	Met-loss+Acetyl [N-Term]
High	Q9UHY7	Enolase-phosphatase E1 OS=Homo sapiens GN=ENOPH1 PE=1 SV=1	0.008	5.857	9	2	5	2	1	261	28.9	4.78	10.17	2	0	0.874	0.73286	93.3	106.7	40.03	29.61	1.40709e+07	4.69494e+07		3.10985e+07	1.48934e+07			1.95216e+07	2.30269e+07	2.18308e+07	3.21375e+07		2.60403e+07			2.68139e+07			2.63358e+07	1.49434e+07
High	P42126	Enoyl-CoA delta isomerase 1, mitochondrial OS=Homo sapiens GN=ECI1 PE=1 SV=1	0	54.701	33	7	203	7	1	302	32.8	8.54	496.44	7	0	1.024	0.076914	101.2	98.8	41.78	17.03	1.06849e+09	1.50169e+09	1.44391e+09	1.76244e+09	1.5022e+09	8.95061e+08	1.35592e+09	9.5441e+08	1.39582e+09	1.67405e+09	1.0566e+09	1.43216e+09	9.74581e+08	1.68888e+08	1.55911e+08	1.69632e+09	1753074384	1.24532e+09	1.32468e+09	1.26017e+09
High	O75521	Enoyl-CoA delta isomerase 2, mitochondrial OS=Homo sapiens GN=ECI2 PE=1 SV=4	0	68.885	42	11	112	11	1	394	43.6	9	352.01	11	0	0.724	0.04434	84	116	49.42	49.61	3.77866e+08	4.14491e+08	4.86463e+08	5.0266e+08	5.26539e+08	1.79092e+08	5.6607e+08	4.1566e+08	1.61475e+08	2.85024e+08	2.86632e+08	2.69661e+08	3.61101e+08	5.73324e+07	6.00258e+07	9.70944e+08	841400646	3.39675e+08	4.98701e+08	3.25984e+08
High	Q86YB7	Enoyl-CoA hydratase domain-containing protein 2, mitochondrial OS=Homo sapiens GN=ECHDC2 PE=1 SV=2	0	24.456	24	4	17	4	1	292	31.1	8.72	46.8	4	0	0.697	0.766307	82.2	117.8	55.91	83.18	1.17022e+07	1.75865e+07	9.50005e+06	6.12169e+07	3.46408e+07	2.73696e+07	4.15097e+07	5.03864e+07	3.23703e+07	7.87809e+06	3.89512e+07	1.54472e+07	3.54867e+07	2.79315e+07	1.33513e+07	4.06329e+07	88967972	7.61853e+06	4.00602e+07	1.46311e+07
High	Q96DC8	Enoyl-CoA hydratase domain-containing protein 3, mitochondrial OS=Homo sapiens GN=ECHDC3 PE=1 SV=2	0	21.274	23	5	19	5	1	303	32.6	8.65	38.47	5	0	2.152	0.298054	136.6	63.4	47.82	70.67	3.49856e+07	2.42741e+07	7.96832e+07	2.6774e+07	7.19849e+07	1.19255e+08	5.46466e+07	6.31285e+07	7.06261e+07	6.74432e+07	9.07339e+07	7.50568e+07	8.20808e+07	5.14776e+07	5.16674e+06	5.56283e+07	1.69943e+07	3.13342e+07	8.36538e+07	1.61848e+07
High	P30084	Enoyl-CoA hydratase, mitochondrial OS=Homo sapiens GN=ECHS1 PE=1 SV=4	0	112.212	55	12	267	12	1	290	31.4	8.07	741.47	12	0	0.633	0.00516639	77.6	122.4	33.83	20.47	1.54001e+09	1.80487e+09	1.85605e+09	1.67292e+09	1.60336e+09	8.25804e+08	2.16765e+09	1.62038e+09	1.51079e+09	1.37166e+09	1.50572e+09	1.94647e+09	1.45849e+09	5.10036e+08	4.71477e+08	2.29892e+09	2.77652e+09	1.52376e+09	2.51886e+09	2.43141e+09
High	P11678	Eosinophil peroxidase OS=Homo sapiens GN=EPX PE=1 SV=2	0.001	12.506	6	4	6	2	1	715	81	10.29	9.43	4	0	0.689	0.752407	81.6	118.4	99.06	63.82	2.30925e+06	6.75278e+06		2.60924e+07	1.66625e+06		2.05556e+07	1.01732e+07		1.54292e+06	1.73713e+07	1.87505e+07		5.27532e+07		2.66445e+07		1.71208e+07	1.81095e+06	2.17714e+07
Medium	Q9UBC2	Epidermal growth factor receptor substrate 15-like 1 OS=Homo sapiens GN=EPS15L1 PE=1 SV=1	0.012	4.304	2	2	7	2	1	864	94.2	5.11	3.43	2	0	0.9	0.800349	94.7	105.3	106.24	63.52	1.26383e+07	4.78108e+07	3.42737e+06	6.34732e+06	7.56931e+06	3.81828e+06	8.76619e+06	1.15992e+07		1.03194e+07		4.89248e+06		1.35673e+07	4.87485e+06	9.05106e+06	3.07431e+06		1.42213e+07
Medium	Q9UHF1	Epidermal growth factor-like protein 7 OS=Homo sapiens GN=EGFL7 PE=1 SV=3	0.017	3.157	4	1	2	1	1	273	29.6	8.16	5.23	1	0	0.719	0.946542	83.7	116.3	69.2	36.85	3.68348e+07	2.12816e+07	1.44669e+07	1.09119e+07	9.05394e+06		9.4895e+06	8.11547e+06	6.55521e+06	2.12382e+07	7.75322e+06	1.15007e+07	5.80996e+06	3.68191e+06	9.30586e+06	1.66094e+07	13061561	1.31144e+07	6.79918e+06	7.34823e+06
High	Q9NRG7	Epimerase family protein SDR39U1 OS=Homo sapiens GN=SDR39U1 PE=1 SV=2	0.001	13.957	18	4	14	4	1	319	34.7	9.77	20.96	4	0	1.001	0.632188	100.1	99.9	45.14	39.01	7.88982e+07	1.95687e+07	4.5022e+07	7.9956e+07	6.1171e+07	2.13291e+07	6.04962e+07	4.80863e+07	8.08891e+07	4.87971e+07	5.74378e+07	4.71688e+07	5.17647e+07	5.54232e+06		4.50029e+07	7.42757e+07	2.3688e+07	7.06461e+07	5.02062e+07
High	P07099	Epoxide hydrolase 1 OS=Homo sapiens GN=EPHX1 PE=1 SV=1	0	23.5	14	7	56	7	1	455	52.9	7.25	124.56	7	0	1.485	0.0668062	119.5	80.5	22.89	36.52	1.12994e+08	1.50612e+08	1.29555e+08	7.80205e+07	1.16784e+08	1.03895e+08	1.34084e+08	8.6886e+07	1.19453e+08	1.50539e+08	1.23103e+08	1.46158e+08	1.14696e+08	1.88479e+08	9.56545e+07	5.10209e+07	130746021	9.78602e+07	6.46103e+07	8.04303e+07
Medium	O43556	Epsilon-sarcoglycan OS=Homo sapiens GN=SGCE PE=1 SV=6	0.021	2.9	2	1	3	1	1	437	49.8	6.55	5.92	1	0	1.481	0.323382	119.4	80.6	38.66	34.12	9.65903e+06	8.33567e+06	1.45007e+07	1.71036e+07	7.22825e+06	6.69158e+06	1.27582e+07	6.7757e+06	1.42017e+07	5.58707e+06	1.74217e+07	1.81302e+07	1.22327e+07			8.05718e+06	8466113	6.26805e+06		1.34843e+07
Medium	Q15006	ER membrane protein complex subunit 2 OS=Homo sapiens GN=EMC2 PE=1 SV=1	0.029	2.506	4	1	1	1	1	297	34.8	6.57	1.84	1	0	0.481	0.386052	65	135	61.55	111.14	7.03242e+06	4.94385e+07		3.77207e+07				3.15089e+07		2.06348e+07	1.15949e+07					2.18297e+07	6.94807e+06	5.59599e+07	1.91182e+08	5.29838e+07
Medium	Q9P0I2	ER membrane protein complex subunit 3 OS=Homo sapiens GN=EMC3 PE=1 SV=3	0.035	2.363	3	1	2	1	1	261	29.9	6.81	1.72	1	0	1.582	0.00912396	122.5	77.5	37.02	24.49	4.79875e+06		1.85533e+06	3.9125e+06	3.03908e+06		3.30314e+06	5.14132e+06	1.84543e+06	2.2019e+06			2.48802e+06	2.7912e+06		1.4205e+06	1.84136e+06	1.61155e+06	1.85727e+06	2.62512e+06
High	O94905	Erlin-2 OS=Homo sapiens GN=ERLIN2 PE=1 SV=1	0.004	9.833	12	3	10	3	1	339	37.8	5.62	15.33	3	0	1.335	0.387001	114.3	85.7	30	40.16	2.9302e+07	1.34478e+07	1.92615e+07	3.09949e+07	2.20847e+07	2.75657e+07		2.96277e+07	1.42393e+07	2.96361e+07	2.34793e+07	2.76899e+07	3.12136e+07	1.80845e+07	1.13573e+07	1.39849e+07	12425000	2.09254e+07	3.25503e+07	1.9057e+07
High	P27105	Erythrocyte band 7 integral membrane protein OS=Homo sapiens GN=STOM PE=1 SV=3	0	46.068	34	7	61	7	1	288	31.7	7.88	163.75	7	0	1.246	0.092194	111	89	85.47	25.32	1.70475e+08	2.7695e+08	1.79276e+08	2.23425e+08	1.10472e+08	1.83807e+08	1.24204e+08	1.62402e+08	1.74286e+08	2.05251e+08	1.57755e+08	1.68768e+08	1.50072e+08	4.43724e+08	9.45961e+08	1.19448e+08	1.27715e+08	1.64051e+08	2.16049e+08	1.39851e+08
High	P16452	Erythrocyte membrane protein band 4.2 OS=Homo sapiens GN=EPB42 PE=1 SV=3	0	29.21	16	9	22	9	1	691	77	8.09	51.67	9	0	2.479	0.213696	142.5	57.5	158.19	61.69		6.62273e+07	3.30362e+07	2.55256e+07	1.67145e+07	5.92593e+07	3.86598e+06	3.64634e+07	1.5904e+07	1.09763e+06	2.67357e+07	1.32069e+06	3.33452e+07	3.11961e+08	3.29493e+08	5.6985e+06	1.82995e+07	2.63013e+07	1.19869e+07	6.97052e+06
High	P30042	ES1 protein homolog, mitochondrial OS=Homo sapiens GN=C21orf33 PE=1 SV=3	0	74.635	48	9	223	9	1	268	28.2	8.27	716.85	9	0	1.156	0.534292	107.2	92.8	44.08	58.91	1.80374e+09	8.74691e+08	2.18291e+09	2.5668e+09	2.47096e+09	8.93411e+08	2.6194e+09	2.35193e+09	1.61227e+09	1.79522e+09	1.76478e+09	1.73726e+09	1.68818e+09	2.86712e+08	4.98543e+08	3.06526e+09	3611312675	1.07909e+09	1.52647e+09	9.74555e+08
Medium	Q9H0W9	Ester hydrolase C11orf54 OS=Homo sapiens GN=C11orf54 PE=1 SV=1	0.022	2.798	3	1	13	1	1	315	35.1	6.7	19.61	1	0	2.034	0.30199	134.1	65.9	41.97	107.72	1.78441e+07	3.27483e+07	9.71279e+06	1.34258e+07		1.54997e+07	9.9976e+06	1.25089e+07	1.19483e+07	1.18858e+07		1.58694e+07	1.2845e+07	1.19036e+07		3.01761e+06		5.50839e+06	2.89324e+07	7.04997e+06
High	Q92506	Estradiol 17-beta-dehydrogenase 8 OS=Homo sapiens GN=HSD17B8 PE=1 SV=2	0	19.89	26	5	35	5	1	261	27	6.54	87.57	5	0	1.011	0.957069	100.5	99.5	47.38	44.03	1.58881e+08	1.42281e+08	1.05479e+08	2.17874e+08	1.61307e+08	4.12492e+07	1.37409e+08	1.95129e+08	4.80094e+07	1.31284e+08	1.14386e+08	1.55391e+08	1.10969e+08	6.51821e+07	1.93039e+07	1.77139e+08	129908502	5.09608e+07	1.36259e+08	7.65955e+07
High	Q99447	Ethanolamine-phosphate cytidylyltransferase OS=Homo sapiens GN=PCYT2 PE=1 SV=1	0	16.333	12	5	25	5	1	389	43.8	6.92	66.58	5	0	1.829	0.170264	129.3	70.7	88.2	78.41	3.66345e+08	6.45324e+07	2.44305e+08	1.38095e+08	2.99455e+08	1.22593e+09	6.82923e+07	9.54311e+07	1.60389e+08	5.81784e+08	6.176e+08	4.20317e+08	5.74328e+08	3.84203e+08	5.38177e+07	1.68814e+08	3.89107e+07	3.54865e+08	6.53865e+07	1.63723e+08
High	Q9NTX5	Ethylmalonyl-CoA decarboxylase OS=Homo sapiens GN=ECHDC1 PE=1 SV=2	0.005	8.031	9	2	3	2	1	307	33.7	8.21	7.74	2	0	0.872	0.787895	93.2	106.8	22.06	27.45					4.60078e+06		6.96956e+06	5.1307e+06		4.4233e+06						4.57812e+06	6.783e+06
High	P60842	Eukaryotic initiation factor 4A-I OS=Homo sapiens GN=EIF4A1 PE=1 SV=1	0	44.942	35	11	96	4	1	406	46.1	5.48	210.98	11	6	0.862	0.319957	92.6	107.4	22.17	18.4	4.64109e+08	4.02611e+08	5.24001e+08	4.71526e+08	4.91993e+08	4.17723e+08	3.1021e+08	5.58285e+08	5.57243e+08	5.76315e+08	4.60807e+08	5.74721e+08	4.45139e+08	6.26791e+08	2.33686e+08	4.68188e+08	3.94957e+08	5.47322e+08	6.48704e+08	5.60261e+08
High	Q14240	Eukaryotic initiation factor 4A-II OS=Homo sapiens GN=EIF4A2 PE=1 SV=2	0	42.775	36	11	100	4	1	407	46.4	5.48	244.38	11	0	0.675	0.263942	80.6	119.4	53.2	70.86	3.47082e+08	5.72226e+07	1.15947e+08	1.7232e+08	1.36187e+08	1.06077e+08	2.43305e+08	1.59546e+08	2.30585e+08	8.75773e+07	1.93096e+08	1.3991e+08	1.05926e+08	1.35766e+08	2.66985e+07	8.62821e+07	136555684	5.11998e+08	2.31395e+08	2.01888e+08
High	P38919	Eukaryotic initiation factor 4A-III OS=Homo sapiens GN=EIF4A3 PE=1 SV=4	0.005	8.434	9	3	19	2	1	411	46.8	6.73	27.82	3	0	1.019	0.895858	100.9	99.1	61.72	33.01	7.92523e+06	2.69505e+07	7.39338e+06	9.61712e+06	1.11684e+07	1.04847e+07	9.03212e+06	9.97045e+06	8.84994e+06	1.188e+07	1.08817e+07	1.21673e+07		3.49418e+07	8.86612e+06	1.00379e+07	8687736		1.58469e+07
High	P62495	Eukaryotic peptide chain release factor subunit 1 OS=Homo sapiens GN=ETF1 PE=1 SV=3	0.001	13.837	14	4	12	4	1	437	49	5.71	13.84	4	0	1.315	0.660433	113.6	86.4	58.35	31.09	3.22974e+07		1.65731e+07	3.11524e+07	5.5982e+06	2.92776e+07	1.0966e+07	1.62976e+07	1.23105e+07	3.33034e+06	1.97235e+07	3.15104e+06	2.57312e+07	2.28614e+07	1.1112e+07	1.78737e+07	1.48579e+07	1.24993e+07	7.34394e+06	1.11037e+07
Medium	O43324	Eukaryotic translation elongation factor 1 epsilon-1 OS=Homo sapiens GN=EEF1E1 PE=1 SV=1	0.012	4.187	7	1	12	1	1	174	19.8	8.54	33.98	1	0	0.679	0.0206927	80.9	119.1	30.45	27.36	1.37313e+07		2.11581e+07	1.43776e+07	1.27703e+07	8.93266e+06	1.44108e+07	1.76998e+07	1.56243e+07	1.96631e+07	8.25529e+06	1.36358e+07	1.34997e+07		6.65564e+06	1.92843e+07	13595003	2.50164e+07	2.02168e+07	2.89806e+07	Met-loss+Acetyl [N-Term]
High	P41567	Eukaryotic translation initiation factor 1 OS=Homo sapiens GN=EIF1 PE=1 SV=1	0.001	12.395	42	3	7	3	1	113	12.7	7.44	13.45	3	0	0.775	0.73651	87.3	112.7	41.75	21.73		1.09848e+07	1.54361e+07	2.60116e+07	1.29586e+07	8.68306e+06			1.30414e+07	1.97704e+07	1.47836e+07	1.08653e+07	2.90619e+07			1.8292e+07	18961398	1.02426e+07	1.79078e+07	1.62099e+07	Met-loss+Acetyl [N-Term]
Medium	O14602	Eukaryotic translation initiation factor 1A, Y-chromosomal OS=Homo sapiens GN=EIF1AY PE=1 SV=4	0.017	3.228	7	1	2	1	1	144	16.4	5.24	3.68	1	0	0.905	0.152914	95	105	41.88	45.53		1.96277e+07	1.58236e+07	1.5372e+07	3.38949e+07		3.48376e+07	1.62065e+07	1.95593e+07	2.01933e+07	1.44204e+07	2.352e+07	1.82881e+07	1.94837e+07	2.87942e+06	4.04517e+07	21527444	4.36583e+07	1.68465e+07	1.84065e+07
High	P05198	Eukaryotic translation initiation factor 2 subunit 1 OS=Homo sapiens GN=EIF2S1 PE=1 SV=3	0.001	14.238	14	4	18	4	1	315	36.1	5.08	36.26	4	0	0.879	0.217845	93.6	106.4	20.31	14.4	4.13561e+07	7.78201e+07	6.90788e+07	5.41761e+07	5.74337e+07	5.40507e+07	6.64531e+07	6.58126e+07	5.33007e+07	5.5015e+07	4.45515e+07	6.15143e+07	5.33036e+07	8.44973e+07	4.69156e+07	5.94103e+07	6.25738e+07	5.41266e+07	7.6684e+07	7.27437e+07
High	P20042	Eukaryotic translation initiation factor 2 subunit 2 OS=Homo sapiens GN=EIF2S2 PE=1 SV=2	0.008	6.459	6	2	5	2	1	333	38.4	5.8	6.02	2	0	1.727	0.260394	126.7	73.3	57.07	37.76		2.62443e+07	3.47978e+07	4.16154e+07	4.98249e+07	8.75401e+07	1.4409e+07	1.77551e+07	4.09194e+06	4.69136e+07	5.62159e+07	4.58559e+07	5.96073e+07	9.20166e+07	7.84036e+07	2.68542e+07	2.45026e+07	3.9792e+07	3.57392e+07	1.27543e+07
High	P41091	Eukaryotic translation initiation factor 2 subunit 3 OS=Homo sapiens GN=EIF2S3 PE=1 SV=3	0.001	14.259	11	4	14	4	1	472	51.1	8.4	12.7	4	0	1.19	0.522722	108.7	91.3	43.68	38.37	2.42364e+07	1.07335e+08	7.67763e+07	2.58873e+07	6.80695e+07	1.27892e+08	5.66059e+07	6.22872e+07	4.93441e+07	6.26507e+07	3.19912e+07	8.57729e+07	7.80712e+07	6.86647e+07	5.09157e+07	8.80009e+07	3.32607e+07	4.17093e+07	5.64575e+07	5.26674e+07	Met-loss+Acetyl [N-Term]
High	Q14152	Eukaryotic translation initiation factor 3 subunit A OS=Homo sapiens GN=EIF3A PE=1 SV=1	0	16.713	5	5	35	5	1	1382	166.5	6.79	78.58	5	0	1.309	0.827577	113.4	86.6	42.73	42.34	5.78436e+07	5.99441e+06	6.11417e+07	1.67093e+07	4.69473e+07	5.71006e+07	5.05339e+07	2.03518e+07	2.94282e+07	4.94452e+07	6.25472e+07	5.94032e+07	3.40912e+07	6.70995e+07	3.99793e+07	7.15723e+07	3.59728e+07	4.74211e+07	3.77876e+07	2.25701e+07
High	P55884	Eukaryotic translation initiation factor 3 subunit B OS=Homo sapiens GN=EIF3B PE=1 SV=3	0.004	7.82	3	2	14	2	1	814	92.4	5	21.28	2	0	0.924	0.30778	96	104	23.38	23.21	1.6492e+07	9.12508e+06	2.16703e+07	1.38733e+07	1.76027e+07	1.62349e+07	1.36629e+07	1.68922e+07	1.44911e+07	1.54067e+07	1.44913e+07	1.73598e+07	1.28743e+07	1.79236e+07	7.42048e+06	2.32711e+07	17343206	1.27802e+07	1.66745e+07	1.48179e+07
High	B5ME19	Eukaryotic translation initiation factor 3 subunit C-like protein OS=Homo sapiens GN=EIF3CL PE=3 SV=1	0.007	7.099	2	2	25	2	1	914	105.4	5.64	56.75	2	0	0.629	0.399989	77.2	122.8	37.58	40.74	1.01746e+07	2.47076e+07	2.06342e+07	2.85392e+07	2.48768e+07	1.33286e+07	1.21839e+07	2.29471e+07	1.82248e+07	1.31854e+07	1.60152e+07	2.81699e+07	1.69687e+07	2.49683e+07	5.18149e+06	2.89696e+07	21408902	2.99394e+07	3.34148e+07	8.44284e+06
High	P60228	Eukaryotic translation initiation factor 3 subunit E OS=Homo sapiens GN=EIF3E PE=1 SV=1	0.008	5.483	5	2	2	2	1	445	52.2	6.04	4.67	2	0	0.75	0.187602	85.7	114.3	40.67	23.77	4.74379e+06				5.30042e+06		8.54966e+06	6.51838e+06	6.63561e+06	3.27698e+06	1.32259e+07	6.6105e+06		7.80436e+06		1.09217e+07	8810837		6.72827e+06
High	O00303	Eukaryotic translation initiation factor 3 subunit F OS=Homo sapiens GN=EIF3F PE=1 SV=1	0	29.954	20	5	45	5	1	357	37.5	5.45	87.75	5	0	0.901	0.612478	94.8	105.2	61.71	12.85	1.1095e+07	8.61873e+07	4.61448e+07	2.48923e+07	3.38156e+07	2.18023e+07	2.51824e+07	4.32303e+07	2.72062e+07	1.91964e+07	4.28842e+07	4.25508e+07	2.01293e+07	2.61368e+07	3.2903e+06	3.13776e+07	2.46034e+07	2.55699e+07	3.32586e+07	2.89953e+07
High	O75821	Eukaryotic translation initiation factor 3 subunit G OS=Homo sapiens GN=EIF3G PE=1 SV=2	0.004	9.531	12	3	9	3	1	320	35.6	6.13	22.78	3	0	1.711	0.562786	126.2	73.8	66.73	39.04		2.35735e+06		2.18354e+07	1.77099e+07	8.50409e+06			1.68992e+06	1.3313e+07		2.4996e+07		2.6387e+07		1.03727e+07	11356394		7.76085e+06	4.03213e+06
Medium	O15372	Eukaryotic translation initiation factor 3 subunit H OS=Homo sapiens GN=EIF3H PE=1 SV=1	0.012	4.357	5	1	3	1	1	352	39.9	6.54	2.44	1	0	1.951	0.681355	132.2	67.8	126.07	98.96	2.61281e+06	3.92358e+07	1.90664e+08	7.24878e+06	1.06536e+08	9.12729e+08	7.69695e+07	2.26177e+07	4.33339e+07	3.22299e+08	3.05464e+08	2.01241e+08	3.08299e+08	1.99386e+08	2.41947e+07	2.00343e+08	1.51874e+07	2.24406e+08	1.89967e+07	5.46071e+07
High	Q13347	Eukaryotic translation initiation factor 3 subunit I OS=Homo sapiens GN=EIF3I PE=1 SV=1	0.008	5.571	6	2	13	2	1	325	36.5	5.64	24.07	2	0	1.205	0.723642	109.3	90.7	49.86	31.59			1.22529e+07	1.2525e+07	3.76908e+07	2.2591e+07	4.14174e+07	3.761e+07	4.38351e+07	1.22617e+07	3.38083e+07	3.25809e+07	3.5259e+07	5.86964e+07	1.01603e+07	4.22151e+07	33781785	1.71342e+07	2.61145e+07	2.80511e+07
High	Q9UBQ5	Eukaryotic translation initiation factor 3 subunit K OS=Homo sapiens GN=EIF3K PE=1 SV=1	0.007	7.282	11	2	18	2	1	218	25	4.93	32.52	2	0	2.323	0.454911	139.8	60.2	60.42	91.64	9.56943e+07			1.23145e+08	1.41509e+08	4.43389e+07	1.26192e+08	1.18252e+08	1.1662e+08	3.42547e+07	4.56017e+07	1.78044e+08	2.77035e+07		1.16728e+07	1.59918e+08	101382856	4.54787e+07	1.60056e+07	1.6292e+07
High	Q9Y262	Eukaryotic translation initiation factor 3 subunit L OS=Homo sapiens GN=EIF3L PE=1 SV=1	0.004	9.884	5	3	7	3	1	564	66.7	6.34	19.57	3	0	1.07	0.500886	103.4	96.6	38.98	47.82	3.38507e+07	3.72558e+07	2.63399e+07	5.75448e+07	3.42285e+07	2.1202e+07	3.55443e+07	6.08154e+07	5.56176e+07	2.44687e+07	1.48258e+07	3.99297e+07	2.92482e+07	6.16034e+07	5.3261e+07	4.70835e+07	50353518	1.31657e+07	3.32156e+07	2.22232e+07
High	Q7L2H7	Eukaryotic translation initiation factor 3 subunit M OS=Homo sapiens GN=EIF3M PE=1 SV=1	0	15.024	12	3	9	3	1	374	42.5	5.63	30.82	3	0	0.913	0.24405	95.4	104.6	42.53	24.54	8.9969e+06	3.11271e+06	2.25023e+07	1.59052e+07	2.72256e+07	8.23256e+06	1.43416e+07	1.90321e+07	1.25515e+07	1.33576e+07	2.20373e+07	1.59995e+07	2.45443e+07		1.37092e+07	1.64403e+07	2.17484e+07	1.65448e+07	1.24561e+07	2.34699e+07	Met-loss+Acetyl [N-Term]
High	Q04637	Eukaryotic translation initiation factor 4 gamma 1 OS=Homo sapiens GN=EIF4G1 PE=1 SV=4	0	15.13	3	5	10	5	1	1599	175.4	5.33	10.92	5	0	1.125	0.599049	105.9	94.1	102.89	83.56	1.14597e+08	4.24509e+08	4.81379e+07	1.90549e+07	3.4176e+07	1.15187e+08	4.53214e+07	3.21072e+07	6.39213e+07	9.71069e+07	8.29407e+07	9.34009e+07	8.27514e+07	1.38833e+08	3.53551e+07	6.94377e+07	21092729	7.35645e+07	2.38688e+08	2.74354e+08
High	P78344	Eukaryotic translation initiation factor 4 gamma 2 OS=Homo sapiens GN=EIF4G2 PE=1 SV=1	0.009	4.971	2	2	3	2	1	907	102.3	7.14	2.31	2	0	0.524	0.54391	68.8	131.2	61.26	102.2	6.40173e+07				1.16686e+07	6.53152e+07					4.56815e+07		2.85696e+07	1.54161e+07		1.71761e+08				2.76525e+07
Medium	P23588	Eukaryotic translation initiation factor 4B OS=Homo sapiens GN=EIF4B PE=1 SV=2	0.034	2.37	1	1	9	1	1	611	69.1	5.73	13.61	1	0	0.911	0.906243	95.3	104.7	40.89	53	2.46344e+07	5.48798e+07	2.34981e+07	3.14824e+07	3.67502e+07	2.00875e+07	1.93915e+07	2.61973e+07	1.29178e+07	2.99041e+07	2.34965e+07	3.24494e+07	1.91051e+07	4.95577e+07	1.94935e+07	2.11035e+07	13168705	3.58304e+07	5.53163e+07	2.70479e+07
High	Q15056	Eukaryotic translation initiation factor 4H OS=Homo sapiens GN=EIF4H PE=1 SV=5	0	29.038	38	5	44	5	1	248	27.4	7.23	132.08	5	0	0.759	0.121442	86.3	113.7	28.11	21.08	1.19468e+08		1.16152e+08	1.07957e+08	1.7493e+08	1.2603e+08	1.29412e+08	1.34813e+08	1.31368e+08	1.28347e+08	1.51842e+08	1.56217e+08	1.65299e+08	1.05509e+08	2.61894e+07	1.76643e+08	147121490	1.04925e+08	1.89566e+08	1.69758e+08
High	P55010	Eukaryotic translation initiation factor 5 OS=Homo sapiens GN=EIF5 PE=1 SV=2	0.004	9.298	8	3	14	3	1	431	49.2	5.58	12.59	3	0	0.932	0.802682	96.5	103.5	40.56	52.79	6.64385e+06	7.80443e+06	1.20536e+07	9.18421e+06	1.14545e+07	3.00571e+06	7.15179e+06	1.03785e+07	9.73236e+06	4.06152e+06	4.94616e+06	1.04255e+07	7.89503e+06	7.06445e+06	1.88742e+06	9.24577e+06	11951097	5.03898e+06	8.37302e+06	2.00151e+06
High	P63241	Eukaryotic translation initiation factor 5A-1 OS=Homo sapiens GN=EIF5A PE=1 SV=2	0	41.82	56	8	170	8	1	154	16.8	5.24	480.51	8	0	0.921	0.70906	95.9	104.1	19.05	25.46	5.16371e+08	5.60708e+08	4.91566e+08	4.94303e+08	7.16956e+08	5.79837e+08	5.73123e+08	5.35845e+08	4.74026e+08	5.4137e+08	5.0307e+08	5.13303e+08	4.88305e+08	8.12695e+08	3.71918e+08	5.60727e+08	4.06226e+08	6.20334e+08	6.70186e+08	3.64589e+08
High	Q9BQ95	Evolutionarily conserved signaling intermediate in Toll pathway, mitochondrial OS=Homo sapiens GN=ECSIT PE=1 SV=1	0.003	10.324	7	2	7	2	1	431	49.1	6.29	16.55	2	0	1.25	0.65427	111.1	88.9	57.45	55.85		4.23846e+07	1.6496e+07	1.76858e+07	2.62878e+07	8.08045e+06	1.5148e+07	1.26754e+07	3.63963e+07	9.39351e+06	2.56142e+07	3.01807e+07	1.50064e+07	3.97397e+06		9.95805e+06	8358321	1.93489e+07	1.3192e+07	3.08165e+07
Medium	P43003	Excitatory amino acid transporter 1 OS=Homo sapiens GN=SLC1A3 PE=1 SV=1	0.012	4.245	2	1	2	1	1	542	59.5	8.41	5.68	1	0	1.188	0.989081	108.6	91.4	43.28	71.81	7.03219e+06			4.59717e+06		2.46609e+06	1.48774e+06	4.87812e+06		3.90886e+06		2.74253e+06		5.13792e+06	6.6609e+06		2.21094e+06		6.77233e+06
High	Q96A65	Exocyst complex component 4 OS=Homo sapiens GN=EXOC4 PE=1 SV=1	0.008	5.605	1	1	31	1	1	974	110.4	6.49	43.12	1	0	1.058	0.19053	102.8	97.2	40.52	27.21	5.60978e+08	5.32422e+08	8.14028e+08	6.61074e+08	9.12027e+08	4.60981e+08	8.76267e+08	8.34147e+08	1.08306e+09	6.19042e+08	9.06475e+08	8.59769e+08	9.00727e+08	2.08294e+08	8.91154e+07	1.13195e+09	943831603	7.69151e+08	5.83595e+08	6.56894e+08
Medium	Q8IYI6	Exocyst complex component 8 OS=Homo sapiens GN=EXOC8 PE=1 SV=2	0.049	2.045	2	1	1	1	1	725	81.7	5.49	2.09	1	0	0.736	0.668147	84.8	115.2	35.43	51.31	9.23434e+06			9.5738e+06	6.8648e+06	6.67204e+06		1.51971e+07		1.30591e+07	5.76624e+06	7.73789e+06	1.39303e+07			1.83328e+07			1.25454e+07	5.79852e+06
High	O14980	Exportin-1 OS=Homo sapiens GN=XPO1 PE=1 SV=1	0	16.914	8	5	10	5	1	1071	123.3	6.06	26.46	5	0	1.134	0.653295	106.3	93.7	36.15	79.15	2.16472e+07	6.75782e+06	1.07686e+07	6.00853e+06	1.5676e+07	1.50442e+07	2.04448e+07	2.04223e+07	1.31824e+07	1.88642e+07		1.38789e+07	1.31354e+07	2.56399e+07	1.44946e+07	3.10741e+07	1.75038e+07	9.69328e+06	2.88421e+06
High	Q9BSJ8	Extended synaptotagmin-1 OS=Homo sapiens GN=ESYT1 PE=1 SV=1	0	22.261	8	5	33	5	1	1104	122.8	5.83	81.91	5	0	0.704	0.158806	82.6	117.4	36.01	41.06	7.23077e+07	7.69824e+07	6.69317e+07	8.14201e+07	1.28405e+08	4.21184e+07	1.07777e+08	1.04319e+08	5.6664e+07	5.6316e+07	5.58444e+07	9.7433e+07	5.67397e+07	6.49536e+07	3.21624e+07	7.91172e+07	5.38064e+07	9.50734e+07	1.38982e+08	1.59047e+08
High	A0FGR8	Extended synaptotagmin-2 OS=Homo sapiens GN=ESYT2 PE=1 SV=1	0.009	5.04	3	2	4	2	1	921	102.3	9.26	5.1	2	0	0.95	0.093613	97.4	102.6	57.46	18.36	9.10667e+07	2.84103e+07	1.29457e+08	5.28521e+07	1.97567e+08	3.11841e+07	8.83076e+07	1.06414e+08	1.72534e+08	1.14649e+08	1.4312e+08	1.51769e+08	1.55217e+08	2.95572e+07	2.07653e+07	1.35682e+08	112022648	1.48421e+08	9.68292e+07	1.03617e+08
High	Q16610	Extracellular matrix protein 1 OS=Homo sapiens GN=ECM1 PE=1 SV=2	0	28.039	17	6	17	6	1	540	60.6	6.71	42.64	6	0	2.733	0.0303133	146.4	53.6	124.91	41.43	1.08914e+08		5.03063e+07	2.73261e+06	3.01715e+07	5.13937e+07	8.45045e+06	2.6361e+07	3.23381e+07	4.05937e+07	1.18009e+07	8.07235e+06	3.9885e+07	5.3612e+07	2.52948e+08	1.57787e+07	13143067	1.55829e+07	3.54594e+06	1.22841e+07
High	P08294	Extracellular superoxide dismutase [Cu-Zn] OS=Homo sapiens GN=SOD3 PE=1 SV=2	0	29.1	33	6	72	6	1	240	25.8	6.61	171.02	6	0	2.245	0.0500482	138.4	61.6	47.14	64.95	5.33001e+08	2.53602e+08	1.72683e+08	1.85606e+08	2.95558e+08	4.62989e+08	1.59893e+08	1.77014e+08	1.95088e+08	5.4323e+08	3.65709e+08	4.2474e+08	3.48736e+08	1.9698e+08	1.42606e+08	1.08711e+08	67509960	3.26599e+08	1.64435e+08	1.12978e+08
High	P15311	Ezrin OS=Homo sapiens GN=EZR PE=1 SV=4	0	111.015	34	20	378	12	1	586	69.4	6.27	814.02	20	1	1.064	0.326925	103.1	96.9	21.54	9.88	5.07054e+08	4.56296e+08	4.4868e+08	7.40101e+08	6.51466e+08	5.242e+08	6.04069e+08	5.58466e+08	6.08495e+08	6.8076e+08	6.37678e+08	6.9372e+08	6.35075e+08	4.17856e+08	2.95092e+08	5.58077e+08	567575335	6.25152e+08	6.85499e+08	5.43569e+08
High	P52907	F-actin-capping protein subunit alpha-1 OS=Homo sapiens GN=CAPZA1 PE=1 SV=3	0	22.845	23	4	33	2	1	286	32.9	5.69	81.02	4	0	1.73	0.234219	126.7	73.3	100.55	49.42							9.70983e+06							5.62516e+07	1.21732e+07	1.01321e+07	4884917
High	P47755	F-actin-capping protein subunit alpha-2 OS=Homo sapiens GN=CAPZA2 PE=1 SV=3	0	66.082	60	11	134	9	1	286	32.9	5.85	403.59	11	4	1.892	0.476452	130.9	69.1	36	51.66	2.54896e+08	1.18731e+08	3.70674e+08	2.99425e+08	4.96979e+08	3.29091e+08	5.26171e+08	5.42927e+08	4.40586e+08	3.59135e+08	4.39546e+08	4.21596e+08	3.93242e+08	4.09222e+08	9.49074e+07	4.1577e+08	525075360	1.72179e+08	2.07801e+08	2.00107e+08	Met-loss+Acetyl [N-Term]
High	P47756	F-actin-capping protein subunit beta OS=Homo sapiens GN=CAPZB PE=1 SV=4	0	49.511	48	11	82	11	1	277	31.3	5.59	206.77	11	0	1.076	0.4081	103.7	96.3	20.41	33.07	3.8662e+08	7.19032e+08	5.64924e+08	6.92394e+08	6.32574e+08	5.63592e+08	7.91406e+08	8.28142e+08	6.76879e+08	6.63392e+08	6.46428e+08	7.01173e+08	7.38807e+08	5.15759e+08	3.92612e+08	6.69747e+08	744292603	4.59612e+08	6.16401e+08	2.84963e+08	Met-loss+Acetyl [N-Term]
High	Q96AE4	Far upstream element-binding protein 1 OS=Homo sapiens GN=FUBP1 PE=1 SV=3	0.005	7.893	7	4	9	4	1	644	67.5	7.61	8.28	4	0	2.371	0.142206	140.7	59.3	59.68	48.27	1.66438e+07	1.01328e+08		4.78514e+07	4.59508e+07	2.26839e+07	1.82366e+07	3.8612e+07	4.14031e+07	5.30281e+07	3.13401e+07	4.66633e+07	2.78095e+07	5.38277e+07	3.66671e+06	2.77452e+07	16860912		1.02637e+07
High	Q92945	Far upstream element-binding protein 2 OS=Homo sapiens GN=KHSRP PE=1 SV=4	0.005	8.569	5	3	8	3	1	711	73.1	7.3	18.34	3	0	0.419	0.323529	59	141	97.11	37.4	5.98228e+06		1.56172e+07		4.81662e+06	4.03135e+06	1.41452e+07	4.00065e+06					2.76587e+06	3.26975e+07		6.41001e+06	15742361	7.41598e+06	1.28177e+07	1.48039e+07
Medium	Q96CS3	FAS-associated factor 2 OS=Homo sapiens GN=FAF2 PE=1 SV=2	0.012	4.482	4	1	6	1	1	445	52.6	5.62	18.38	1	0	0.903	0.541992	94.9	105.1	54.96	32.29			6.81727e+06	4.06816e+06	2.51963e+06	2.76991e+06	1.10363e+06	2.43396e+06			3.20778e+06					4.86266e+06	2.72704e+06	3.06906e+06
High	Q16658	Fascin OS=Homo sapiens GN=FSCN1 PE=1 SV=3	0	40.315	30	12	69	12	1	493	54.5	7.24	117.01	12	0	2.007	0.0342289	133.5	66.5	64.57	36.59	1.93796e+08	7.2026e+07	1.32735e+08	6.69263e+07	1.63803e+08	2.79388e+08	8.1809e+07	1.26843e+08	1.10562e+08	1.463e+08	1.46092e+08	1.46237e+08	1.45376e+08	4.68739e+08	8.01033e+07	1.17238e+08	7.24444e+07	1.12024e+08	4.4371e+07	7.18572e+07
High	Q8N6M3	Fat storage-inducing transmembrane protein 2 OS=Homo sapiens GN=FITM2 PE=2 SV=1	0.005	8.164	5	2	4	2	1	262	29.8	8.65	10.72	2	0	0.476	0.0185105	64.5	135.5	50.63	5.58			9.98615e+06				3.73156e+07	1.99564e+07			2.0022e+07	1.4745e+07				4.03256e+07	43635600
High	P49327	Fatty acid synthase OS=Homo sapiens GN=FASN PE=1 SV=3	0	48.191	7	15	25	15	1	2511	273.3	6.44	48.55	15	0	0.822	0.627322	90.2	109.8	85.83	68.88	3.38277e+08	1.05669e+09	2.09869e+08	3.88916e+08	2.31011e+08	1.25134e+08	1.41526e+08	4.70359e+08	1.01351e+08	1.76629e+08	1.51698e+08	3.45063e+08	1.38384e+08	1.47679e+08	1.91354e+08	8.214e+07	103320336	2.50765e+08	4.78019e+08	2.32704e+08
High	P15090	Fatty acid-binding protein, adipocyte OS=Homo sapiens GN=FABP4 PE=1 SV=3	0	48.24	57	7	111	7	1	132	14.7	7.14	295.6	7	0	1.221	0.263306	109.9	90.1	42.52	10.96	6.9589e+08	1.30736e+09	1.20435e+09	6.60811e+08	6.06371e+08	8.02129e+08	1.03754e+09	1.4857e+09	7.47109e+08	1.1443e+09	4.7316e+08	1.0759e+09	4.4263e+08	1.5913e+08	9.29268e+08	6.56952e+08	5.37938e+08	7.20703e+08	6.01227e+08	6.68859e+08	Met-loss+Acetyl [N-Term]
High	Q01469	Fatty acid-binding protein, epidermal OS=Homo sapiens GN=FABP5 PE=1 SV=3	0	28.816	46	7	113	7	1	135	15.2	7.01	234.34	7	0	0.921	0.639671	95.9	104.1	47.88	42.28	1.13618e+09	1.58256e+09	7.10023e+08	2.06931e+09	7.63651e+08	1.10251e+09	1.01312e+09	9.29322e+08	7.51243e+08	6.61627e+08	7.49547e+08	7.6723e+08	5.89155e+08	9.01784e+08	1.60599e+08	5.81029e+08	1560698845	8.33162e+08	1.27876e+09	6.80741e+08	Met-loss+Acetyl [N-Term]
High	P05413	Fatty acid-binding protein, heart OS=Homo sapiens GN=FABP3 PE=1 SV=4	0	93.408	94	15	1353	15	1	133	14.8	6.8	2976.51	15	0	0.819	0.485617	90	110	43.28	42.32	3.46185e+10	8.814e+10	5.84156e+10	5.44611e+10	5.52639e+10	2.51187e+10	4.6716e+10	5.28362e+10	4.61285e+10	7.10272e+10	4.67582e+10	4.77365e+10	4.81079e+10	1.19396e+10	1.13681e+10	2.89835e+10	3.235e+10	6.50846e+10	8.24924e+10	5.82967e+10	Met-loss+Acetyl [N-Term]
High	P07148	Fatty acid-binding protein, liver OS=Homo sapiens GN=FABP1 PE=1 SV=1	0.002	11.431	40	4	5	4	1	127	14.2	7.18	11.55	4	0	0.28	0.23432	43.7	156.3	102.07	75.99	9.13557e+07	1.05189e+08	6.45447e+07	9.85355e+06		9.591e+07		7.75969e+06	1.47378e+07	8.11183e+06	1.53831e+07		1.30158e+07	1.88677e+07	1.31112e+07			5.3816e+07	2.23369e+07	1.19447e+08
High	P51648	Fatty aldehyde dehydrogenase OS=Homo sapiens GN=ALDH3A2 PE=1 SV=1	0	38.813	22	8	74	8	1	485	54.8	7.88	179.31	8	0	1.988	0.240141	133.1	66.9	34.97	45.3	1.98442e+08	1.2909e+08	2.14625e+08	7.13981e+07	2.24248e+08	2.17849e+08	1.70475e+08	2.15669e+08	1.70642e+08	1.41094e+08	2.15415e+08	2.06237e+08	2.17401e+08	1.00649e+08	4.27993e+07	1.87135e+08	9.7746e+07	1.71755e+08	5.50639e+07	9.97975e+07
High	Q96AC1	Fermitin family homolog 2 OS=Homo sapiens GN=FERMT2 PE=1 SV=1	0	65.961	28	15	89	15	1	680	77.8	6.7	222.43	15	0	2.162	0.296586	136.8	63.2	58.46	74.21	6.50577e+08	8.95581e+08	6.6763e+08	2.03583e+08	6.78308e+08	1.79341e+09	3.83464e+08	4.09111e+08	3.72614e+08	1.32132e+09	1.0705e+09	9.01389e+08	1.03032e+09	1.5035e+09	2.43801e+08	6.70077e+08	297893143	1.23035e+09	2.63388e+08	3.13681e+08
High	Q86UX7	Fermitin family homolog 3 OS=Homo sapiens GN=FERMT3 PE=1 SV=1	0	50.947	28	14	16	14	1	667	75.9	6.98	42.67	14	0	1.474	0.321959	119.2	80.8	240.32	93.4	1.81646e+07	2.44117e+07	1.52455e+07	1.6193e+07	3.83176e+07	1.85125e+07	2.16252e+07		1.03724e+07	8.69503e+06	7.78982e+06	1.3198e+07	1.15938e+07	1.02012e+08	5.9603e+08	3.71834e+07	2.66129e+06		5.81583e+06	2.32662e+07
High	P02794	Ferritin heavy chain OS=Homo sapiens GN=FTH1 PE=1 SV=2	0	35.794	47	8	123	8	1	183	21.2	5.55	220.09	8	0	1.245	0.0264841	110.9	89.1	39.57	20.77	5.3815e+08	8.28237e+08	8.56307e+08	9.29368e+08	6.18873e+08	1.73009e+09	6.19895e+08	7.03277e+08	9.68908e+08	4.70014e+08	7.1684e+08	6.58517e+08	7.4289e+08	1.09491e+09	1.42651e+09	4.90476e+08	619552889	4.87561e+08	7.91221e+08	5.96824e+08	Met-loss+Acetyl [N-Term]
High	P02792	Ferritin light chain OS=Homo sapiens GN=FTL PE=1 SV=2	0	47.868	42	6	59	6	1	175	20	5.78	142.09	6	0	0.677	0.975703	80.7	119.3	112.91	73.91	4.20915e+08	6.23796e+08	8.74338e+08	6.25404e+08	1.47615e+08	1.98715e+09	1.99549e+07	5.65606e+08	5.35955e+08	2.17211e+08	5.49961e+07	5.37418e+08	4.17276e+08	3.2619e+09	8.89419e+08	8.78885e+08	1.98702e+07	5.1526e+08	7.94031e+08	1.53686e+09
High	P22830	Ferrochelatase, mitochondrial OS=Homo sapiens GN=FECH PE=1 SV=2	0	17.127	15	6	15	6	1	423	47.8	8.73	22.92	6	0	0.548	0.00931542	70.8	129.2	51.79	37.24	1.99853e+07		4.98056e+07	9.12146e+07	2.11117e+07	5.05279e+07	7.16385e+07	9.87343e+07	9.70667e+07	3.65319e+07	8.177e+07	4.58486e+07	9.82893e+07	1.37537e+07	1.00741e+08	1.09792e+08	99502267	1.78199e+08	6.49929e+07	1.55878e+08
High	P35555	Fibrillin-1 OS=Homo sapiens GN=FBN1 PE=1 SV=3	0	811.457	46	100	2894	100	1	2871	312	4.93	6930.59	100	0	0.796	0.631577	88.6	111.4	48.54	55.4	4.61736e+10	2.31416e+10	2.57619e+10	9.54645e+09	1.88166e+10	4.40416e+10	1.68663e+10	1.54825e+10	2.20721e+10	5.39133e+10	3.94208e+10	2.58349e+10	3.98388e+10	2.46515e+10	1.23193e+10	3.95188e+10	8.60535e+09	3.26589e+10	1.17503e+10	3.09643e+10
High	P02671	Fibrinogen alpha chain OS=Homo sapiens GN=FGA PE=1 SV=2	0	590.213	57	62	1147	62	1	866	94.9	6.01	2907.41	62	0	1.011	0.167258	100.6	99.4	356.03	26.12	1.21992e+10	4.70374e+09	3.52884e+09	2.68785e+09	2.55052e+09	4.78317e+09	2.17181e+09	2.52082e+09	2.79848e+09	3.17011e+09	2.84807e+09	3.59726e+09	2.85281e+09	7.40305e+09	7.08562e+11	2.59064e+09	1.90374e+09	3.13439e+09	3.66543e+09	3.8157e+09
High	P02675	Fibrinogen beta chain OS=Homo sapiens GN=FGB PE=1 SV=2	0	728.638	84	54	1751	54	1	491	55.9	8.27	4773.94	54	0	0.968	0.218015	98.4	101.6	354.63	30.09	1.21379e+10	2.42763e+09	4.23401e+09	2.10042e+09	2.14485e+09	7.451e+09	2.2161e+09	1.34539e+09	2.91205e+09	2.42961e+09	2.82892e+09	2.86279e+09	2.79031e+09	8.74664e+09	6.61367e+11	3.03815e+09	4.15988e+09	2.48303e+09	1.79339e+09	2.92338e+09
High	P02679	Fibrinogen gamma chain OS=Homo sapiens GN=FGG PE=1 SV=3	0	616.521	87	52	1513	52	1	453	51.5	5.62	4032.93	52	0	1.085	0.152443	104.1	95.9	352.48	21.95	1.30601e+10	3.169e+09	5.39665e+09	2.03312e+09	2.09826e+09	8.92973e+09	2.22031e+09	1.47805e+09	3.24371e+09	3.38953e+09	3.09742e+09	3.61539e+09	3.44688e+09	1.01263e+10	7.11689e+11	3.19588e+09	1.94572e+09	2.99715e+09	3.12404e+09	3.75734e+09
High	Q08830	Fibrinogen-like protein 1 OS=Homo sapiens GN=FGL1 PE=1 SV=3	0.005	8.218	11	3	3	3	1	312	36.4	5.87	6.71	3	0	0.121	0.00475839	21.6	178.4	103.64	43.27	4.46318e+07	5.22673e+08	5.44918e+08	7.34819e+07	1.8057e+08	3.62653e+07		1.79819e+08	7.22788e+07	2.15212e+08	4.39874e+07	9.94999e+07	6.31816e+07	6.38381e+07	1.21701e+08			9.25533e+08	3.56934e+08	7.05141e+08
High	P05230	Fibroblast growth factor 1 OS=Homo sapiens GN=FGF1 PE=1 SV=1	0.009	5.141	17	2	6	2	1	155	17.4	7.02	9.85	2	0	0.579	0.067401	73.3	126.7	49.63	48.13	4.35373e+06	2.80788e+06	5.48837e+06	2.21288e+06	7.02636e+06		2.99033e+06	1.05355e+06	3.23876e+06	5.07721e+06		4.01879e+06	1.49821e+06			5.6371e+06	3.57371e+06		1.07575e+07	5.54986e+06	Met-loss+Acetyl [N-Term]
Medium	P61328	Fibroblast growth factor 12 OS=Homo sapiens GN=FGF12 PE=1 SV=1	0.011	4.581	7	1	6	1	1	243	27.4	9.96	16.66	1	0	0.543	0.362703	70.4	129.6	80.71	49.1			2.11753e+06		1.40286e+06		2.41774e+06	3.00066e+06	2.55241e+06	2.30489e+06	2.51983e+06			9.61801e+06		3.16449e+06	6530840
High	Q06828	Fibromodulin OS=Homo sapiens GN=FMOD PE=1 SV=2	0	29.154	14	4	35	4	1	376	43.2	6.04	97.6	4	0	3.385	0.139472	154.4	45.6	102.11	106.64	4.4739e+08	6.94863e+07	1.12575e+08	3.85667e+07	3.3939e+08	7.85041e+08	9.67554e+07	1.49909e+07	1.28797e+08	6.43621e+08	1.35151e+08	2.76773e+08	1.76655e+08	1.52221e+08	4.48859e+06	1.86513e+08	9.45335e+06	1.07254e+08	1.17661e+07	3.99281e+07
High	P02751	Fibronectin OS=Homo sapiens GN=FN1 PE=1 SV=4	0	729.212	59	93	1033	93	1	2386	262.5	5.71	3191.36	93	0	0.888	0.153556	94	106	159.92	39.96	9.99997e+09	3.15131e+09	5.45344e+09	1.71086e+09	3.41293e+09	1.12333e+10	1.88636e+09	1.96987e+09	2.69135e+09	1.02382e+10	3.52595e+09	4.79775e+09	3.54546e+09	2.378e+10	6.5092e+10	4.53219e+09	1.35853e+09	4.76108e+09	2.89089e+09	3.99439e+09
Medium	A1L4K1	Fibronectin type III and SPRY domain-containing protein 2 OS=Homo sapiens GN=FSD2 PE=1 SV=1	0.012	4.468	3	2	3	2	1	749	85.3	4.89	4.13	2	0	0.869	0.176869	93	107	40.56	11.28	4.15258e+07	3.71587e+07	2.62031e+07	4.22871e+07	4.843e+07		2.53959e+07	3.12193e+07	4.94733e+07	2.16741e+07	5.02993e+07	3.96912e+06	2.86083e+07			4.25033e+07	3.54852e+07		4.43606e+07	3.6153e+07
Medium	Q4ZHG4	Fibronectin type III domain-containing protein 1 OS=Homo sapiens GN=FNDC1 PE=2 SV=4	0.04	2.233	0	1	1	1	1	1894	205.4	9.32	2.06	1	0	6.216	0.000180696	172.3	27.7	43.49	33.84			3.05981e+07			2.01899e+07	1.63984e+07		4.67706e+06		1.04805e+07	2.06909e+07	2.39528e+07	2.3728e+07		2.83672e+06	5340788	3.81177e+06	2.62963e+06
High	P23142	Fibulin-1 OS=Homo sapiens GN=FBLN1 PE=1 SV=4	0	84.303	38	19	126	19	1	703	77.2	5.22	285.7	19	0	1.115	0.875031	105.4	94.6	68.32	61.13	9.51001e+08	6.14856e+08	3.42964e+08	2.34138e+08	4.33642e+08	7.3829e+08	2.79161e+08	2.5143e+08	3.93742e+08	8.78181e+08	4.6148e+08	5.87869e+08	5.95166e+08	1.96227e+09	1.12446e+09	3.17967e+08	260391848	7.65326e+08	5.27161e+08	1.17094e+09
High	P98095	Fibulin-2 OS=Homo sapiens GN=FBLN2 PE=1 SV=2	0	63.469	13	13	111	13	1	1184	126.5	4.82	284.78	13	0	1.406	0.487713	116.9	83.1	68.39	51.71	5.9494e+08	2.86705e+08	2.61093e+08	1.4048e+08	1.29045e+08	3.1085e+08	1.57499e+08	1.00081e+08	1.2827e+08	9.08219e+08	5.93403e+08	3.09257e+08	2.88515e+08	5.76064e+08	2.76186e+08	4.15643e+08	8.49135e+07	3.31867e+08	2.03963e+08	2.02941e+08
High	Q9UBX5	Fibulin-5 OS=Homo sapiens GN=FBLN5 PE=1 SV=1	0	78.255	31	12	203	12	1	448	50.1	4.73	436.72	12	0	1.428	0.397753	117.6	82.4	61.23	74.26	2.86389e+09	6.58378e+08	1.88489e+09	2.85471e+08	1.14643e+09	2.14562e+09	6.99385e+08	7.64658e+08	7.08203e+08	2.84737e+09	2.11913e+09	1.91942e+09	2.23594e+09	7.88812e+08	5.18772e+08	2.06173e+09	2.43268e+08	1.58373e+09	4.72198e+08	8.02941e+08
High	P20930	Filaggrin OS=Homo sapiens GN=FLG PE=1 SV=3	0.001	14.527	1	4	11	4	1	4061	434.9	9.25	26.67	4	0	1.438	0.113928	118	82	83.91	42.4	1.91707e+07	1.65077e+08	1.71977e+07	5.66003e+07	3.26542e+07	1.14565e+07	3.2547e+07	7.05406e+07	4.52196e+07	1.68175e+07	6.6591e+07	4.31378e+07	2.53887e+07	3.21446e+07	3.97348e+07	2.74286e+07	4.05864e+07	1.28512e+07	2.27024e+07	1.92406e+07
High	Q5D862	Filaggrin-2 OS=Homo sapiens GN=FLG2 PE=1 SV=1	0.002	11.76	3	3	17	3	1	2391	247.9	8.31	38.92	3	0	4.003	0.184887	160	40	90.92	89.23	1.08964e+08	2.07646e+08	1.18879e+07	6.88754e+07	1.43438e+07		2.26914e+07	9.07855e+07	1.03902e+07		7.24026e+07	9.52546e+06		6.93128e+07	7.10572e+07	2.03594e+07	6.35007e+06		1.46336e+07	5.53694e+07
High	P21333	Filamin-A OS=Homo sapiens GN=FLNA PE=1 SV=4	0	580.852	57	107	1092	95	1	2647	280.6	6.06	2882.05	107	5	1.746	0.178745	127.2	72.8	50.16	48.97	5.94393e+09	5.49936e+09	4.18389e+09	2.36503e+09	2.97276e+09	1.21711e+10	3.50861e+09	3.3091e+09	2.07206e+09	8.49749e+09	4.76574e+09	6.73196e+09	4.74144e+09	8.00111e+09	7.98168e+09	6.08849e+09	1.81909e+09	5.06818e+09	2.71679e+09	2.73015e+09
High	Q7Z7B0	Filamin-A-interacting protein 1 OS=Homo sapiens GN=FILIP1 PE=1 SV=1	0.008	5.935	2	2	3	2	1	1213	138	8.32	3.98	2	0	0.718	0.114623	83.6	116.4	36.33	61.3	5.1556e+06	9.14837e+06		3.89581e+06	9.0032e+06		4.10886e+06	5.69852e+06	6.3776e+06	9.89915e+06	8.34295e+06		4.78423e+06	3.72493e+06		7.93811e+06	18436098	5.61655e+06	2.19464e+07	6.95394e+06
High	O75369	Filamin-B OS=Homo sapiens GN=FLNB PE=1 SV=2	0	98.843	10	21	332	8	1	2602	278	5.73	705.49	21	0	0.607	0.320337	75.6	124.4	69.65	60.29	1.88449e+07	4.20056e+07	6.17818e+07	4.09059e+06	1.15681e+07	3.69757e+07	1.55819e+07	3.94393e+07	2.64579e+07	3.56595e+07	1.40744e+07	1.7409e+07	2.17862e+07	6.54544e+07	1.45591e+06	1.9157e+07	1.10238e+07	5.76663e+07	3.58864e+07	6.05158e+07
High	Q14315	Filamin-C OS=Homo sapiens GN=FLNC PE=1 SV=3	0	1162.04	73	148	4760	135	1	2725	290.8	5.97	14718.4	148	17	0.786	0.142889	88	112	25.46	26.25	5.19945e+10	5.59042e+10	6.72525e+10	4.59014e+10	7.26533e+10	3.82975e+10	7.09119e+10	5.70219e+10	6.18938e+10	5.95076e+10	5.53762e+10	6.209e+10	5.56835e+10	2.82575e+10	2.78111e+10	7.10811e+10	42696584348	8.33192e+10	6.00577e+10	8.70366e+10
High	P30043	Flavin reductase (NADPH) OS=Homo sapiens GN=BLVRB PE=1 SV=3	0	94.68	71	9	257	9	1	206	22.1	7.65	755.52	9	0	1.123	0.0829955	105.8	94.2	56.16	40.29	1.14876e+09	7.98401e+08	1.90546e+09	1.79081e+09	1.32285e+09	2.05647e+09	9.50851e+08	1.62977e+09	1.50667e+09	1.20491e+09	1.44558e+09	1.6324e+09	1.37264e+09	3.90371e+09	4.38485e+09	1.40592e+09	1.40597e+09	5.24185e+08	1.34172e+09	6.83916e+08
High	O75955	Flotillin-1 OS=Homo sapiens GN=FLOT1 PE=1 SV=3	0	25.927	21	7	54	7	1	427	47.3	7.49	118.53	7	0	1.063	0.52552	103	97	20.44	59.3	8.28125e+07	6.21355e+07	8.56796e+07	5.19777e+07	8.58601e+07	8.13123e+07	9.98723e+07	1.23588e+08	1.10987e+08	9.47187e+07	8.17653e+07	8.9728e+07	8.22249e+07	8.01791e+07	1.07056e+08	1.30216e+08	8.06126e+07	1.32838e+08	2.62252e+07	4.25933e+07
High	Q14254	Flotillin-2 OS=Homo sapiens GN=FLOT2 PE=1 SV=2	0	27.037	21	8	23	8	1	428	47	5.25	49.6	8	0	0.936	0.636332	96.7	103.3	29.15	43.46	8.47392e+07	9.06035e+07	9.22797e+07	2.7916e+07	7.0911e+07	2.2311e+07	7.46537e+07	7.28449e+07	8.5022e+07	8.73094e+07	7.732e+07	8.85578e+07	7.79456e+07	5.92672e+07	7.66921e+07	1.28758e+08	8.25885e+07	1.08567e+08	5.87029e+07	3.90177e+07
Medium	A8MTJ6	Forkhead box protein I3 OS=Homo sapiens GN=FOXI3 PE=2 SV=3	0.045	2.11	5	1	3	1	1	420	43.3	8.29	11.05	1	0	2.836	0.228261	147.9	52.1	35.66	84.23	2.68061e+07		2.93378e+07		4.11637e+07	2.03129e+07		2.04433e+07	1.81281e+07	3.12546e+07	3.288e+07	3.1367e+07	1.84252e+07		8.84646e+06	7.03445e+06	4562189	3.54102e+07	9.4514e+06	3.36288e+07
High	Q13642	Four and a half LIM domains protein 1 OS=Homo sapiens GN=FHL1 PE=1 SV=4	0	60.498	38	10	271	10	1	323	36.2	8.97	541.1	10	0	0.936	0.983493	96.7	103.3	54.55	64.37	1.57439e+09	5.36305e+08	1.76043e+09	1.32069e+09	2.48954e+09	8.61408e+08	3.95126e+09	1.27558e+09	1.52593e+09	1.39288e+09	1.32624e+09	1.57616e+09	1.25737e+09	7.87949e+08	9.24555e+08	3.2592e+09	875754491	1.41717e+09	1.5205e+09	7.41223e+08
High	Q14192	Four and a half LIM domains protein 2 OS=Homo sapiens GN=FHL2 PE=1 SV=3	0	75.136	52	12	218	12	1	279	32.2	7.55	459.4	12	0	0.636	0.0506772	77.8	122.2	69.38	50.22	2.06921e+09	2.97689e+09	2.92279e+09	7.07639e+09	2.21045e+09	8.21475e+08	3.52732e+09	3.96073e+09	4.07602e+09	7.98026e+08	2.08368e+09	2.79746e+09	1.85467e+09	3.48789e+08	3.44224e+08	3.47288e+09	5.24924e+09	2.50391e+09	7.17588e+09	2.23747e+09
High	P51114	Fragile X mental retardation syndrome-related protein 1 OS=Homo sapiens GN=FXR1 PE=1 SV=3	0	19.201	9	5	35	4	1	621	69.7	6.15	64.95	5	1	1.054	0.588835	102.6	97.4	34.7	23.89	2.95392e+08	3.58784e+08	2.25809e+08	4.26432e+08	3.17856e+08	2.01994e+08	3.35894e+08	3.43518e+08	3.76148e+08	2.94557e+08	3.17833e+08	3.78696e+08	2.91723e+08	1.24781e+08	5.15634e+07	2.98815e+08	346534736	3.01464e+08	3.6534e+08	1.81866e+08	Met-loss+Acetyl [N-Term]
High	P51116	Fragile X mental retardation syndrome-related protein 2 OS=Homo sapiens GN=FXR2 PE=1 SV=2	0.009	6.761	3	2	15	1	1	673	74.2	6.23	33.38	2	0	0.936	0.530527	96.7	103.3	54.88	47.08		5.37982e+06	4.67769e+06	2.45824e+06	5.0634e+06			8.17487e+06	5.56076e+06	3.49156e+06	1.6068e+06	8.95356e+06	2.35962e+06	1.79609e+06			2.64095e+06	7.86812e+06	6.73981e+06	3.70847e+06
High	Q9H479	Fructosamine-3-kinase OS=Homo sapiens GN=FN3K PE=1 SV=1	0	32.631	28	7	49	7	1	309	35.1	7.55	93.97	7	0	1.148	0.393156	106.9	93.1	44.18	29.18	1.5654e+08	8.54149e+07	2.28415e+08	2.64955e+08	3.17487e+08	9.80663e+07	1.88379e+08	3.52833e+08	3.00456e+08	2.86135e+08	2.32409e+08	3.13343e+08	2.48712e+08	4.63871e+07	1.20951e+08	1.81822e+08	182338071	2.48807e+08	3.42091e+08	2.02504e+08
High	P09467	Fructose-1,6-bisphosphatase 1 OS=Homo sapiens GN=FBP1 PE=1 SV=5	0.005	8.385	8	2	7	2	1	338	36.8	6.99	22.8	2	0	1.36	0.56822	115.3	84.7	70.46	30.58	1.14902e+08	1.19055e+08	3.79575e+07	1.62642e+07	5.126e+07	9.6637e+07	3.65489e+07	6.41111e+07	1.3281e+07	5.3276e+07	6.22732e+07	7.40918e+07	6.0385e+07	1.99096e+08	2.81482e+07	3.62779e+07		7.04983e+07	4.2746e+07	4.61253e+07
High	P04075	Fructose-bisphosphate aldolase A OS=Homo sapiens GN=ALDOA PE=1 SV=2	0	267.749	74	26	1352	23	1	364	39.4	8.09	3908.82	26	5	1.005	0.239146	100.3	99.7	24.5	8.52	1.66953e+10	1.77437e+10	2.13716e+10	2.06259e+10	2.02469e+10	1.60517e+10	2.36157e+10	1.87269e+10	2.04943e+10	2.1019e+10	1.98084e+10	1.72378e+10	1.90708e+10	1.08316e+10	6.20317e+09	1.73222e+10	1.89719e+10	1.99943e+10	1.89086e+10	2.18146e+10
High	P05062	Fructose-bisphosphate aldolase B OS=Homo sapiens GN=ALDOB PE=1 SV=2	0	20.732	15	4	7	4	1	364	39.4	7.87	18.5	4	0	0.605	0.690054	75.4	124.6	148.25	31.84		1.04843e+08	1.12518e+07	4.00873e+07	4.65113e+06	1.43036e+08	3.47318e+06	1.01387e+07		1.58666e+07	5.88792e+06	7.20611e+06		5.13074e+06			21056858	1.33186e+07
High	P09972	Fructose-bisphosphate aldolase C OS=Homo sapiens GN=ALDOC PE=1 SV=2	0	161.397	59	21	588	18	1	364	39.4	6.87	1747.12	21	0	1.051	0.858674	102.5	97.5	28.19	29.89	2.59478e+09	1.8467e+09	2.36311e+09	3.49504e+09	2.26938e+09	3.74517e+09	2.00344e+09	1.79462e+09	2.47554e+09	1.55846e+09	2.3859e+09	2.82655e+09	2.58066e+09	2.53393e+09	1.19265e+09	2.1733e+09	1.73511e+09	2.26944e+09	3.65624e+09	2.28352e+09
High	P07954	Fumarate hydratase, mitochondrial OS=Homo sapiens GN=FH PE=1 SV=3	0	185.936	58	18	534	18	1	510	54.6	8.76	1645.55	18	0	0.991	0.205902	99.5	100.5	40.1	25.47	3.88234e+09	2.88257e+09	4.61354e+09	5.81586e+09	4.9593e+09	2.14371e+09	5.20054e+09	5.19689e+09	4.13444e+09	4.26925e+09	3.94208e+09	4.4835e+09	3.75854e+09	9.37781e+08	6.69839e+08	5.2206e+09	5.90348e+09	3.23911e+09	4.173e+09	3.5466e+09
High	Q96GK7	Fumarylacetoacetate hydrolase domain-containing protein 2A OS=Homo sapiens GN=FAHD2A PE=1 SV=1	0	28.029	30	5	46	5	1	314	34.6	8.24	124.35	5	0	0.691	0.178074	81.7	118.3	43.67	27.81	9.02803e+07	1.07869e+08	1.82978e+08	1.75159e+08	1.44931e+08	5.43607e+07	1.18147e+08	1.79158e+08	1.04992e+08	1.51716e+08	8.77829e+07	1.54143e+08	9.94703e+07	4.66444e+07	2.10778e+07	1.57128e+08	183136114	8.83615e+07	1.56096e+08	1.10011e+08
High	Q9BWH2	FUN14 domain-containing protein 2 OS=Homo sapiens GN=FUNDC2 PE=1 SV=2	0.007	7.305	11	2	5	2	1	189	20.7	9.73	7.64	2	0	0.851	0.217836	91.9	108.1	74.22	60.76	1.33245e+08	2.24306e+08	1.61674e+08	9.84852e+07	4.14116e+08	1.17026e+08	1.40839e+08	1.37473e+08	3.99051e+08	1.98775e+08	4.50507e+08	1.81415e+07	4.11695e+08	4.5775e+07	3.99233e+07	1.54091e+08	153227396	2.65613e+08	5.05972e+08	1.65504e+08
Medium	P51570	Galactokinase OS=Homo sapiens GN=GALK1 PE=1 SV=1	0.012	4.231	6	2	2	2	1	392	42.2	6.46	4.05	2	0	1.391	0.202619	116.4	83.6	82.49	59.42	6.91241e+07	1.80214e+08	6.95375e+07	1.38068e+08	5.62273e+07	1.75329e+08	1.63391e+07	6.94681e+07	1.1908e+08	1.88661e+07	8.26297e+07	6.46861e+07	7.7973e+07	3.93796e+08	1.9491e+08	5.32158e+06	57631272	5.44923e+07	6.36168e+07
High	P09382	Galectin-1 OS=Homo sapiens GN=LGALS1 PE=1 SV=2	0	83.095	92	9	311	9	1	135	14.7	5.5	774.84	9	0	0.927	0.23153	96.2	103.8	33.89	37.37	2.98563e+09	1.37764e+09	1.58193e+09	1.93575e+09	2.72869e+09	2.89897e+09	2.60955e+09	2.4076e+09	1.14566e+09	1.54915e+09	1.93587e+09	1.62758e+09	2.22526e+09	3.86763e+09	1.77021e+09	2.08891e+09	2142188402	1.12966e+09	2.11598e+09	8.56124e+08	Met-loss+Acetyl [N-Term]
High	P17931	Galectin-3 OS=Homo sapiens GN=LGALS3 PE=1 SV=5	0	27.63	25	6	94	6	1	250	26.1	8.56	122.13	6	0	1.115	0.962055	105.4	94.6	54.13	53.68	3.01255e+08	9.18638e+07	1.85705e+08	3.19223e+08	2.89684e+08	1.59431e+08	2.98742e+08	2.26947e+08	2.88373e+08	1.75604e+08	2.87138e+08	3.31718e+08	2.83889e+08	7.3713e+08	1.32801e+08	4.75981e+08	395203998	1.40644e+08	2.57563e+08	1.39038e+08
High	Q08380	Galectin-3-binding protein OS=Homo sapiens GN=LGALS3BP PE=1 SV=1	0	48.992	26	11	86	11	1	585	65.3	5.27	197.87	11	0	1.192	0.284382	108.8	91.2	31.66	10.93	3.38657e+08	5.48802e+08	5.76822e+08	3.39068e+08	4.65879e+08	3.93043e+08	3.54089e+08	2.86376e+08	4.84996e+08	2.5038e+08	4.3101e+08	4.82493e+08	5.32158e+08	3.69473e+08	1.07342e+08	2.74999e+08	3.22502e+08	3.29788e+08	3.3511e+08	3.75262e+08
Medium	O00214	Galectin-8 OS=Homo sapiens GN=LGALS8 PE=1 SV=4	0.013	4.027	3	1	9	1	1	317	35.8	8.25	16.59	1	0	0.952	0.742358	97.5	102.5	40.16	22.6		8.20714e+06	1.52632e+07	1.41281e+07	2.23365e+07		1.09359e+07	2.05982e+07	1.66548e+07	8.23248e+06	9.5233e+06	1.56496e+07	9.90693e+06	5.29101e+06		9.7797e+06	13396033	1.3056e+07	1.75104e+07	1.1124e+07
High	Q9UEY8	Gamma-adducin OS=Homo sapiens GN=ADD3 PE=1 SV=1	0.001	14.496	6	4	15	4	1	706	79.1	6.32	9.62	4	0	3.653	0.0993878	157	43	49.93	110.48	4.81062e+07		8.30173e+06	3.22458e+07	3.73703e+07	8.10545e+07	4.70768e+07	2.38153e+07	4.69219e+07	4.97909e+07	9.44358e+07	7.66904e+07	8.5886e+07	8.86771e+07	3.38716e+07	3.38257e+07	61938760	1.86111e+06	1.30258e+07	3.68203e+06
High	P09104	Gamma-enolase OS=Homo sapiens GN=ENO2 PE=1 SV=3	0	95.138	63	16	195	11	1	434	47.2	5.03	710.95	16	0	3.34	0.252735	153.9	46.1	92.56	108.28	2.1515e+08	1.59009e+09	7.03729e+08	3.62144e+08	3.8051e+08	3.19988e+08	9.08351e+07	4.42068e+08	2.90529e+08	1.03312e+09	1.56387e+08	6.01767e+08	1.872e+08	1.85739e+08	6.46133e+07	6.59866e+07	7.80609e+07	7.13206e+08	9.58012e+07	3.2743e+08
High	P36269	Gamma-glutamyltransferase 5 OS=Homo sapiens GN=GGT5 PE=1 SV=2	0	22.386	11	5	29	5	1	586	62.2	7.55	65.8	5	0	1.774	0.0303919	127.9	72.1	68.14	35.27	1.94767e+08	6.91263e+07	5.48365e+07	7.26178e+07	7.43534e+07	5.24609e+07	3.08857e+07	5.83867e+07	2.02281e+07	5.6292e+07	4.54387e+07	5.08748e+07	3.24439e+07	1.21037e+08	2.77521e+07	4.17603e+07	1.66337e+07	3.09128e+07	4.48043e+07	2.72741e+07
High	Q13326	Gamma-sarcoglycan OS=Homo sapiens GN=SGCG PE=1 SV=4	0.002	10.876	14	3	69	3	1	291	32.4	5.97	195.15	3	0	1.197	0.421572	109	91	45.3	22.78	3.87825e+08	4.23834e+08	6.02226e+08	4.99886e+08	4.91186e+08	5.56257e+08	3.33079e+08	4.18443e+08	4.65124e+08	5.18117e+08	4.97742e+08	5.63748e+08	5.02462e+08	1.39046e+09	8.54284e+08	4.17642e+08	407074844	6.12309e+08	5.99136e+08	3.89967e+08
High	P17302	Gap junction alpha-1 protein OS=Homo sapiens GN=GJA1 PE=1 SV=2	0	15.622	15	4	11	4	1	382	43	8.76	13.4	4	0	0.559	0.304908	71.7	128.3	87.77	83.7	1.44014e+07	1.41277e+07	2.31672e+07	4.32651e+07	4.71278e+07	2.50089e+07	1.33576e+08	1.73119e+07	3.08692e+07	2.72139e+07	3.76042e+07	2.49861e+07	4.17532e+07	7.83333e+06	2.18373e+07	1.05641e+08	158238904	4.47428e+07	3.91201e+07	9.46669e+06
Medium	Q96QA5	Gasdermin-A OS=Homo sapiens GN=GSDMA PE=1 SV=4	0.022	2.783	2	1	2	1	1	445	49.3	5.29	0	1	0	1.983	0.323427	133	67	84.04	75.4	9.85756e+06	2.36636e+07		5.07754e+06	1.98724e+06		2.01873e+06	9.42627e+06	2.88062e+06		1.22069e+07	2.96736e+06		9.52033e+06		3.08153e+06	1.38392e+06		3.94923e+06	9.02433e+06
High	O95479	GDH/6PGL endoplasmic bifunctional protein OS=Homo sapiens GN=H6PD PE=1 SV=2	0.003	10.553	6	4	10	4	1	791	88.8	7.3	16.63	4	0	1.636	0.23728	124.1	75.9	36.95	53.16	1.44928e+07		6.06072e+06	5.56249e+06	8.64341e+06	6.72071e+06	6.79168e+06	1.32427e+07		1.03749e+07	1.73939e+07	1.4977e+07	1.17711e+07	1.10426e+07		9.15147e+06	6.54244e+06	2.68044e+06
High	Q13630	GDP-L-fucose synthase OS=Homo sapiens GN=TSTA3 PE=1 SV=1	0.008	5.413	6	2	5	2	1	321	35.9	6.6	7.58	2	0	0.754	0.225433	86	114	42.76	31.04	3.3993e+07	1.78855e+07	3.02888e+07	5.02604e+07	3.50068e+07	1.32865e+07		4.06393e+07	6.71858e+07		2.91962e+07	3.9449e+07	1.46403e+07	3.38969e+07	3.80899e+07	2.67923e+07	30997694	4.55757e+07	4.50921e+07	5.90353e+07
High	P06396	Gelsolin OS=Homo sapiens GN=GSN PE=1 SV=1	0	187.231	49	25	496	25	1	782	85.6	6.28	1552.19	25	0	1.003	0.514337	100.1	99.9	23	25.46	4.71352e+09	3.00186e+09	4.99583e+09	2.80929e+09	3.78181e+09	4.03881e+09	4.36831e+09	2.75965e+09	3.40396e+09	5.79191e+09	4.19594e+09	4.03516e+09	4.48886e+09	4.22373e+09	2.5708e+09	6.08509e+09	3.48786e+09	4.40173e+09	3.39416e+09	4.0287e+09
High	O60763	General vesicular transport factor p115 OS=Homo sapiens GN=USO1 PE=1 SV=2	0	18.17	6	6	25	6	1	962	107.8	4.91	45.57	6	0	0.478	0.107569	64.7	135.3	47.12	45.2	2.08562e+08	5.61455e+07	2.49268e+08	4.47243e+08	4.25685e+08	2.02079e+08	2.64387e+08	6.23588e+08	2.84126e+08	2.2957e+08	3.14459e+08	2.54831e+08	3.05393e+08	3.22655e+08	1.31307e+08	2.70424e+08	2.13939e+08	6.44687e+08	5.52694e+08	6.61819e+08
Medium	Q14687	Genetic suppressor element 1 OS=Homo sapiens GN=GSE1 PE=1 SV=3	0.029	2.475	1	1	1	1	1	1217	136.1	7.74	2.34	1	0	1.086	0.75421	104.1	95.9	24.16	28.97	3.5681e+07	2.39059e+07	3.70221e+07	4.92303e+07	4.52152e+07	2.95902e+07	5.43094e+07	5.75399e+07	4.70094e+07	3.5715e+07	3.98272e+07	4.57722e+07	3.98362e+07	5.97985e+07		3.67713e+07	64986860	3.90768e+07	5.10024e+07	3.31205e+07
Medium	Q92696	Geranylgeranyl transferase type-2 subunit alpha OS=Homo sapiens GN=RABGGTA PE=1 SV=2	0.02	2.86	4	1	1	1	1	567	65	5.67	2.52	1	0	0.434	0.430561	60.5	139.5	103.2	56.94	2.27314e+07	7.16312e+07	3.31734e+07	1.07126e+07		9.67622e+06	4.58678e+06	6.44191e+06	1.07238e+07	2.91194e+07	9.59846e+06	4.9701e+06	9.66939e+06				6.36619e+06	2.3557e+07	3.82613e+07	2.34094e+07
Medium	O60234	Glia maturation factor gamma OS=Homo sapiens GN=GMFG PE=1 SV=1	0.019	2.965	6	1	2	1	1	142	16.8	5.26	0	1	0	1.705	0.0837657	126.1	73.9	89.19	15.97		6.92815e+06			3.93117e+06	8.16223e+06	4.62359e+06						3.47401e+06	2.59956e+07	2.51442e+07	3.60105e+06	5.17586e+06	3.96008e+06	4.1694e+06
High	P07093	Glia-derived nexin OS=Homo sapiens GN=SERPINE2 PE=1 SV=1	0.008	5.608	6	2	6	2	1	398	44	9.29	10.44	2	0	1.508	0.457543	120.2	79.8	82.33	47.49	3.6617e+07				4.10689e+06	6.59429e+06	3.24783e+06			3.34148e+07		5.80057e+06		2.1605e+07	1.93094e+07	5.27748e+06		1.06137e+07
High	P46926	Glucosamine-6-phosphate isomerase 1 OS=Homo sapiens GN=GNPDA1 PE=1 SV=1	0	16.019	19	3	11	2	1	289	32.6	6.92	30.74	3	0	1.369	0.293754	115.6	84.4	55.13	54.17	5.96405e+06		1.94675e+07	1.40317e+07	4.06469e+06	3.75584e+06	3.64506e+06	7.97989e+06	1.20387e+07	7.11839e+06	1.39273e+07	7.95884e+06	1.15583e+07	4.5088e+06		5.81398e+06	3.07942e+06	4.08417e+06	1.1878e+07	6.72143e+06
High	Q8TDQ7	Glucosamine-6-phosphate isomerase 2 OS=Homo sapiens GN=GNPDA2 PE=1 SV=1	0.007	7.055	15	2	5	1	1	276	31.1	6.95	11.39	2	0	2.462	0.321567	142.2	57.8	81.42	99.13			3.11822e+07	1.01e+07			3.7481e+06		7.31164e+06	6.54812e+06	6.08718e+06	2.00275e+07	7.00248e+06			1.31737e+07	2357129			2.90646e+06
High	P06744	Glucose-6-phosphate isomerase OS=Homo sapiens GN=GPI PE=1 SV=4	0	208.564	59	22	606	22	1	558	63.1	8.32	1662.73	22	0	0.935	0.144549	96.7	103.3	29.29	9.71	3.90181e+09	4.82977e+09	4.58064e+09	4.59006e+09	4.62357e+09	3.39851e+09	4.52865e+09	5.17641e+09	3.69962e+09	4.14731e+09	3.55148e+09	3.56124e+09	3.62021e+09	1.6186e+09	1.2006e+09	4.23225e+09	4.17227e+09	4.09111e+09	4.96388e+09	3.8684e+09	Met-loss+Acetyl [N-Term]
High	P14314	Glucosidase 2 subunit beta OS=Homo sapiens GN=PRKCSH PE=1 SV=2	0	26.144	13	5	47	5	1	528	59.4	4.41	111.58	5	0	1.509	0.301333	120.3	79.7	46.16	55.34	1.53748e+08	7.81741e+07	1.55761e+08	1.0478e+08	2.1209e+08	1.04416e+08	1.48636e+08	5.65733e+07	3.38463e+07	1.43198e+08	1.75609e+08	2.00099e+08	2.15056e+08	2.89127e+08	1.13282e+08	1.4352e+08	1.62918e+08	7.69603e+07	9.84683e+07	2.21248e+07
High	P00367	Glutamate dehydrogenase 1, mitochondrial OS=Homo sapiens GN=GLUD1 PE=1 SV=2	0	109.668	50	21	298	21	1	558	61.4	7.8	746.78	21	0	1.017	0.142168	100.9	99.1	35.26	8.98	1.83015e+09	1.35238e+09	2.23391e+09	2.38089e+09	2.5498e+09	1.4019e+09	2.45578e+09	2.66956e+09	2.3264e+09	2.23656e+09	2.34557e+09	2.40812e+09	2.29357e+09	7.37042e+08	3.60621e+08	2.55068e+09	2099332624	2.03023e+09	2.25469e+09	2.28326e+09
High	P48506	Glutamate--cysteine ligase catalytic subunit OS=Homo sapiens GN=GCLC PE=1 SV=2	0.008	5.623	3	2	5	2	1	637	72.7	6.09	8.14	2	0	0.328	0.0439819	49.4	150.6	77.18	64.15		8.24312e+07	7.7596e+07		3.38956e+07	1.02952e+07	1.79818e+07	4.41639e+07	3.98879e+06	1.69277e+07		2.6817e+07		1.63204e+07	4.02144e+07	4.21144e+07	11426213	1.29659e+08	9.0727e+07	8.17354e+07
High	O94925	Glutaminase kidney isoform, mitochondrial OS=Homo sapiens GN=GLS PE=1 SV=1	0.009	4.899	3	2	3	2	1	669	73.4	7.77	6.01	2	0	0.953	0.978762	97.6	102.4	33.67	45.41	4.18124e+07	2.41691e+07	2.10656e+07	4.26126e+07	1.8457e+07	1.7621e+07	1.55341e+07	2.69269e+07	2.98009e+07	3.68823e+07	2.22396e+07	2.76687e+07	2.07886e+07	1.99539e+07	1.94929e+07		15801034	1.92602e+07	4.27923e+07	2.82694e+07
High	P47897	Glutamine--tRNA ligase OS=Homo sapiens GN=QARS PE=1 SV=1	0	17.575	8	5	15	4	1	775	87.7	7.15	29.3	5	0	1.022	0.626027	101.1	98.9	71.16	48.84	2.82072e+07	3.56344e+07	9.40192e+06	4.61197e+07	1.44384e+07	1.96442e+07	1.54863e+07	5.75907e+07	1.56612e+07	5.91086e+06	9.1054e+06	1.79814e+07	1.06022e+07	1.91619e+07	9.04796e+06	9.98488e+06	1.5324e+07	2.12589e+07	2.73393e+07	8.00475e+06	Met-loss+Acetyl [N-Term]
High	P35754	Glutaredoxin-1 OS=Homo sapiens GN=GLRX PE=1 SV=2	0	28.467	67	5	77	5	1	106	11.8	8.09	143.36	5	0	1.833	0.0458496	129.4	70.6	26.66	33.51	2.57183e+08	1.70126e+08	2.36896e+08	2.11815e+08	1.85243e+08	1.53584e+08	2.70024e+08	2.57137e+08	1.99737e+08	2.75403e+08	2.61835e+08	2.73191e+08	2.65165e+08	1.09846e+08	1.16161e+08	2.10366e+08	172819488	1.11813e+08	1.29265e+08	9.17995e+07	Met-loss+Acetyl [N-Term]
High	O76003	Glutaredoxin-3 OS=Homo sapiens GN=GLRX3 PE=1 SV=2	0.002	10.963	12	2	32	2	1	335	37.4	5.39	104.66	2	0	0.814	0.688114	89.8	110.2	46.11	33.48	1.66257e+07	1.30322e+07	9.58048e+06	1.89726e+07	3.0624e+07	2.95322e+07	1.90382e+07	1.99288e+07	3.23042e+07	4.68094e+07	3.27735e+07	2.22958e+07	1.70768e+07	9.10422e+06	1.63525e+07	2.33763e+07	1.15844e+07	3.24529e+07	2.77266e+07	2.14748e+07	Met-loss+Acetyl [N-Term]
High	Q86SX6	Glutaredoxin-related protein 5, mitochondrial OS=Homo sapiens GN=GLRX5 PE=1 SV=2	0.002	11.485	16	2	34	2	1	157	16.6	6.79	92.69	2	0	0.945	0.654527	97.2	102.8	50.2	61.16	7.24456e+07	4.09302e+07	7.00578e+07	1.14542e+08	7.64584e+07	3.75548e+07	1.12061e+08	9.03276e+07	1.03276e+08	5.60693e+07	8.52937e+07	9.77225e+07	4.79303e+07	7.41786e+06	9.92059e+06	7.66405e+07	145027816	2.75366e+07	9.57385e+07	3.9388e+07
High	Q92947	Glutaryl-CoA dehydrogenase, mitochondrial OS=Homo sapiens GN=GCDH PE=1 SV=1	0	53.227	26	7	70	7	1	438	48.1	8.06	162.83	7	0	0.787	0.00728332	88.1	111.9	36.03	7.03	3.42709e+08	3.32315e+08	5.35271e+08	5.68837e+08	5.1632e+08	2.5073e+08	5.11844e+08	5.35459e+08	4.9609e+08	4.37783e+08	4.13913e+08	4.71342e+08	4.22267e+08	1.38554e+08	9.68261e+07	6.18939e+08	585642904	5.1757e+08	5.40199e+08	5.56022e+08
High	P07203	Glutathione peroxidase 1 OS=Homo sapiens GN=GPX1 PE=1 SV=4	0	22.139	38	7	54	7	1	203	22.1	6.55	94.12	7	0	0.832	0.0431123	90.8	109.2	29.61	11.54	1.88644e+08	3.55345e+08	3.43918e+08	2.81179e+08	3.03063e+08	1.0323e+08	2.31633e+08	2.54625e+08	2.70127e+08	4.35861e+08	2.90521e+08	3.20552e+08	2.82213e+08	2.43368e+08	1.73389e+08	3.61443e+08	2.62893e+08	3.30156e+08	3.43671e+08	3.37964e+08
High	P22352	Glutathione peroxidase 3 OS=Homo sapiens GN=GPX3 PE=1 SV=2	0	28.408	32	6	114	6	1	226	25.5	8.13	234.2	6	0	1.165	0.134852	107.6	92.4	49.31	42.21	5.1306e+08	2.19435e+08	5.22538e+08	1.22121e+08	2.34227e+08	3.39557e+08	1.3159e+08	1.66281e+08	2.34599e+08	6.11547e+08	3.78014e+08	3.38281e+08	4.2226e+08	1.91882e+08	2.17537e+08	3.13872e+08	1.08357e+08	2.48201e+08	1.29915e+08	2.01339e+08
High	P00390	Glutathione reductase, mitochondrial OS=Homo sapiens GN=GSR PE=1 SV=2	0	25.526	22	6	33	6	1	522	56.2	8.5	72.24	6	0	1.076	0.312546	103.7	96.3	30.02	49.64	1.27017e+08	1.11971e+08	1.04131e+08	9.12637e+07	9.07829e+07	9.4911e+07	9.40025e+07	1.06942e+08	9.76293e+07	1.08726e+08	1.01326e+08	1.27303e+08	6.32907e+07	5.42234e+07	2.1185e+07	9.07132e+07	100948763	2.63547e+07	9.71803e+07	3.94686e+07
High	Q9Y2Q3	Glutathione S-transferase kappa 1 OS=Homo sapiens GN=GSTK1 PE=1 SV=3	0	54.577	54	9	156	9	1	226	25.5	8.41	389.65	9	0	1.201	0.458062	109.1	90.9	38.51	39.79	7.93022e+08	1.59474e+08	7.3621e+08	8.15104e+08	7.93539e+08	5.1415e+08	7.43452e+08	8.72186e+08	7.83635e+08	5.99401e+08	6.76173e+08	6.8177e+08	6.48624e+08	3.09407e+08	1.253e+08	9.01742e+08	1065988373	4.31264e+08	5.676e+08	4.99695e+08
High	P28161	Glutathione S-transferase Mu 2 OS=Homo sapiens GN=GSTM2 PE=1 SV=2	0	40.413	57	10	83	6	1	218	25.7	6.37	217.79	10	2	1.205	0.27158	109.3	90.7	31.33	58.02	2.55736e+08	2.16777e+08	2.39527e+08	1.98181e+08	1.80057e+08	1.46836e+08	1.29924e+08	1.53125e+08	1.97951e+08	1.26597e+08	1.57713e+08	2.34325e+08	1.59335e+08	1.74334e+08	3.93722e+07	1.44669e+08	1.72827e+08	7.37828e+07	2.02732e+08	2.76562e+07
High	P21266	Glutathione S-transferase Mu 3 OS=Homo sapiens GN=GSTM3 PE=1 SV=3	0	60.221	60	12	133	11	1	225	26.5	5.54	336.56	12	1	1.402	0.0687547	116.7	83.3	35.11	30.42	6.14248e+08	8.27139e+08	4.22475e+08	4.65938e+08	3.79824e+08	4.04942e+08	2.64799e+08	4.62176e+08	7.34739e+08	6.56739e+08	4.50387e+08	5.987e+08	4.18124e+08	3.13658e+08	2.41208e+08	1.7856e+08	448795525	3.68327e+08	3.06395e+08	3.21245e+08	Met-loss+Acetyl [N-Term]
High	P78417	Glutathione S-transferase omega-1 OS=Homo sapiens GN=GSTO1 PE=1 SV=2	0	33.959	38	10	104	10	1	241	27.5	6.6	241.89	10	0	1.04	0.383062	102	98	37.03	53.6	1.27716e+09	2.03946e+09	1.81989e+09	7.88822e+08	1.03448e+09	2.05694e+09	7.6909e+08	9.02574e+08	1.19654e+09	2.12547e+09	1.35445e+09	1.1272e+09	1.35499e+09	2.44869e+09	1.21373e+09	5.89935e+08	5.17329e+08	1.99622e+09	1.22773e+09	1.5359e+09
High	P09211	Glutathione S-transferase P OS=Homo sapiens GN=GSTP1 PE=1 SV=2	0	80.665	62	10	165	10	1	210	23.3	5.64	403.09	10	0	1.058	0.829018	102.8	97.2	17.7	24.14	8.32849e+08	8.40641e+08	1.01022e+09	9.28682e+08	7.56793e+08	8.64895e+08	7.50422e+08	6.5457e+08	9.05897e+08	1.04431e+09	7.40222e+08	7.87939e+08	7.75993e+08	8.49486e+08	4.51306e+08	9.84173e+08	787090710	7.46086e+08	9.59878e+08	5.07462e+08
High	P30711	Glutathione S-transferase theta-1 OS=Homo sapiens GN=GSTT1 PE=1 SV=4	0	33.17	29	6	29	6	1	240	27.3	7.49	73.94	6	0	0.826	0.0512418	90.5	109.5	64.21	47.27	1.33391e+08	1.28926e+08	1.07524e+07	1.01984e+08	2.1038e+08	1.43471e+08	1.44581e+08	8.15941e+07	2.13262e+07	1.3381e+08	1.60206e+08	2.46547e+08	1.03298e+08	1.66331e+07	2.02018e+07	2.29103e+08	2.9305e+08	1.56091e+08	1.18705e+08	8.77792e+07
High	P48637	Glutathione synthetase OS=Homo sapiens GN=GSS PE=1 SV=1	0	21.921	14	5	41	5	1	474	52.4	5.92	97.39	5	0	1.059	0.460042	102.9	97.1	27.9	61.7	1.83523e+08	2.93783e+08	2.4818e+08	2.01146e+08	2.06323e+08	1.52335e+08	6.85707e+07	2.01857e+08	1.92727e+08	2.52399e+08	1.91031e+08	2.0529e+08	2.06175e+08	2.10953e+08	1.11756e+08	5.72707e+07	6.62542e+07	2.61048e+08	1.90532e+08	2.82301e+08
High	P04406	Glyceraldehyde-3-phosphate dehydrogenase OS=Homo sapiens GN=GAPDH PE=1 SV=3	0	364.381	82	26	2117	26	1	335	36	8.46	6292.39	26	0	1.148	0.48715	106.9	93.1	22.51	14.31	3.30643e+10	1.99721e+10	3.54404e+10	2.813e+10	3.03657e+10	3.57096e+10	2.8632e+10	2.97042e+10	2.25855e+10	3.79493e+10	2.55349e+10	2.46798e+10	2.63417e+10	2.00564e+10	1.70509e+10	2.99783e+10	2.8782e+10	2.4511e+10	2.28554e+10	2.16644e+10
Medium	Q53EU6	Glycerol-3-phosphate acyltransferase 3 OS=Homo sapiens GN=GPAT3 PE=1 SV=2	0.016	3.689	3	1	1	1	1	434	48.7	8.87	2.53	1	0	0.727	0.240717	84.2	115.8	40.12	38.83			5.51893e+06	3.31723e+06	4.59118e+06	1.90199e+06	3.4812e+06		2.11031e+06							6.57297e+06	4676454	6.90991e+06	4.43328e+06	2.13356e+06
High	P21695	Glycerol-3-phosphate dehydrogenase [NAD(+)], cytoplasmic OS=Homo sapiens GN=GPD1 PE=1 SV=4	0.003	10.048	10	3	20	3	1	349	37.5	6.18	31.58	3	0	0.487	0.13248	65.5	134.5	76.47	25.51	1.12068e+07	4.60356e+07	6.643e+07	1.89248e+07	1.58232e+07	8.11614e+06	1.51338e+07	4.92482e+07	6.67623e+06		9.27644e+06	4.54459e+07	1.15153e+07		3.07933e+07		39031030		2.71007e+07
High	Q8N335	Glycerol-3-phosphate dehydrogenase 1-like protein OS=Homo sapiens GN=GPD1L PE=1 SV=1	0	54.51	35	12	83	12	1	351	38.4	7.02	161.33	12	0	0.942	0.105204	97	103	32.62	22.61	7.68837e+08	1.07144e+09	7.60299e+08	9.40747e+08	6.60036e+08	2.80181e+08	6.41814e+08	7.49376e+08	5.41067e+08	6.30112e+08	7.23222e+08	7.34047e+08	7.45457e+08	9.10185e+08	2.03933e+08	1.15903e+09	779360764	6.8223e+08	8.75593e+08	7.21899e+08
High	P43304	Glycerol-3-phosphate dehydrogenase, mitochondrial OS=Homo sapiens GN=GPD2 PE=1 SV=3	0.002	11.102	7	4	7	4	1	727	80.8	7.69	8.66	4	0	0.944	0.722146	97.1	102.9	37.63	61.4			1.59307e+06	2.81091e+06	3.97443e+06		2.34168e+06		3.232e+06	1.44689e+06	4.32713e+06		4.07299e+06			3.19391e+06	6.1765e+06		1.72086e+06
High	A6NDG6	Glycerol-3-phosphate phosphatase OS=Homo sapiens GN=PGP PE=1 SV=1	0	19.401	26	6	35	6	1	321	34	6.14	84.55	6	0	1.085	0.757505	104.1	95.9	46.75	46.16	1.29493e+08	2.34758e+08	1.03805e+08	1.91756e+08	1.7428e+08	4.41717e+07	9.01727e+07	1.3374e+08	1.70168e+08	1.52326e+08	1.15832e+08	1.5366e+08	1.17776e+08	3.19919e+07	3.37515e+07	6.40388e+07	84641610	2.08352e+08	1.69546e+08	1.19343e+08	Met-loss+Acetyl [N-Term]
High	P23434	Glycine cleavage system H protein, mitochondrial OS=Homo sapiens GN=GCSH PE=1 SV=2	0.001	12.189	33	2	6	2	1	173	18.9	4.88	23.09	2	0	0.594	0.41505	74.6	125.4	60.43	76.65			1.60086e+07	3.49976e+06			8.9528e+06	8.20325e+06		8.10485e+06	2.8041e+06	8.85318e+06	2.59956e+06			1.37177e+07	2.60739e+07	3.82894e+06
High	P41250	Glycine--tRNA ligase OS=Homo sapiens GN=GARS PE=1 SV=3	0	25.326	13	6	24	6	1	739	83.1	7.03	60.18	6	0	0.868	0.858183	92.9	107.1	30.74	42.93	6.30743e+07	2.407e+07	7.60612e+07	5.03345e+07	6.72857e+07	3.52384e+07	4.96158e+07	5.99624e+07	5.34217e+07	7.19686e+07	6.35981e+07	4.95426e+07	4.35577e+07	6.62801e+07	2.25936e+07	7.77521e+07	2.80384e+07	6.15742e+07	3.57337e+07	8.2862e+07
High	P13807	Glycogen [starch] synthase, muscle OS=Homo sapiens GN=GYS1 PE=1 SV=2	0	137.624	45	21	263	21	1	737	83.7	6.18	690.3	21	0	1.766	0.248078	127.7	72.3	42.88	47.25	2.52871e+09	1.09174e+09	1.75632e+09	1.33854e+09	2.2149e+09	1.02407e+09	1.43024e+09	2.23408e+09	1.51837e+09	1.85939e+09	1.30409e+09	1.39808e+09	1.31334e+09	4.08617e+08	3.0159e+08	1.78697e+09	1205053621	6.49539e+08	6.73822e+08	7.91742e+08
High	P35573	Glycogen debranching enzyme OS=Homo sapiens GN=AGL PE=1 SV=3	0	212.783	41	45	378	45	1	1532	174.7	6.76	863.18	45	0	1.236	0.936593	110.6	89.4	41.65	24.53	1.96017e+09	1.44212e+09	1.33374e+09	2.07508e+09	1.62902e+09	7.85292e+08	1.56643e+09	1.82981e+09	1.46301e+09	1.19897e+09	1.09019e+09	1.56009e+09	1.11845e+09	3.54274e+08	1.69687e+08	1.58015e+09	1166367178	9.94143e+08	8.27333e+08	1.28531e+09
High	P11216	Glycogen phosphorylase, brain form OS=Homo sapiens GN=PYGB PE=1 SV=5	0	365.382	65	52	1246	38	1	843	96.6	6.86	2900.59	52	19	0.993	0.765708	99.7	100.3	36.68	20.89	1.11448e+10	1.05781e+10	1.16851e+10	1.00144e+10	1.03533e+10	5.4202e+09	8.88804e+09	8.87241e+09	6.89896e+09	1.42482e+10	6.98526e+09	8.59876e+09	7.00128e+09	4.21693e+09	2.19436e+09	9.9026e+09	5.65939e+09	9.59187e+09	8.93071e+09	7.57857e+09
High	P06737	Glycogen phosphorylase, liver form OS=Homo sapiens GN=PYGL PE=1 SV=4	0	71.539	16	12	210	2	1	847	97.1	7.17	389.28	12	0	13.562	0.114928	186.3	13.7	40.9	121.97	2.90775e+07		4.05749e+07	2.65113e+07	1.69895e+07	1.51107e+07	3.63937e+06	2.745e+07	2.32731e+07	2.19328e+07	2.09536e+07	2.31803e+07				1.57561e+06	1.70917e+06		1.33697e+07
High	P11217	Glycogen phosphorylase, muscle form OS=Homo sapiens GN=PYGM PE=1 SV=6	0	234.661	58	43	504	28	1	842	97	7.03	1113.01	43	1	0.977	0.835686	98.9	101.1	44.07	35.55	2.22551e+09	2.4864e+09	1.57528e+09	2.70559e+09	2.18754e+09	1.34618e+09	9.16157e+08	1.19288e+09	1.82905e+09	9.65276e+08	1.21717e+09	1.25532e+09	1.37825e+09	9.63881e+08	3.078e+08	1.37746e+09	1.89975e+09	1.19243e+09	2.13161e+09	8.29953e+08	Met-loss+Acetyl [N-Term]
High	P46976	Glycogenin-1 OS=Homo sapiens GN=GYG1 PE=1 SV=4	0	26.226	23	6	70	6	1	350	39.4	5.53	164.24	6	0	1.071	0.667706	103.4	96.6	30.25	26.38	8.82789e+08	5.87856e+08	6.69425e+08	5.18448e+08	6.93225e+08	4.04449e+08	6.36432e+08	5.77935e+08	5.47679e+08	5.03537e+08	4.67494e+08	5.05604e+08	5.11418e+08	2.59868e+08	2.41641e+08	4.84184e+08	4.22428e+08	3.31349e+08	5.31073e+08	6.77675e+08	Met-loss+Acetyl [N-Term]
High	Q9HC38	Glyoxalase domain-containing protein 4 OS=Homo sapiens GN=GLOD4 PE=1 SV=1	0.005	9.157	13	3	14	3	1	313	34.8	5.6	25.35	3	0	1.174	0.590183	108	92	45.99	34.26	9.04878e+06	5.8557e+06	3.267e+07	3.15289e+07	4.56474e+07	4.02323e+07	2.0771e+07	4.14832e+07	3.31687e+07	4.45962e+07	1.54424e+07	2.1391e+07	2.07533e+07	2.94693e+07	1.85984e+07	2.51051e+07	21459795	4.35226e+07	3.03046e+07	1.95993e+07
High	Q9UBQ7	Glyoxylate reductase/hydroxypyruvate reductase OS=Homo sapiens GN=GRHPR PE=1 SV=1	0	44.385	45	9	116	9	1	328	35.6	7.39	343.77	9	0	1.121	0.888235	105.7	94.3	40.52	35.21	2.96174e+08	2.26755e+08	2.60054e+08	4.71196e+08	4.14744e+08	1.70903e+08	2.48644e+08	4.25004e+08	3.67584e+08	2.46313e+08	3.70418e+08	4.95446e+08	4.0016e+08	1.4827e+08	7.50338e+07	2.64187e+08	452021853	2.09371e+08	2.72014e+08	2.12407e+08
High	P35052	Glypican-1 OS=Homo sapiens GN=GPC1 PE=1 SV=2	0.005	8.584	9	3	3	3	1	558	61.6	7.3	7.37	3	0	0.979	0.854321	98.9	101.1	83.16	18.42	1.18095e+07		1.99826e+07	4.64595e+07	1.61938e+07	4.03662e+06	4.66076e+07	3.09304e+07		1.88747e+07		2.55561e+07		9.50623e+07		1.78724e+07	25979990		2.30924e+07
High	Q9Y625	Glypican-6 OS=Homo sapiens GN=GPC6 PE=1 SV=1	0.004	7.768	5	2	2	2	1	555	62.7	5.41	5.9	2	0	1.418	0.161068	117.3	82.7	209.9	24.86					1.96425e+06	1.66372e+06	2.65687e+06	1.82343e+06	1.13618e+06	1.97432e+06	1.62217e+06	685984		4.10589e+07	4.45903e+06	1.59421e+06		1.11759e+06
High	Q92896	Golgi apparatus protein 1 OS=Homo sapiens GN=GLG1 PE=1 SV=2	0.008	5.894	2	2	10	2	1	1179	134.5	6.9	11.52	2	0	0.941	0.785229	97	103	45.62	47.96	7.34496e+07	8.39642e+07	2.95159e+07	7.52743e+07	5.1008e+07	1.43269e+07	4.028e+07	4.58991e+07	6.46573e+07	3.31873e+07	7.06427e+07	5.56293e+07	1.45869e+07	3.59957e+07		1.97619e+07	40427556	5.141e+07	8.68737e+07	6.47481e+07
Medium	Q9H8Y8	Golgi reassembly-stacking protein 2 OS=Homo sapiens GN=GORASP2 PE=1 SV=3	0.015	3.849	4	1	3	1	1	452	47.1	4.82	6.89	1	0	1.585	0.703715	122.6	77.4	94.13	91.05	1.23238e+08		1.66266e+07	2.38767e+07		3.44341e+07	1.33004e+06	2.45955e+07	1.36037e+07		2.40013e+07	2.4887e+07	1.84035e+07	5.03022e+07	4.205e+07	7.13657e+06			3.29347e+07
High	Q9H4G4	Golgi-associated plant pathogenesis-related protein 1 OS=Homo sapiens GN=GLIPR2 PE=1 SV=3	0.005	8.319	17	2	9	2	1	154	17.2	9.41	21.65	2	0	1.54	0.157089	121.3	78.7	57.5	50.78	4.49637e+07		4.09676e+07	4.41529e+07			1.76559e+07	2.03304e+07	2.43989e+07			1.8524e+07		6.6521e+07	9.27388e+06	2.28417e+07	15841652	3.04802e+07	5.81473e+06	1.55625e+07
Medium	Q96S52	GPI transamidase component PIG-S OS=Homo sapiens GN=PIGS PE=1 SV=3	0.018	2.991	2	1	2	1	1	555	61.6	6.49	4.35	1	0	0.915	0.900738	95.5	104.5	33.14	25.52			6.31311e+06		8.39416e+06		5.20365e+06	7.44184e+06			2.83666e+06	4.60635e+06	4.80926e+06			6.62031e+06	7.07098e+06	4.89058e+06	4.00872e+06
Medium	Q86YR5	G-protein-signaling modulator 1 OS=Homo sapiens GN=GPSM1 PE=1 SV=2	0.018	3.016	1	1	1	1	1	675	74.5	6.54	2.22	1	0	0.657	0.713734	79.3	120.7	190.9	57.5	9.10973e+06	1.20985e+08	8.6241e+06	1.45003e+07	8.4019e+06		7.30793e+06	6.46142e+06	4.67984e+06	5.11027e+06	6.12503e+06	5.17865e+06		9.70052e+06		5.1744e+06	5893655	1.1933e+07	1.819e+07	2.12201e+07
High	Q12849	G-rich sequence factor 1 OS=Homo sapiens GN=GRSF1 PE=1 SV=3	0.008	5.457	8	2	2	2	1	480	53.1	6.19	1.96	2	0	1.227	0.959241	110.2	89.8	49.41	49.13				7.10359e+06	4.37758e+06			9.74083e+06	6.75205e+06	1.7271e+06		1.06641e+07					3926665			8.10763e+06
High	Q9H3K2	Growth hormone-inducible transmembrane protein OS=Homo sapiens GN=GHITM PE=1 SV=2	0.004	9.393	9	3	12	3	1	345	37.2	9.94	21.77	3	0	0.924	0.569544	96	104	71.45	46.19	1.2786e+08	2.66886e+07	6.36396e+07	6.61582e+07	6.27395e+07		9.38054e+07	4.57638e+07	8.20875e+07	8.10263e+07	6.42887e+07	5.63495e+07	8.9124e+07	2.49111e+08	2.54215e+08	1.06531e+08	91692246	6.84765e+07		2.83708e+07
Medium	Q9HAV7	GrpE protein homolog 1, mitochondrial OS=Homo sapiens GN=GRPEL1 PE=1 SV=2	0.013	4.05	5	1	11	1	1	217	24.3	8.12	31.7	1	0	0.47	0.485573	64	136	83.07	53.52				1.46138e+07		4.57945e+06				3.24704e+06									1.45063e+07	6.54118e+06
High	Q9UIJ7	GTP:AMP phosphotransferase AK3, mitochondrial OS=Homo sapiens GN=AK3 PE=1 SV=4	0	72.3	66	13	270	13	1	227	25.6	9.16	614.39	13	0	0.888	0.16036	94.1	105.9	40.41	30.07	1.89607e+09	3.0947e+09	1.93661e+09	3.09426e+09	2.0869e+09	1.18619e+09	2.05326e+09	1.99309e+09	2.10901e+09	2.88578e+09	1.64509e+09	2.42362e+09	1.67413e+09	6.84019e+08	3.72189e+08	2.24346e+09	2198533451	1.49038e+09	3.46051e+09	2.74182e+09
Medium	Q8WWP7	GTPase IMAP family member 1 OS=Homo sapiens GN=GIMAP1 PE=1 SV=1	0.015	3.994	7	1	4	1	1	306	34.3	8.87	7.34	1	0	1.079	0.840888	103.8	96.2	53.24	40.35	8.10877e+06	9.39801e+06	1.51625e+07	4.59955e+06	5.25588e+06	6.70125e+06	1.96715e+06	1.08463e+07	5.76906e+06	1.49821e+07	7.34288e+06	7.36194e+06	7.35114e+06	6.47775e+06	907292	3.34308e+06	4294258	9.72117e+06	6.80525e+06	7.43614e+06
High	P62826	GTP-binding nuclear protein Ran OS=Homo sapiens GN=RAN PE=1 SV=3	0	21.106	32	6	69	6	1	216	24.4	7.49	155.61	6	0	1.191	0.738673	108.7	91.3	32.7	28.76	2.94589e+08	1.35501e+08	3.28403e+08	2.10649e+08	3.67979e+08	3.14988e+08	3.86525e+08	3.12408e+08	2.65755e+08	2.02276e+08	2.41861e+08	2.37809e+08	2.5116e+08	5.03574e+08	4.59162e+08	4.11902e+08	247271488	2.1997e+08	2.99157e+08	2.211e+08	Met-loss+Acetyl [N-Term]
High	Q9NR31	GTP-binding protein SAR1a OS=Homo sapiens GN=SAR1A PE=1 SV=1	0	19.15	35	5	22	2	1	198	22.4	6.68	48.46	5	3	1.4	0.170442	116.7	83.3	32.5	31.78	6.70177e+07	4.18233e+07	5.40935e+07	6.21134e+07	7.1357e+07	4.78889e+07	4.58629e+07	6.11558e+07	4.98283e+07	5.46131e+07	2.49179e+07	5.35205e+07	5.14968e+07	1.09475e+08	7.45062e+07	6.17368e+07	35664190	3.8632e+07	5.80116e+07	2.97541e+07
High	Q9Y6B6	GTP-binding protein SAR1b OS=Homo sapiens GN=SAR1B PE=1 SV=1	0.001	13.682	19	4	13	1	1	198	22.4	6.11	24.56	4	0	0.877	0.341934	93.5	106.5	25.09	8.48			9.90439e+07			6.98769e+07		1.16688e+08	5.82028e+07	7.26111e+07	7.33541e+07	7.34744e+07	6.91187e+07	5.7336e+07		7.79416e+07				8.7881e+07
High	P04899	Guanine nucleotide-binding protein G(i) subunit alpha-2 OS=Homo sapiens GN=GNAI2 PE=1 SV=3	0	41.665	41	11	52	9	1	355	40.4	5.54	130.74	11	2	1.367	0.261572	115.5	84.5	37.84	59.56	3.22191e+08	2.70067e+08	3.77985e+08	1.47399e+08	3.43911e+08	6.53891e+08	4.18363e+08	1.49611e+08	4.11676e+08	2.97308e+08	3.05702e+08	3.70892e+08	3.74598e+08	5.74226e+08	2.8333e+08	2.51521e+08	4.15466e+08	1.50029e+08	3.85397e+08	6.25124e+07
High	Q9UBI6	Guanine nucleotide-binding protein G(I)/G(S)/G(O) subunit gamma-12 OS=Homo sapiens GN=GNG12 PE=1 SV=3	0.001	12.347	38	2	20	2	1	72	8	8.97	66.25	2	0	1.106	0.537928	105	95	56.17	52.45	4.6951e+07	1.59014e+07	4.49316e+07	2.5938e+07	9.14542e+07	3.0088e+07	9.90419e+07	1.64438e+07	7.14433e+07	2.93497e+07	4.08886e+07	6.0725e+07	7.86817e+07	5.61965e+07	1.80739e+07	9.10409e+07	8.11834e+07	3.1987e+07	4.06156e+07	3.02869e+07
High	P62873	Guanine nucleotide-binding protein G(I)/G(S)/G(T) subunit beta-1 OS=Homo sapiens GN=GNB1 PE=1 SV=3	0	30.725	29	7	59	3	1	340	37.4	6	155.67	7	0	1.157	0.810176	107.3	92.7	50.07	35.25	6.19724e+07	1.75752e+07	5.88563e+07	3.69109e+07	4.67334e+07	1.06295e+08	4.2987e+07	2.38693e+07	4.31662e+07	4.32031e+07	5.82089e+07	5.4913e+07	5.76505e+07	3.27499e+07	7.50558e+06	5.39789e+07	37340844	5.25927e+07	3.55945e+07	1.97686e+07	Met-loss+Acetyl [N-Term]
High	P62879	Guanine nucleotide-binding protein G(I)/G(S)/G(T) subunit beta-2 OS=Homo sapiens GN=GNB2 PE=1 SV=3	0	42.141	37	9	70	5	1	340	37.3	6	189.83	9	4	3.229	0.107288	152.7	47.3	33.32	86.9	5.83583e+08	7.15755e+08	6.55221e+08	3.10666e+08	3.537e+08	5.89761e+08	3.77221e+08	3.48203e+08	8.0956e+08	6.3628e+08	7.32981e+08	8.15911e+08	6.7842e+08	6.53594e+08	2.48596e+08	7.70026e+08	373978131	1.73077e+08	1.97068e+08	7.15365e+07	Met-loss+Acetyl [N-Term]
High	P09471	Guanine nucleotide-binding protein G(o) subunit alpha OS=Homo sapiens GN=GNAO1 PE=1 SV=4	0.001	12.999	11	3	25	1	1	354	40	5.53	70.39	3	0	1.551	0.112849	121.6	78.4	59.23	36.63	2.29733e+07		4.38654e+07	1.30864e+07		8.92194e+07	1.58315e+07	2.5986e+07	2.97337e+07		6.93946e+07	3.85025e+07	5.50518e+07	4.30606e+07	1.98003e+07	2.6621e+07	17869508		3.09731e+07	1.31305e+07
High	Q5JWF2	Guanine nucleotide-binding protein G(s) subunit alpha isoforms XLas OS=Homo sapiens GN=GNAS PE=1 SV=2	0	33.077	10	8	51	7	1	1037	111	5.03	79.71	8	0	0.984	0.492482	99.2	100.8	33	40.55	9.66233e+07	1.2401e+08	9.89297e+07	1.19756e+08	1.01825e+08	1.3863e+08	1.39314e+08	9.26397e+07	1.62186e+08	1.16014e+08	9.90792e+07	1.23808e+08	1.09821e+08	2.55459e+08	9.49604e+07	1.38217e+08	1.17902e+08	9.77212e+07	1.55112e+08	4.00877e+07
High	P29992	Guanine nucleotide-binding protein subunit alpha-11 OS=Homo sapiens GN=GNA11 PE=1 SV=2	0	20.985	10	4	25	3	1	359	42.1	5.69	76.06	4	0	0.951	0.660662	97.5	102.5	35.49	14.92	2.83309e+07	1.38499e+07	2.52263e+07	3.3765e+07	2.42903e+07	2.5631e+07	2.65902e+07	3.11059e+07	3.31754e+07	2.78583e+07	2.13378e+07	2.86415e+07	2.53172e+07	4.93474e+07	5.73261e+07	2.82332e+07	3.0014e+07	2.92831e+07	2.95244e+07	2.02221e+07
High	Q9H0R4	Haloacid dehalogenase-like hydrolase domain-containing protein 2 OS=Homo sapiens GN=HDHD2 PE=1 SV=1	0.002	11.516	19	4	22	4	1	259	28.5	6.24	56.07	4	0	0.882	0.989353	93.7	106.3	65.07	70.51	2.81701e+07	9.46877e+07	3.44575e+07	4.41803e+07	5.62022e+07	1.95606e+07	1.73692e+07	4.57449e+07	9.51263e+06	4.6472e+07	5.80915e+07	4.63158e+07	3.48841e+07	1.15438e+07	1.03969e+06	6.99848e+06	13569666	3.95516e+07	6.65154e+07	5.01159e+07
Medium	Q9BSH5	Haloacid dehalogenase-like hydrolase domain-containing protein 3 OS=Homo sapiens GN=HDHD3 PE=1 SV=1	0.012	4.178	6	1	4	1	1	251	28	6.71	14.44	1	0	0.874	0.392383	93.3	106.7	36.89	43.16		1.78235e+07	4.63536e+07	2.20393e+07	2.822e+07	2.86669e+07	2.14358e+07	4.78824e+07		2.94969e+07	2.9028e+07	3.12676e+07	3.97747e+07	1.18558e+07		1.60621e+07	33001160	5.50943e+07	3.22217e+07	5.36349e+07
High	P00738	Haptoglobin OS=Homo sapiens GN=HP PE=1 SV=1	0	140.102	59	20	317	20	1	406	45.2	6.58	819.63	20	0	1.405	0.241465	116.9	83.1	56.38	76.97	2.46049e+09	3.86145e+09	6.82986e+09	3.14325e+09	2.27717e+09	8.31843e+09	1.91816e+09	2.22488e+09	2.00306e+09	4.83332e+09	2.90532e+09	7.40692e+09	3.26536e+09	8.92472e+09	7.64374e+09	4.31207e+09	629268154	6.16885e+09	1.32282e+09	2.32333e+09
High	O00165	HCLS1-associated protein X-1 OS=Homo sapiens GN=HAX1 PE=1 SV=2	0.004	9.679	15	3	14	3	1	279	31.6	4.92	6.23	3	0	0.815	0.631823	89.8	110.2	149.24	56.56	1.01096e+07	1.18112e+08	7.31278e+06	5.66555e+06	3.0069e+07	2.64542e+06	8.27401e+06	8.50252e+06	4.38838e+06	2.03275e+07	2.90574e+07	5.85365e+06	2.00963e+06	6.80677e+07	523695	952278	1.21317e+07	1.01465e+07	8.32769e+06	1.48626e+07	Met-loss+Acetyl [N-Term]
Medium	Q7Z4H3	HD domain-containing protein 2 OS=Homo sapiens GN=HDDC2 PE=1 SV=1	0.015	3.817	7	1	4	1	1	204	23.4	5.49	12.23	1	0	0.757	0.954419	86.2	113.8	53.24	62.84		2.23269e+07	5.84387e+06	1.47795e+07	1.33095e+07		5.17918e+06	1.90256e+07	1.30309e+07				4.92457e+06				3863072	1.98554e+07	1.73895e+07		Met-loss+Acetyl [N-Term]
High	O43301	Heat shock 70 kDa protein 12A OS=Homo sapiens GN=HSPA12A PE=1 SV=2	0.008	5.97	4	2	2	2	1	675	74.9	6.77	0	2	0	1.777	0.130508	128	72	49.39	47.56	3.36415e+08	3.56571e+08	1.42978e+08	1.25659e+08	1.51629e+08	2.63213e+08	1.64253e+08	9.5088e+07	1.84528e+08	3.90804e+08	1.8538e+08	3.14571e+08	1.84947e+08	1.35034e+08	5.73413e+07	1.03845e+08	95195304	2.46725e+08	9.7713e+07	1.30674e+08
Medium	Q96MM6	Heat shock 70 kDa protein 12B OS=Homo sapiens GN=HSPA12B PE=1 SV=2	0.015	3.956	3	2	6	2	1	686	75.6	8.53	0	2	0	1.024	0.984389	101.2	98.8	23.03	66.53			5.44406e+06	6.17813e+06	3.81139e+06				5.06054e+06	6.732e+06		6.85911e+06	7.54678e+06	4.24206e+06			3.39955e+06		9.43945e+06
High	P0DMV9	Heat shock 70 kDa protein 1B OS=Homo sapiens GN=HSPA1B PE=1 SV=1	0	254.757	69	29	854	19	1	641	70	5.66	2375.38	29	14	0.902	0.232532	94.8	105.2	22.96	19.47	6.92001e+09	7.17801e+09	7.93858e+09	8.58414e+09	8.91636e+09	6.20599e+09	7.15442e+09	8.35857e+09	6.86673e+09	7.18232e+09	7.62707e+09	8.74129e+09	7.62144e+09	3.53674e+09	3.56361e+09	7.07118e+09	6.09126e+09	9.40998e+09	9.85058e+09	7.96327e+09
High	P34932	Heat shock 70 kDa protein 4 OS=Homo sapiens GN=HSPA4 PE=1 SV=4	0	40.73	15	9	67	9	1	840	94.3	5.19	169.31	9	0	0.809	0.33151	89.5	110.5	34.74	36.39	1.33237e+08	5.0877e+07	1.79422e+08	1.36509e+08	2.06175e+08	1.47573e+08	1.13026e+08	1.39035e+08	1.03289e+08	2.29291e+08	1.6231e+08	2.03284e+08	1.37346e+08	1.37899e+08	6.25355e+07	1.2216e+08	1.0193e+08	2.33667e+08	1.7041e+08	2.41671e+08
High	P11142	Heat shock cognate 71 kDa protein OS=Homo sapiens GN=HSPA8 PE=1 SV=1	0	245.14	61	28	1052	19	1	646	70.9	5.52	2821.41	28	8	0.987	0.522277	99.3	100.7	19.82	13.81	6.22289e+09	4.55456e+09	6.9321e+09	6.46821e+09	7.65951e+09	5.68451e+09	6.52302e+09	6.61385e+09	6.45964e+09	6.20732e+09	6.09651e+09	7.24215e+09	6.39004e+09	4.85853e+09	2.81193e+09	5.70055e+09	5.24806e+09	7.50139e+09	6.47367e+09	6.60729e+09
High	Q92598	Heat shock protein 105 kDa OS=Homo sapiens GN=HSPH1 PE=1 SV=1	0.008	6.436	3	2	4	2	1	858	96.8	5.39	10.37	2	0	2.617	0.323474	144.7	55.3	97.21	90.71	6.91787e+08	9.12531e+07	5.50122e+08	7.24632e+07	3.47985e+08	1.52677e+09	2.11006e+08	6.12863e+06	1.85896e+08	3.6758e+08	1.13891e+09	3.49968e+08	1.01303e+09	1.79062e+08	1.63655e+08	2.83439e+08	28733331		6.23955e+07	3.84819e+08
High	Q12931	Heat shock protein 75 kDa, mitochondrial OS=Homo sapiens GN=TRAP1 PE=1 SV=3	0	117.939	45	22	187	21	1	704	80.1	8.21	505.13	22	0	0.421	0.0770196	59.3	140.7	52.98	56.77	4.17315e+08	1.19985e+09	7.96483e+08	6.85749e+08	4.46752e+08	2.21575e+08	3.23918e+08	6.34967e+08	5.53385e+08	6.26684e+08	3.79057e+08	5.62247e+08	3.4521e+08	2.27622e+08	1.55492e+08	4.32985e+08	4.59419e+08	1.35528e+09	1.06062e+09	1.76426e+09
High	P04792	Heat shock protein beta-1 OS=Homo sapiens GN=HSPB1 PE=1 SV=2	0	172.892	87	19	1244	19	1	205	22.8	6.4	3566.82	19	0	0.84	0.380266	91.3	108.7	20.29	26.06	1.65039e+10	1.6489e+10	1.47227e+10	1.6095e+10	2.04805e+10	1.08256e+10	1.95809e+10	1.76888e+10	1.34854e+10	1.46306e+10	1.10351e+10	1.77048e+10	1.23749e+10	1.10644e+10	1.35924e+10	1.66076e+10	1.04131e+10	1.75251e+10	2.15e+10	2.15406e+10
High	Q16082	Heat shock protein beta-2 OS=Homo sapiens GN=HSPB2 PE=1 SV=2	0	32.746	54	6	148	6	1	182	20.2	5.17	498.39	6	0	0.865	0.816598	92.8	107.2	35.83	44.58	9.8761e+08	4.94273e+08	7.70674e+08	7.38787e+08	1.37324e+09	6.24827e+08	7.78076e+08	6.77445e+08	9.41449e+08	9.46746e+08	8.42386e+08	7.05661e+08	8.61544e+08	3.17094e+08	2.90299e+08	1.12565e+09	425369533	1.20645e+09	8.90976e+08	4.56253e+08
High	Q12988	Heat shock protein beta-3 OS=Homo sapiens GN=HSPB3 PE=1 SV=2	0	15.199	33	4	40	4	1	150	17	6.02	47.24	4	0	0.846	0.446721	91.7	108.3	47.33	45.63	9.97725e+07	3.63851e+07	7.06469e+07	7.17391e+07	1.62525e+08	4.50086e+07	1.07061e+08	6.07616e+07	1.01442e+08	9.01491e+07	8.23571e+07	7.76607e+07	7.98399e+07	2.81262e+07	2.17702e+07	1.27329e+08	5.01894e+07	1.36705e+08	9.17583e+07	4.85053e+07
High	O14558	Heat shock protein beta-6 OS=Homo sapiens GN=HSPB6 PE=1 SV=2	0	90.938	86	9	363	9	1	160	17.1	6.4	1222.88	9	0	0.556	0.322548	71.5	128.5	33.51	44.79	3.67663e+09	5.1652e+09	8.60782e+09	9.85522e+09	8.54649e+09	3.50825e+09	7.58773e+09	5.81088e+09	5.77512e+09	3.98014e+09	6.62915e+09	9.60454e+09	6.96415e+09	3.85628e+09	6.09416e+09	7.66512e+09	2904810337	1.27917e+10	1.09513e+10	1.29528e+10
High	Q9UBY9	Heat shock protein beta-7 OS=Homo sapiens GN=HSPB7 PE=1 SV=1	0	95.154	67	10	407	10	1	170	18.6	6.52	1085.18	10	0	0.785	0.26235	88	112	27.64	27.08	2.50416e+09	3.48428e+09	3.14632e+09	3.21726e+09	4.67256e+09	2.00584e+09	3.82209e+09	3.36248e+09	3.30714e+09	3.22025e+09	2.81429e+09	3.46699e+09	2.79179e+09	1.47752e+09	1.68941e+09	3.21577e+09	2.10057e+09	4.25221e+09	4.49964e+09	4.0985e+09
High	Q9UJY1	Heat shock protein beta-8 OS=Homo sapiens GN=HSPB8 PE=1 SV=1	0	21.985	35	5	35	5	1	196	21.6	5.12	89.99	5	0	0.655	0.0965232	79.2	120.8	40.38	33.78	2.94468e+08	2.08112e+08	3.542e+08	3.91813e+08	4.76906e+08	1.75189e+08	3.72817e+08	3.57472e+08	3.337e+08	3.19394e+08	2.21522e+08	2.78375e+08	7.93856e+07	1.36813e+08	1.45183e+08	3.16504e+08	2.06907e+08	4.49412e+08	5.48122e+08	4.49243e+08
High	P07900	Heat shock protein HSP 90-alpha OS=Homo sapiens GN=HSP90AA1 PE=1 SV=5	0	154.068	44	27	599	16	1	732	84.6	5.02	1524.29	27	0	1.019	0.982105	100.9	99.1	27.18	12.52	1.02786e+09	1.63663e+09	9.51492e+08	8.76073e+08	7.91016e+08	1.08338e+09	9.42338e+08	9.46105e+08	9.5294e+08	1.08904e+09	7.20475e+08	1.18221e+09	7.27778e+08	1.01451e+09	4.52163e+08	1.12013e+09	821699698	9.43933e+08	8.48627e+08	9.33596e+08
High	P08238	Heat shock protein HSP 90-beta OS=Homo sapiens GN=HSP90AB1 PE=1 SV=4	0	203.617	55	32	731	20	1	724	83.2	5.03	1950.32	32	17	0.964	0.424799	98.2	101.8	20.95	23.3	5.24708e+09	4.30787e+09	5.99973e+09	4.87094e+09	5.86045e+09	4.78509e+09	6.01499e+09	5.57448e+09	7.4282e+09	5.30192e+09	5.66206e+09	6.16484e+09	5.62631e+09	5.02349e+09	2.27541e+09	7.98038e+09	5.78211e+09	6.27397e+09	4.77753e+09	4.57342e+09
High	P54652	Heat shock-related 70 kDa protein 2 OS=Homo sapiens GN=HSPA2 PE=1 SV=1	0	135.4	49	22	624	13	1	639	70	5.74	1632.34	22	0	0.624	0.271247	76.9	123.1	49.27	41.58	4.43088e+08	3.28129e+08	5.99783e+08	2.13598e+08	5.20112e+08	9.91772e+07	5.04156e+08	3.61469e+08	3.04717e+08	5.28943e+08	3.28467e+08	3.60107e+08	3.23906e+08	1.09878e+08	4.68696e+07	5.26184e+08	1.57173e+08	6.09667e+08	3.78172e+08	5.87516e+08
High	P30519	Heme oxygenase 2 OS=Homo sapiens GN=HMOX2 PE=1 SV=2	0.004	9.275	6	2	11	2	1	316	36	5.41	15.7	2	0	0.961	0.703559	98	102	32	24.96	5.1717e+07	8.26566e+07	1.31608e+08	1.25661e+08	8.0724e+07	1.62995e+08	1.04061e+08	1.14357e+08	7.62592e+07	1.55564e+08	1.42384e+08	1.24631e+08	1.36477e+08	2.00493e+08	1.0603e+08	1.35743e+08	78261921	1.13921e+08	1.62303e+08	1.2963e+08
High	Q9NRV9	Heme-binding protein 1 OS=Homo sapiens GN=HEBP1 PE=1 SV=1	0.002	11.268	19	3	22	3	1	189	21.1	5.8	56.74	3	0	1.386	0.278836	116.2	83.8	39.53	40.68	9.42921e+07	1.64077e+08	6.72904e+07	1.07992e+08	9.42534e+07	9.36152e+07	6.81493e+07	1.10827e+08	6.4819e+07	9.82059e+07	7.03592e+07	9.09386e+07	6.16436e+07	1.39637e+08	1.37478e+07	7.0557e+07	67564654	4.6398e+07	1.06018e+08	3.71061e+07
High	Q9Y5Z4	Heme-binding protein 2 OS=Homo sapiens GN=HEBP2 PE=1 SV=1	0	15.356	21	4	39	4	1	205	22.9	4.63	85.98	4	0	1.101	0.717801	104.8	95.2	85.56	39.64	3.68177e+07	4.33783e+08	1.93669e+08	1.1143e+08	1.09127e+08	4.72666e+07	2.69629e+07	3.23158e+08	1.23942e+08	1.51371e+08	1.1341e+08	1.46964e+08	1.06352e+08	3.17263e+07	3.54845e+07	7.17868e+07	4.29609e+07	1.39023e+08	1.10606e+08	1.01249e+08
High	P69905	Hemoglobin subunit alpha OS=Homo sapiens GN=HBA1 PE=1 SV=2	0	261.688	94	16	7869	15	1	142	15.2	8.68	18598.6	16	1	1.265	0.0354931	111.7	88.3	104.94	28.79	8.39667e+10	1.53022e+11	2.59443e+11	1.646e+11	1.17115e+11	4.5104e+11	6.11358e+10	1.66704e+11	1.66116e+11	9.2947e+10	1.42403e+11	1.09483e+11	1.43059e+11	9.97567e+11	7.33409e+11	7.43624e+10	1.20968e+11	1.37477e+11	1.29966e+11	7.38001e+10
High	P68871	Hemoglobin subunit beta OS=Homo sapiens GN=HBB PE=1 SV=2	0	276.104	97	22	8132	15	1	147	16	7.28	21950.1	22	12	1.41	0.0153751	117	83	108.68	27.68	1.22174e+11	1.71471e+11	2.82099e+11	2.01051e+11	1.39284e+11	5.19106e+11	7.85932e+10	1.94024e+11	1.92754e+11	1.06656e+11	1.5698e+11	1.23388e+11	1.62261e+11	1.17006e+12	1.0151e+12	8.78829e+10	1.42983e+11	1.50921e+11	1.21602e+11	7.87699e+10	Met-loss+Acetyl [N-Term]
High	P02042	Hemoglobin subunit delta OS=Homo sapiens GN=HBD PE=1 SV=2	0	181.609	95	18	3863	11	1	147	16	8.05	9661.11	18	0	1.435	0.0266296	117.9	82.1	97.77	27.17	1.3976e+09	2.86828e+09	5.4643e+09	2.89703e+09	2.53405e+09	8.36428e+09	1.10008e+09	2.91446e+09	3.78396e+09	1.81271e+09	2.76715e+09	2.02763e+09	2.83083e+09	1.64983e+10	1.40441e+10	1.36922e+09	2.59621e+09	2.46346e+09	1.99863e+09	1.54539e+09	Met-loss+Acetyl [N-Term]
High	P02100	Hemoglobin subunit epsilon OS=Homo sapiens GN=HBE1 PE=1 SV=2	0	18.125	12	2	1242	1	1	147	16.2	8.63	2770.56	2	0	2.409	0.13433	141.3	58.7	59.03	66.39		2.98119e+07	6.5845e+06											1.36367e+07	1.59094e+07	6.48787e+06	3.72193e+06	5.76295e+06	1.55097e+07
High	P69891	Hemoglobin subunit gamma-1 OS=Homo sapiens GN=HBG1 PE=1 SV=2	0	42.453	50	6	1261	5	1	147	16.1	7.2	2821.43	6	0	2.72	0.134374	146.2	53.8	100.57	70.9	3.88502e+06	1.38568e+08	5.96102e+07	1.17023e+08		4.4865e+07	4.68612e+07	4.21872e+07	2.05614e+08					2.18633e+08	4.53728e+08		2.61952e+06	3.50283e+07	2.69168e+07	5.2619e+07
High	P02790	Hemopexin OS=Homo sapiens GN=HPX PE=1 SV=2	0	112.387	55	17	482	17	1	462	51.6	7.02	1354.14	17	0	1.761	0.127438	127.6	72.4	75.18	51.67	3.64587e+09	1.32727e+09	4.51659e+09	1.24218e+09	2.10068e+09	6.10387e+09	9.90612e+08	1.17022e+09	2.24011e+09	3.24451e+09	3.54797e+09	2.59778e+09	3.93256e+09	1.00418e+10	1.19516e+09	1.47514e+09	696856584	3.00739e+09	1.2641e+09	2.13286e+09
High	P05546	Heparin cofactor 2 OS=Homo sapiens GN=SERPIND1 PE=1 SV=3	0	16.926	9	5	33	5	1	499	57	6.9	49.14	5	0	2.595	0.0503124	144.4	55.6	42.68	75.87	1.99267e+08	6.90931e+07	1.54304e+08	2.87332e+08	1.87734e+08	2.29225e+08	6.50212e+07	1.22384e+08	1.65308e+08	1.67153e+08	2.28076e+08	1.55598e+08	2.9125e+08	3.26997e+08	1.07849e+08	1.86132e+08	50738645	6.44138e+07	9.66445e+07	2.04395e+07
High	P51858	Hepatoma-derived growth factor OS=Homo sapiens GN=HDGF PE=1 SV=1	0.008	5.408	11	2	3	2	1	240	26.8	4.73	7.28	2	0	0.863	0.837315	92.6	107.4	45.12	20.21			7.86321e+06	5.94897e+06			1.31813e+07							1.67357e+07			12393385		8.33656e+06	1.17987e+07
High	Q5SSJ5	Heterochromatin protein 1-binding protein 3 OS=Homo sapiens GN=HP1BP3 PE=1 SV=1	0	17.638	10	6	15	6	1	553	61.2	9.67	22.59	6	0	0.895	0.484823	94.5	105.5	60.64	30.15	2.74462e+08	1.91596e+08	1.57283e+08	1.98517e+08	2.47132e+08	1.92446e+08	2.32616e+08	2.37201e+08	1.66217e+08	1.62049e+08	1.46865e+08	1.82512e+08	2.35848e+08	7.52654e+08	2.48415e+08	2.52298e+08	2.3696e+08	2.21825e+08	1.00809e+08	1.88365e+08
High	Q13151	Heterogeneous nuclear ribonucleoprotein A0 OS=Homo sapiens GN=HNRNPA0 PE=1 SV=1	0	15.017	16	3	7	3	1	305	30.8	9.29	17.57	3	0	0.552	0.0193706	71.1	128.9	63.16	35.83			7.77392e+06	8.29728e+06	1.50318e+07	8.35289e+06	3.01557e+07	1.56286e+07	1.84836e+07	2.35312e+07	4.1369e+07	4.55931e+07	4.92316e+07	4.30529e+07	1.22088e+07	6.2467e+07	39729080	3.0266e+07	3.34843e+07	2.82035e+07
High	P09651	Heterogeneous nuclear ribonucleoprotein A1 OS=Homo sapiens GN=HNRNPA1 PE=1 SV=5	0	47.297	32	10	114	8	1	372	38.7	9.13	245.58	10	1	1.084	0.990527	104.1	95.9	44.49	37	1.9637e+08	1.10264e+08	1.99243e+08	1.85665e+08	2.36404e+08	2.29457e+08	1.11835e+08	3.12017e+08	2.19806e+08	1.9551e+08	2.21884e+08	2.06163e+08	2.4833e+08	5.44406e+08	1.82233e+08	1.901e+08	163852812	1.86375e+08	3.65496e+08	1.99429e+08
High	P51991	Heterogeneous nuclear ribonucleoprotein A3 OS=Homo sapiens GN=HNRNPA3 PE=1 SV=2	0	24.698	15	5	21	4	1	378	39.6	9.01	51.43	5	0	0.959	0.928179	97.9	102.1	42.66	45.37	2.28609e+08	1.73955e+08	1.82224e+08	7.47129e+07	2.2115e+08	1.56447e+08	1.42656e+08	1.89324e+08	5.45441e+07	1.8343e+08	2.07856e+08	1.87553e+08	8.34344e+07	3.15794e+08	7.42215e+07	1.69043e+08	39187452	1.9008e+08	2.06075e+08	2.37314e+08
High	Q14103	Heterogeneous nuclear ribonucleoprotein D0 OS=Homo sapiens GN=HNRNPD PE=1 SV=1	0	15.367	14	5	15	4	1	355	38.4	7.81	29.76	5	1	1.031	0.622881	101.5	98.5	43	69.28	4.69932e+07	6.88395e+07	9.74719e+07	7.75802e+07	9.93175e+07	6.42591e+07	6.17722e+07	6.75961e+07	5.20249e+07		1.91658e+07	5.41775e+07	4.60307e+07	1.33021e+08	4.21042e+07	1.3276e+08	61108986	5.45864e+07	8.30612e+07	4.54124e+06
High	O14979	Heterogeneous nuclear ribonucleoprotein D-like OS=Homo sapiens GN=HNRNPDL PE=1 SV=3	0.003	10.038	10	3	7	2	1	420	46.4	9.57	12.52	3	0	0.493	0.25074	66	134	76.13	78.36	3.65591e+07		4.34222e+06	4.77282e+06	7.9752e+07	4.26292e+07	1.50674e+07	3.85225e+07		1.01883e+08	5.48268e+07	6.25888e+06	5.94003e+07	5.54111e+07	1.80281e+07	5.56698e+07	13020433		1.09795e+08	1.71373e+08
High	P52597	Heterogeneous nuclear ribonucleoprotein F OS=Homo sapiens GN=HNRNPF PE=1 SV=3	0	15.075	11	3	43	1	1	415	45.6	5.58	107.42	3	0	0.759	0.328908	86.3	113.7	16.57	26.81			8.24686e+06			8.78407e+06	6.48266e+06		7.05098e+06			1.0269e+07	9.00376e+06			1.35847e+07	9254760
High	P31943	Heterogeneous nuclear ribonucleoprotein H OS=Homo sapiens GN=HNRNPH1 PE=1 SV=4	0	39.714	27	8	80	4	1	449	49.2	6.3	245.15	8	4	1.053	0.784245	102.6	97.4	26.19	12.15	3.02539e+08	1.61611e+08	2.97472e+08	2.61284e+08	3.48829e+08	2.84111e+08	2.43244e+08	3.29596e+08	2.98897e+08	3.38551e+08	3.52244e+08	3.21274e+08	3.55392e+08	4.75258e+08	1.53296e+08	3.59747e+08	287196489	2.82031e+08	3.05485e+08	2.65049e+08
High	P55795	Heterogeneous nuclear ribonucleoprotein H2 OS=Homo sapiens GN=HNRNPH2 PE=1 SV=1	0	29.116	20	6	61	3	1	449	49.2	6.3	173.94	6	0	2.161	0.270461	136.7	63.3	53	80.23			2.2882e+07	1.19032e+07	2.05847e+07	2.854e+07	8.30959e+06	9.79396e+06	8.74958e+06	2.865e+07	2.4876e+07	2.54343e+07	1.67393e+07	3.33507e+07	5.02812e+07	2.30915e+07	2.34859e+07	4.85423e+06		3.56009e+06
High	P31942	Heterogeneous nuclear ribonucleoprotein H3 OS=Homo sapiens GN=HNRNPH3 PE=1 SV=2	0	30.244	24	6	46	6	1	346	36.9	6.87	101.44	6	0	0.983	0.993163	99.1	100.9	19.49	24.12	1.39739e+08	1.7256e+08	1.67464e+08	1.64491e+08	1.93923e+08	1.65512e+08	1.39048e+08	1.928e+08	2.03649e+08	2.43227e+08	1.94589e+08	1.9791e+08	1.84773e+08	1.99955e+08	9.64783e+07	1.55128e+08	116143528	1.8798e+08	2.24314e+08	2.05747e+08
High	P61978	Heterogeneous nuclear ribonucleoprotein K OS=Homo sapiens GN=HNRNPK PE=1 SV=1	0	55.592	33	12	189	12	1	463	50.9	5.54	485.23	12	0	1.099	0.361227	104.7	95.3	27.18	14.45	5.17476e+08	4.10614e+08	3.47202e+08	3.87989e+08	4.50114e+08	3.88427e+08	3.47455e+08	4.13208e+08	3.92536e+08	3.58615e+08	3.7466e+08	4.08403e+08	3.989e+08	7.42556e+08	2.17102e+08	4.3264e+08	3.51907e+08	3.57253e+08	4.02347e+08	2.93458e+08
High	P14866	Heterogeneous nuclear ribonucleoprotein L OS=Homo sapiens GN=HNRNPL PE=1 SV=2	0	37.474	17	7	53	7	1	589	64.1	8.22	96.4	7	0	0.943	0.82825	97.1	102.9	25.65	37.41	9.58991e+07	1.29907e+08	1.64072e+08	1.31296e+08	1.62638e+08	1.13534e+08	9.69535e+07	1.42976e+08	1.49546e+08	1.45548e+08	1.49483e+08	1.58868e+08	1.25202e+08	1.85456e+08	4.83104e+07	1.51652e+08	1.10602e+08	1.8236e+08	2.02281e+08	7.00568e+07
High	P52272	Heterogeneous nuclear ribonucleoprotein M OS=Homo sapiens GN=HNRNPM PE=1 SV=3	0	53.232	26	14	85	14	1	730	77.5	8.7	168.73	14	0	0.939	0.106069	96.9	103.1	25.02	5.72	2.59827e+08	2.37788e+08	4.21876e+08	3.11199e+08	2.38418e+08	3.52804e+08	2.35147e+08	3.35227e+08	2.25736e+08	3.55321e+08	4.08997e+08	3.59597e+08	4.20296e+08	4.35937e+08	2.14717e+08	3.56862e+08	320937050	3.44567e+08	3.70857e+08	3.66958e+08	Met-loss+Acetyl [N-Term]
High	O60506	Heterogeneous nuclear ribonucleoprotein Q OS=Homo sapiens GN=SYNCRIP PE=1 SV=2	0	20.516	11	6	50	3	1	623	69.6	8.59	106.75	6	0	0.964	0.578692	98.2	101.8	25.2	40.04	7.8648e+07	5.79374e+07	8.32777e+07	1.13262e+08	6.76198e+07	8.07374e+07	7.2316e+07	1.06463e+08	6.27232e+07	1.00287e+08	6.71668e+07	7.62123e+07	6.95252e+07	1.07121e+08	4.3612e+07	1.15225e+08	7.98506e+07	7.90488e+07	5.0049e+07	4.09565e+07
High	O43390	Heterogeneous nuclear ribonucleoprotein R OS=Homo sapiens GN=HNRNPR PE=1 SV=1	0	32.272	16	9	58	6	1	633	70.9	8.13	123.62	9	2	0.958	0.311805	97.8	102.2	339.98	38.98	4.97033e+08	7.78644e+07	1.37557e+08	9.92464e+07	1.18072e+08	5.96806e+07	9.93775e+07	7.52386e+07	1.24341e+08	1.17198e+08	1.04946e+08	1.76319e+08	6.15244e+07	3.67699e+08	1.63852e+10	1.7156e+08	105515569	4.88718e+07	1.45365e+08	1.22374e+08
High	Q00839	Heterogeneous nuclear ribonucleoprotein U OS=Homo sapiens GN=HNRNPU PE=1 SV=6	0	43.863	18	9	58	9	1	825	90.5	6	114.78	9	0	1.082	0.46962	104	96	30.3	26.11	1.63818e+08	8.08673e+07	2.63402e+08	1.1499e+08	1.8954e+08	1.88108e+08	2.12204e+08	1.72778e+08	1.55255e+08	2.14143e+08	1.96907e+08	2.04822e+08	2.32694e+08	2.70964e+08	9.45491e+07	2.88197e+08	1.93066e+08	1.75118e+08	1.63067e+08	1.70128e+08
High	P22626	Heterogeneous nuclear ribonucleoproteins A2/B1 OS=Homo sapiens GN=HNRNPA2B1 PE=1 SV=2	0	65.162	46	15	219	14	1	353	37.4	8.95	539.9	15	1	0.896	0.299146	94.5	105.5	25.75	14.68	1.21451e+09	1.12797e+09	1.01856e+09	1.32642e+09	1.46073e+09	1.62653e+09	1.15403e+09	1.37332e+09	1.17414e+09	1.13147e+09	1.32032e+09	1.42069e+09	1.35165e+09	2.26514e+09	7.23578e+08	1.47432e+09	1107524792	1.56223e+09	1.64159e+09	1.34542e+09
High	P07910	Heterogeneous nuclear ribonucleoproteins C1/C2 OS=Homo sapiens GN=HNRNPC PE=1 SV=4	0	32.386	22	6	62	6	1	306	33.7	5.08	150.13	6	0	1.2	0.238994	109.1	90.9	86.83	38.09	1.41343e+08		1.11338e+08	1.97815e+08	1.47237e+08	1.05718e+08	7.70865e+07	2.06386e+08	5.32516e+07	1.72987e+08	7.8313e+07	1.79581e+08	1.87896e+08	6.35815e+08	4.67889e+07	1.28952e+08	9.52944e+07	1.20916e+08	1.20223e+08	3.5789e+07
High	P19367	Hexokinase-1 OS=Homo sapiens GN=HK1 PE=1 SV=3	0	190.536	45	37	611	36	1	917	102.4	6.8	1443.66	37	2	0.946	0.895076	97.2	102.8	28.52	25.96	6.12101e+09	5.51162e+09	5.77209e+09	5.0656e+09	4.26643e+09	4.63018e+09	3.40863e+09	5.61802e+09	4.88275e+09	7.58145e+09	4.58275e+09	5.3101e+09	4.4886e+09	3.13823e+09	1.76053e+09	5.16307e+09	2.78912e+09	5.29032e+09	4.80472e+09	6.18857e+09
High	P52790	Hexokinase-3 OS=Homo sapiens GN=HK3 PE=1 SV=2	0.003	10.065	7	3	7	2	1	923	99	5.4	14.02	3	0	8.308	0.199248	178.5	21.5	61.64	86.52	3.41927e+07				3.78693e+07			4.76544e+07	3.62805e+06							2.12557e+06				8.82587e+06
High	Q9Y241	HIG1 domain family member 1A, mitochondrial OS=Homo sapiens GN=HIGD1A PE=1 SV=1	0.005	8.899	43	2	13	2	1	93	10.1	9.79	40.34	2	0	0.505	0.328404	67.1	132.9	74.92	63.92	7.32528e+07	1.50034e+07	3.2439e+07	1.00362e+08	3.72963e+07		1.57509e+08	4.02423e+07	2.74445e+07	1.33506e+07	5.03164e+07	5.66687e+07	4.62901e+07			1.26861e+08	142521312	2.44477e+07	5.74747e+07		Met-loss+Acetyl [N-Term]
Medium	Q9BW72	HIG1 domain family member 2A, mitochondrial OS=Homo sapiens GN=HIGD2A PE=1 SV=1	0.011	4.581	28	1	13	1	1	106	11.5	10.2	45.82	1	0	1.523	0.807604	120.7	79.3	30.78	82.57			2.49742e+07		1.388e+07	7.42766e+06	2.47491e+07		1.92448e+07	1.63021e+07	1.95888e+07	1.49231e+07	1.93129e+07			4.32778e+07	37743752	1.26376e+07	1.05581e+07	3.40823e+06	Met-loss+Acetyl [N-Term]
High	P09429	High mobility group protein B1 OS=Homo sapiens GN=HMGB1 PE=1 SV=3	0	14.65	17	4	27	4	1	215	24.9	5.74	59.49	4	0	0.758	0.0525599	86.2	113.8	40.09	30.06	5.57017e+06		7.45556e+07	1.38623e+08	1.64358e+08	1.15594e+08	1.71435e+08	1.33523e+08	8.00711e+07	1.49602e+08	1.23981e+08	1.35607e+08	1.23432e+08	1.99657e+08	8.2818e+07	2.62743e+08	207664239	1.54066e+08	1.69756e+08	1.19091e+08
Medium	P26583	High mobility group protein B2 OS=Homo sapiens GN=HMGB2 PE=1 SV=2	0.012	4.101	6	1	1	1	1	209	24	7.81	2.3	1	0	0.791	0.638817	88.3	111.7	59.12	23.28			1.31389e+07	3.83374e+06	7.41905e+06		5.90627e+06	3.92733e+06						1.5415e+07		9.89378e+06	6.27432e+06	7.08228e+06	1.00781e+07
[truncated: 1,249 more rows]

## Sheet: S3
Table S3. All peptides identified and quantified by label free quantification approach.
The peptides containing Hydroxymethyl modification were in bold.
[truncated: 28,799 more rows]

## Sheet: S4
Table S4. Coefficient of variation (CV) of the intensitiy of all identified proteins in each sample.
[truncated: 22 more rows]

[truncated: 2 more sheets: S5, S6]
